# Supplementary material for: Concomitant analyses of intratumoral microbiota and genomic features reveal distinct racial differences in breast cancer
Source: NPJ Breast Cancer. 2023 Jan 26;9:4. doi: 10.1038/s41523-023-00505-6 (PMC9880005; doi:10.1038/s41523-023-00505-6)
Supplement: Supplementary file 3 — Supplementary Data 1 [file 41523_2023_505_MOESM3_ESM.xlsx]

## Sheet: Read counts
Race	Asian	Asian	Asian	Asian	Asian	Asian	Asian	Asian	Asian	Asian	Asian	Asian	Asian	Asian	Asian	Asian	Asian	Asian	Asian	Asian	Asian	Asian	Asian	Asian	Asian	Asian	Asian	Asian	Asian	Asian	Asian	Asian	Asian	Asian	Asian	Asian	Asian	Asian	Asian	Asian	Asian	Asian	Asian	Asian	Asian	Asian	Asian	Asian	Asian
id	s6797	s6795	s6792	s6832	s6842	s6799	s6900	s6152	s6162	s6145	s6141	s6243	s5523	s5506	s5592	s5584	s5514	s5541	s5539	s6926	s6925	s5682	s5673	s5690	s5748	s5683	s6323	s5678	s6338	s6330	s6300	s6319	s6286	s6328	s6321	s6280	s6353	s6017	s6108	s5990	s6009	s6093	s6653	s6617	s6729	s6673	s5815	s6632	s6751
k__Bacteria.p__Proteobacteria.c__Gammaproteobacteria.o__Oceanospirillales.f__Halomonadaceae.g__Cobetia	0	1	0	2	5	0	0	0	2	0	0	0	0	0	0	1	0	0	0	1	0	1	0	0	0	0	0	0	0	6	0	0	0	1	0	0	8	0	12	0	0	0	0	8	1	0	0	0	11
k__Bacteria.p__Firmicutes.c__Clostridia.o__Thermoanaerobacterales.f__Thermoanaerobacteraceae.g__Ammonifex	0	0	0	0	0	0	0	0	0	0	0	0	0	0	0	0	0	0	0	0	0	0	1	0	0	0	0	0	0	0	0	0	0	0	0	0	1	0	0	0	0	0	0	0	0	0	1	0	0
k__Bacteria.p__Actinobacteria.c__Actinobacteria.o__Corynebacteriales.f__Tsukamurellaceae.g__Tsukamurella	1	0	0	1	2	1	1	5	1	0	0	0	0	0	4	0	3	3	0	0	0	1	3	1	0	3	0	1	0	0	0	0	0	0	0	0	12	0	0	3	2	0	0	6	0	0	0	0	0
k__Bacteria.p__Bacteroidetes.c__Flavobacteriia.o__Flavobacteriales.f__Cryomorphaceae.g__Owenweeksia	0	2	0	0	0	0	0	0	1	0	0	0	0	0	0	1	0	0	0	0	0	0	0	0	0	0	0	0	0	0	0	0	0	0	0	0	0	1	1	0	1	0	0	0	0	0	0	0	0
k__Bacteria.o__Haloplasmatales.f__Haloplasmataceae.g__Haloplasma	0	0	0	0	0	0	0	0	0	0	0	0	0	0	1	0	0	0	0	0	0	0	0	0	0	0	0	0	0	1	0	0	0	0	0	0	0	0	7	0	0	0	0	2	0	0	0	0	0
k__Bacteria.p__Proteobacteria.c__Deltaproteobacteria.o__Desulfobacterales.f__Desulfobacteraceae.g__Desulfosarcina	4	9	5	6	2	4	0	4	15	4	3	4	11	11	18	1	2	2	3	6	3	6	10	18	9	1	4	1	6	1	6	4	5	3	0	5	6	8	47	6	4	5	1	75	6	1	4	3	19
k__Bacteria.p__Proteobacteria.c__Gammaproteobacteria.o__Enterobacteriales.f__Enterobacteriaceae.g__Siccibacter	0	0	0	1	0	1	0	0	0	0	1	0	0	0	0	0	0	0	0	0	0	0	0	0	0	1	0	0	0	0	0	0	0	0	0	0	2	0	0	0	0	0	0	1	0	0	0	0	0
k__Bacteria.p__Proteobacteria.c__Alphaproteobacteria.o__Rhodospirillales.f__Acetobacteraceae.g__Asaia	0	0	0	1	3	0	0	0	0	0	0	0	0	0	1	0	0	1	0	0	1	0	1	0	0	0	0	0	0	7	0	0	0	0	0	0	7	1	0	0	0	0	0	3	0	0	0	0	0
k__Bacteria.p__Proteobacteria.c__Alphaproteobacteria.o__Rhizobiales.f__Rhodobiaceae.g__Parvibaculum	1	0	0	0	1	0	0	0	0	0	1	0	2	0	0	0	0	0	0	1	1	0	0	0	0	0	0	0	0	0	0	0	0	0	0	0	0	1	0	0	0	0	0	0	0	0	0	0	1
k__Bacteria.p__Cyanobacteria.o__Chroococcales.g__Neosynechococcus	0	2	0	3	0	0	0	0	0	0	1	0	0	0	0	0	0	0	0	0	0	0	0	0	0	0	1	0	0	0	0	0	0	0	0	0	3	0	0	0	0	0	0	0	0	0	0	0	0
k__Bacteria.p__Proteobacteria.c__Alphaproteobacteria.o__Sphingomonadales.f__Sphingomonadaceae.g__Zymomonas	0	6	0	0	0	13	0	0	0	1	0	0	0	0	9	4	0	1	0	0	1	0	2	0	0	0	0	0	0	0	0	0	0	0	0	0	0	0	21	0	0	0	0	19	0	0	0	0	13
k__Bacteria.p__Proteobacteria.c__Betaproteobacteria.o__Rhodocyclales.f__Rhodocyclaceae.g__Sulfuritalea	0	0	0	0	7	0	1	0	0	0	0	0	0	0	0	1	0	0	0	0	0	0	0	0	2	0	0	0	0	1	0	0	0	2	1	0	13	0	2	0	0	0	0	0	0	0	0	0	0
k__Bacteria.p__Actinobacteria.c__Actinobacteria.o__Pseudonocardiales.f__Pseudonocardiaceae.g__Kutzneria	0	4	6	2	1	4	0	1	0	5	1	4	4	9	6	2	3	0	1	3	4	1	5	1	5	1	1	1	0	5	1	0	1	1	0	0	3	4	25	7	2	2	3	19	2	3	3	1	11
k__Bacteria.p__Proteobacteria.c__Gammaproteobacteria.o__Chromatiales.f__Chromatiaceae.g__Marichromatium	255	85	115	50	21	82	16	43	57	32	269	15	48	37	24	25	14	22	7	51	25	63	38	30	21	73	212	93	12	153	14	34	39	75	118	37	292	23	2	27	23	10	104	3	41	81	32	247	1
k__Bacteria.p__Proteobacteria.c__Alphaproteobacteria.o__Rhizobiales.g__Methyloceanibacter	0	5	1	0	0	0	0	0	0	0	0	0	0	0	0	0	0	0	0	0	0	0	1	1	0	0	0	0	0	0	0	0	0	0	0	0	0	0	0	0	0	0	0	0	0	0	0	0	0
k__Bacteria.p__Firmicutes.c__Bacilli.o__Bacillales.f__Bacillaceae.g__Anoxybacillus	1	6	0	6	0	0	11	8	1	1	5	11	0	0	45	5	8	24	3	1	7	2	16	3	17	0	1	9	0	2	0	1	15	0	2	1	0	8	29	1	1	15	0	67	12	0	130	1	16
k__Bacteria.p__Proteobacteria.c__Alphaproteobacteria.o__Rhodobacterales.f__Rhodobacteraceae.g__Roseivivax	0	0	0	0	2	0	1	0	1	1	1	0	2	0	0	0	0	2	0	0	0	0	1	0	0	1	0	0	0	0	0	1	0	0	0	0	5	0	0	1	0	0	0	2	0	0	0	0	1
k__Archaea.p__Euryarchaeota.c__Halobacteria.o__Natrialbales.f__Natrialbaceae.g__Haloterrigena	1	0	3	3	2	1	1	2	13	1	2	1	2	6	0	1	1	8	1	11	12	3	1	4	1	3	1	0	1	0	1	26	1	1	3	2	14	8	84	2	9	1	1	80	1	2	1	3	46
k__Archaea.p__Euryarchaeota.c__Halobacteria.o__Natrialbales.f__Natrialbaceae.g__Halobiforma	2	0	0	0	1	0	0	0	0	0	0	0	1	0	0	0	0	0	1	0	0	0	0	1	2	0	0	0	0	1	0	1	0	0	0	0	1	0	103	0	0	2	1	149	0	0	0	1	92
k__Bacteria.p__Proteobacteria.c__Gammaproteobacteria.o__Enterobacteriales.f__Enterobacteriaceae.g__Pragia	0	0	0	0	0	0	0	0	0	0	0	0	0	0	0	0	0	0	0	0	0	0	0	0	0	0	0	0	0	0	0	0	0	0	0	0	0	0	0	0	2	0	0	0	0	0	0	0	0
k__Bacteria.p__Firmicutes.c__Clostridia.o__Clostridiales.f__Clostridiaceae.g__Fervidicella	0	1	0	0	0	0	0	0	0	0	0	0	0	0	0	0	1	0	0	0	0	0	0	0	0	0	0	0	0	0	0	0	0	0	0	0	0	0	7	0	0	0	0	5	0	0	0	0	6
k__Bacteria.p__Chloroflexi.c__Anaerolineae.o__Anaerolineales.f__Anaerolineaceae.g__Ornatilinea	0	1	0	0	0	0	0	0	0	0	0	0	0	0	0	0	0	0	0	0	0	0	0	0	0	0	0	0	0	0	0	0	0	0	1	0	0	0	0	0	0	0	0	0	0	0	0	0	0
k__Bacteria.p__Proteobacteria.c__Gammaproteobacteria.o__Enterobacteriales.f__Enterobacteriaceae.g__Wigglesworthia	0	1	0	0	0	1	0	0	1	1	0	0	0	0	0	0	2	0	1	0	0	0	1	1	0	0	0	0	0	7	0	0	0	0	0	0	0	0	30	0	0	0	1	47	0	1	1	1	11
k__Bacteria.p__Cyanobacteria.o__Nostocales.f__Nostocaceae.g__Dolichospermum	0	1	0	0	0	0	0	0	0	0	0	0	0	0	0	0	0	0	0	0	0	0	0	0	0	0	0	0	0	0	1	0	0	0	0	0	0	0	6	0	0	0	0	1	0	0	0	0	7
k__Bacteria.p__Proteobacteria.c__Deltaproteobacteria.o__Desulfarculales.f__Desulfarculaceae.g__Desulfocarbo	0	0	0	0	0	0	0	0	0	0	0	0	0	0	0	9	0	0	0	0	0	1	1	0	0	0	0	1	0	2	0	0	0	0	0	0	1	0	1	0	0	2	0	0	0	0	0	0	0
k__Bacteria.p__Bacteroidetes.c__Bacteroidia.o__Bacteroidales.f__Porphyromonadaceae.g__Barnesiella	0	0	0	0	0	0	0	1	0	0	0	0	0	0	0	1	0	0	0	0	0	0	7	0	0	0	0	0	0	0	0	0	0	0	0	0	0	0	58	0	0	0	0	89	0	0	0	0	67
k__Bacteria.p__Proteobacteria.c__Alphaproteobacteria.o__Rhizobiales.f__Phyllobacteriaceae.g__Aliihoeflea	0	0	0	0	0	0	0	0	0	0	0	0	0	0	20	0	0	0	0	2	0	0	1	0	0	0	0	0	0	0	0	0	0	0	0	0	2	0	323	1	0	0	0	551	0	0	0	0	515
k__Bacteria.p__Gemmatimonadetes.c__Gemmatimonadetes.o__Gemmatimonadales.f__Gemmatimonadaceae.g__Gemmatimonas	0	1	0	0	0	0	0	0	0	1	0	1	1	0	4	1	1	2	0	0	0	0	1	5	0	1	0	1	0	2	0	0	0	3	0	1	3	0	21	1	0	0	0	38	0	0	0	0	22
k__Bacteria.p__Proteobacteria.c__Gammaproteobacteria.o__Pasteurellales.f__Pasteurellaceae.g__Actinobacillus	22	34	36	20	12	20	8	19	38	26	28	20	54	46	22	77	23	28	32	29	25	33	38	33	26	27	23	16	20	16	24	18	34	17	31	19	26	22	158	34	36	16	18	210	23	28	10	10	122
k__Bacteria.p__Proteobacteria.c__Gammaproteobacteria.o__Chromatiales.f__Ectothiorhodospiraceae.g__Ectothiorhodospira	1	0	1	1	6	1	0	0	0	1	0	0	1	0	0	2	2	3	0	2	0	1	0	1	3	2	2	0	0	5	0	0	2	1	0	1	23	0	0	1	1	0	0	2	0	2	0	2	2
k__Bacteria.p__Proteobacteria.c__Gammaproteobacteria.o__Enterobacteriales.f__Enterobacteriaceae.g__Proteus	1794	1883	1248	1600	343	849	1080	1234	2169	1445	1490	731	1654	1111	938	450	1425	2088	924	1056	2674	567	3507	855	1254	1020	1847	305	635	1070	594	1233	2121	1744	470	1502	146	1481	3024	1149	865	958	988	3480	1324	1959	1348	1689	2773
k__Bacteria.p__Firmicutes.c__Clostridia.o__Clostridiales.f__Eubacteriaceae.g__Eubacterium	3	2	3	0	10	0	0	1	3	0	0	1	4	0	3	1	0	12	2	2	1	2	6	0	0	0	2	0	0	0	2	1	0	1	0	4	1	1	50	1	0	1	1	64	2	0	1	0	34
k__Bacteria.p__Proteobacteria.c__Betaproteobacteria.o__Burkholderiales.f__Comamonadaceae.g__Polaromonas	2	7	6	30	238	9	15	11	5	8	1	8	9	4	17	7	3	54	15	5	1	9	11	5	4	6	4	2	2	6	5	5	3	4	1	4	439	6	19	12	3	6	9	21	4	12	0	4	27
k__Bacteria.p__Cyanobacteria.o__Chroococcales.g__Cyanobacterium	0	0	0	0	1	0	0	0	0	0	0	0	0	0	0	0	0	0	0	0	0	0	0	0	0	0	0	0	0	0	0	0	0	0	0	0	0	0	0	0	0	0	0	0	0	0	0	0	1
k__Bacteria.p__Proteobacteria.c__Gammaproteobacteria.o__Enterobacteriales.f__Enterobacteriaceae.g__Cronobacter	8	2	1	17	14	6	20	17	5	4	4	17	2	4	7	12	11	6	8	9	2	7	24	9	8	14	11	13	6	19	9	4	9	22	10	11	10	5	113	5	13	7	7	231	4	11	2	12	57
k__Bacteria.p__Bacteroidetes.c__Flavobacteriia.o__Flavobacteriales.f__Flavobacteriaceae.g__Leeuwenhoekiella	0	0	0	0	0	1	0	0	0	0	0	0	0	0	0	0	0	1	0	0	0	0	0	0	0	0	0	0	0	2	0	0	1	1	0	0	0	0	5	0	0	0	0	5	0	0	0	0	0
k__Bacteria.p__Actinobacteria.c__Actinobacteria.o__Micrococcales.f__Dermabacteraceae.g__Dermabacter	0	0	0	0	0	0	0	0	0	0	0	0	0	2	0	0	0	0	0	0	2	0	0	0	0	0	0	0	0	0	0	0	0	0	1	0	0	1	1	0	2	1	0	4	0	0	2	2	4
k__Bacteria.p__Proteobacteria.c__Betaproteobacteria.o__Rhodocyclales.f__Rhodocyclaceae.g__Azoarcus	0	6	0	18	72	3	5	0	0	0	1	2	0	0	2	2	1	12	0	0	0	2	6	0	0	10	2	3	0	0	0	0	0	1	2	1	184	2	2	0	0	0	0	6	0	0	0	0	3
k__Bacteria.p__Bacteroidetes.c__Chitinophagia.o__Chitinophagales.f__Saprospiraceae.g__Phaeodactylibacter	0	0	0	0	1	0	0	0	0	0	0	0	0	0	0	0	0	0	0	0	0	0	0	1	1	0	0	1	0	0	0	0	0	0	0	0	0	0	1	0	0	0	0	7	0	0	0	0	0
k__Bacteria.p__Proteobacteria.c__Betaproteobacteria.o__Burkholderiales.f__Oxalobacteraceae.g__Duganella	1	11	3	10	44	7	0	7	12	3	1	4	3	10	3	3	1	11	12	8	3	10	151	4	1	17	8	38	3	30	3	8	4	14	5	4	120	3	8	4	4	1	4	0	0	26	0	5	1
k__Bacteria.p__Proteobacteria.c__Gammaproteobacteria.o__Enterobacteriales.f__Enterobacteriaceae.g__Tatumella	0	0	1	27	0	0	0	0	0	0	0	1	0	0	0	0	0	0	0	0	0	0	0	0	0	0	0	0	0	1	0	2	1	0	0	0	0	1	10	0	0	0	0	6	0	0	0	0	8
k__Bacteria.p__Aquificae.c__Aquificae.o__Aquificales.f__Aquificaceae.g__Hydrogenivirga	0	0	0	1	0	0	0	0	0	0	0	0	0	0	0	0	1	0	0	0	0	0	0	0	0	0	0	0	0	1	0	0	0	0	0	1	1	0	0	1	0	0	0	0	0	0	0	0	0
k__Bacteria.p__Firmicutes.c__Bacilli.o__Bacillales.f__Bacillaceae.g__Thalassobacillus	1	0	0	0	1	3	0	0	2	0	0	1	0	0	0	1	1	0	1	0	0	0	0	0	0	0	0	0	0	0	0	1	0	1	0	0	0	0	0	0	0	0	1	5	0	0	1	0	5
k__Bacteria.p__Firmicutes.c__Clostridia.o__Clostridiales.f__Clostridiaceae.g__Candidatus_Arthromitus	0	2	0	0	0	1	0	0	0	0	0	0	0	1	1	0	2	0	0	0	0	0	2	0	1	0	0	0	0	1	0	0	0	0	0	0	0	0	4	1	0	0	0	0	0	0	0	0	0
k__Bacteria.p__Proteobacteria.c__Gammaproteobacteria.o__Oceanospirillales.f__Oceanospirillaceae.g__Neptunomonas	0	1	1	0	0	0	0	0	0	0	0	1	0	0	0	0	0	0	1	0	0	0	0	0	0	0	0	0	0	0	0	0	0	0	0	0	0	0	0	0	0	0	0	1	0	0	0	0	0
k__Bacteria.p__Proteobacteria.c__Gammaproteobacteria.o__Alteromonadales.f__Alteromonadaceae.g__Salinimonas	0	0	0	0	0	0	0	0	0	0	0	0	0	0	0	0	0	0	0	0	0	0	0	0	0	0	0	0	0	0	0	0	0	0	0	0	0	0	0	0	0	0	0	0	0	0	0	0	0
k__Bacteria.p__Bacteroidetes.c__Flavobacteriia.o__Flavobacteriales.f__Flavobacteriaceae.g__Weeksella	0	1	0	1	0	1	0	0	3	0	0	0	0	1	1	1	1	4	1	0	0	0	2	2	1	0	0	0	0	0	0	0	0	0	0	0	0	5	17	1	2	0	0	15	0	2	0	0	7
k__Bacteria.p__Bacteroidetes.c__Cytophagia.o__Cytophagales.f__Cytophagaceae.g__Runella	4	1	0	1	1	0	0	0	4	0	1	0	2	0	2	0	3	0	4	1	1	0	0	0	0	1	3	0	0	0	2	3	2	2	1	1	1	0	8	1	2	0	2	14	0	0	1	1	95
k__Bacteria.p__Actinobacteria.c__Actinobacteria.o__Micrococcales.f__Micrococcaceae.g__Enteractinococcus	1	6	0	1	0	1	0	0	0	0	0	0	0	0	0	2	6	1	4	0	1	0	19	0	0	0	0	0	0	2	0	0	0	0	1	0	0	0	6	5	1	1	0	7	0	0	0	1	11
k__Bacteria.p__Actinobacteria.c__Actinobacteria.o__Micrococcales.f__Ruaniaceae.g__Ruania	0	2	1	0	0	0	1	0	0	0	0	0	0	0	0	1	3	0	0	0	1	1	3	0	0	0	0	0	0	0	5	1	0	0	0	0	0	3	3	1	0	0	2	2	0	0	0	0	1
k__Bacteria.p__Proteobacteria.c__Betaproteobacteria.o__Burkholderiales.f__Burkholderiaceae.g__Pandoraea	8	1	1	7	75	2	1	0	1	2	0	3	0	1	8	4	4	15	3	1	0	3	17	0	1	3	1	8	1	2	0	3	0	3	1	0	162	1	20	0	2	7	3	51	2	0	0	3	30
k__Bacteria.p__Acidobacteria.c__Holophagae.o__Holophagales.f__Holophagaceae.g__Geothrix	1	0	0	0	4	0	0	3	0	0	0	0	0	0	0	1	0	0	0	1	0	2	4	0	0	2	0	1	0	1	1	0	0	2	0	1	4	0	4	0	1	0	0	6	2	0	0	0	0
k__Bacteria.p__Firmicutes.c__Clostridia.o__Thermoanaerobacterales.f__Thermoanaerobacterales_Family_III._Incertae_Sedis.g__Thermoanaerobacterium	7	15	10	8	10	5	6	4	6	5	8	10	14	15	25	3	2	3	19	10	8	11	12	10	10	4	1	1	7	2	9	5	5	2	1	3	8	80	79	9	1	14	2	66	15	14	3	0	25
k__Bacteria.p__Firmicutes.c__Negativicutes.o__Selenomonadales.f__Sporomusaceae.g__Anaeroarcus	0	0	0	0	0	0	0	0	0	0	0	0	0	0	0	0	0	0	0	0	0	0	0	0	0	0	0	0	0	0	0	0	0	0	0	0	0	0	0	0	0	0	0	0	0	0	0	0	0
k__Bacteria.p__Actinobacteria.c__Actinobacteria.o__Micrococcales.f__Demequinaceae.g__Lysinimicrobium	5	5	5	6	5	10	4	1	6	6	0	0	2	8	4	12	6	2	10	8	11	4	12	6	3	1	5	5	6	19	8	0	2	2	2	3	7	3	23	8	8	1	26	47	2	0	2	13	19
k__Bacteria.p__Proteobacteria.c__Gammaproteobacteria.o__Pasteurellales.f__Pasteurellaceae.g__Bibersteinia	0	0	0	2	0	3	1	4	0	0	0	0	1	0	0	0	0	0	0	0	2	2	8	4	0	0	0	0	0	1	0	1	0	1	7	1	0	0	4	1	6	1	1	11	2	1	2	1	1
k__Bacteria.p__Firmicutes.c__Clostridia.o__Clostridiales.f__Lachnospiraceae.g__Dorea	0	2	2	1	2	0	0	0	0	0	0	0	1	0	0	2	0	0	0	0	0	0	2	0	0	1	0	0	0	1	0	0	0	0	0	0	2	0	0	0	0	0	0	3	0	0	0	0	0
k__Bacteria.p__Actinobacteria.c__Actinobacteria.o__Micrococcales.f__Microbacteriaceae.g__Cryocola	0	0	0	0	0	0	0	0	0	0	0	0	0	0	0	0	0	0	0	0	0	0	0	0	0	0	0	0	0	0	0	0	1	0	0	0	0	0	3	0	0	0	0	0	0	0	0	0	0
k__Bacteria.p__Firmicutes.c__Clostridia.o__Clostridiales.f__Peptococcaceae.g__Candidatus_Desulforudis	0	0	0	0	0	0	0	0	0	0	0	0	0	0	0	0	1	0	0	0	0	0	0	0	0	0	0	0	0	0	0	0	0	0	0	0	0	0	0	0	0	2	0	0	0	0	0	0	0
k__Bacteria.p__Thermotogae.c__Thermotogae.o__Petrotogales.g__Defluviitoga	0	0	0	0	0	0	0	0	0	1	1	0	0	0	0	0	0	0	0	0	0	0	1	0	0	0	0	0	0	0	0	0	0	0	0	0	0	0	4	0	0	0	0	13	0	0	0	0	3
k__Bacteria.p__Firmicutes.c__Clostridia.o__Clostridiales.f__Peptococcaceae.g__Desulfitobacterium	0	14	1	1	2	17	0	16	18	1	2	6	3	2	0	5	5	443	9	1	2	16	10	21	0	15	13	46	4	27	0	7	2	2	236	6	8	25	37	4	6	0	5	45	0	13	1	2	6
k__Bacteria.p__Actinobacteria.c__Actinobacteria.o__Streptosporangiales.f__Streptosporangiaceae.g__Streptosporangium	0	1	0	0	0	0	0	0	0	1	1	0	0	0	4	1	0	1	0	1	0	0	4	0	0	2	1	1	0	0	0	2	1	1	0	0	2	0	10	0	1	0	0	15	1	0	0	2	6
k__Bacteria.p__Chlamydiae.c__Chlamydiia.o__Chlamydiales.f__Parachlamydiaceae.g__Neochlamydia	0	0	0	0	0	1	0	0	0	0	1	2	2	0	0	1	1	0	0	0	0	0	0	0	2	1	1	1	0	0	1	0	0	0	0	0	0	0	49	1	1	2	0	71	1	0	0	2	20
k__Bacteria.p__Bacteroidetes.c__Flavobacteriia.o__Flavobacteriales.f__Flavobacteriaceae.g__Croceibacter	0	0	0	0	0	0	0	0	0	0	0	0	0	0	0	0	0	0	0	0	0	0	0	0	0	0	0	0	0	0	0	0	0	0	0	0	1	0	0	0	0	0	0	0	0	0	0	0	0
k__Bacteria.p__Deinococcus.Thermus.c__Deinococci.o__Deinococcales.f__Trueperaceae.g__Truepera	0	25	1	0	0	0	0	0	2	0	0	0	0	0	0	3	0	2	0	0	0	0	1	0	0	3	2	2	0	0	0	0	0	1	0	0	6	3	0	0	0	0	0	0	0	0	0	0	0
k__Bacteria.p__Proteobacteria.c__Alphaproteobacteria.o__Rhodospirillales.f__Acetobacteraceae.g__Kozakia	0	2	0	0	0	0	0	0	0	0	0	0	0	0	2	0	0	0	0	0	0	1	0	0	0	0	0	0	0	0	0	0	0	0	0	0	0	0	0	1	0	0	0	0	0	0	0	0	0
k__Bacteria.p__Proteobacteria.c__Alphaproteobacteria.o__Rhodobacterales.f__Hyphomonadaceae.g__Ponticaulis	0	0	0	0	0	0	0	0	0	0	0	0	0	0	10	0	0	0	0	0	0	0	0	0	0	0	0	0	0	0	0	0	0	0	0	0	0	0	0	0	0	0	0	2	0	0	0	0	0
k__Bacteria.p__Firmicutes.c__Bacilli.o__Bacillales.f__Thermoactinomycetaceae.g__Risungbinella	2	3	2	1	1	2	0	0	0	1	0	1	1	4	0	0	3	1	0	7	5	1	0	1	4	0	0	0	1	2	0	7	1	1	0	2	1	0	0	3	3	1	2	1	1	5	1	1	1
k__Bacteria.p__Cyanobacteria.o__Oscillatoriales.g__Arthrospira	5	8	4	5	4	3	1	1	2	2	2	1	6	3	4	5	4	5	3	2	5	1	6	1	3	2	2	1	2	2	1	0	0	8	4	2	2	2	56	3	5	5	12	97	1	4	2	2	47
k__Bacteria.p__Proteobacteria.c__Gammaproteobacteria.o__Legionellales.f__Coxiellaceae.g__Rickettsiella	0	50	0	0	0	0	0	0	0	2	0	0	6	16	0	0	2	4	0	22	0	0	5	0	0	1	4	0	0	0	0	0	2	1	2	2	0	2	0	0	0	0	0	0	0	0	0	74	0
k__Bacteria.p__Firmicutes.c__Bacilli.o__Lactobacillales.f__Carnobacteriaceae.g__Carnobacterium	43	51	22	5	28	5	8	138	26	11	54	17	14	37	12	32	29	64	7	16	5	76	60	72	7	21	10	25	38	7	4	45	3	42	35	42	7	15	1184	14	4	5	48	1404	10	15	39	4	825
k__Bacteria.p__Proteobacteria.c__Gammaproteobacteria.o__Orbales.f__Orbaceae.g__Gilliamella	0	1	0	2	0	0	0	0	0	0	0	1	1	1	0	1	0	0	2	0	0	1	0	1	0	0	1	0	0	0	1	0	1	0	0	0	0	0	17	0	0	1	0	13	1	0	4	0	4
k__Bacteria.p__Proteobacteria.c__Betaproteobacteria.o__Neisseriales.f__Chromobacteriaceae.g__Laribacter	1	6	8	1	4	0	1	1	0	0	2	1	2	0	9	2	1	2	1	2	0	2	1	2	4	1	1	1	3	14	0	1	3	0	0	2	9	1	9	0	0	0	2	12	3	0	1	0	10
k__Bacteria.p__Proteobacteria.c__Gammaproteobacteria.o__Vibrionales.f__Vibrionaceae.g__Salinivibrio	0	0	0	0	0	0	0	0	0	0	0	0	0	0	0	0	0	0	0	1	0	0	0	0	1	0	0	0	0	1	0	0	0	0	0	0	0	0	0	0	0	0	0	0	0	0	0	0	0
k__Bacteria.p__Bacteroidetes.c__Flavobacteriia.o__Flavobacteriales.f__Flavobacteriaceae.g__Formosa	3	2	2	3	2	1	13	0	45	2	0	15	2	18	1	1	5	0	0	10	3	0	1	10	10	1	1	0	0	0	9	243	4	2	5	10	3	1	629	2	57	2	1	3298	2	0	0	4	797
k__Bacteria.p__Proteobacteria.c__Gammaproteobacteria.o__Enterobacteriales.f__Enterobacteriaceae.g__Cedecea	0	0	0	0	0	0	0	1	0	0	0	0	0	0	0	2	0	0	0	0	0	0	0	0	0	0	0	0	0	0	1	0	0	1	1	0	13	0	19	0	0	1	0	12	1	1	0	0	17
k__Bacteria.p__Actinobacteria.c__Actinobacteria.o__Acidothermales.f__Acidothermaceae.g__Acidothermus	2	1	0	0	0	0	0	0	0	0	0	0	0	0	0	2	3	0	0	0	0	0	0	0	0	5	0	2	0	0	0	0	0	0	0	0	0	0	23	0	0	0	0	39	0	0	0	0	46
k__Bacteria.p__Actinobacteria.c__Actinobacteria.o__Micromonosporales.f__Micromonosporaceae.g__Micromonospora	15	1	6	11	28	11	34	5	3	7	0	96	4	8	16	244	5	11	12	5	8	7	15	9	44	17	12	25	5	18	42	3	4	15	32	15	18	11	74	9	27	32	6	172	17	5	2	7	54
k__Bacteria.p__Cyanobacteria.o__Pleurocapsales.g__Stanieria	0	2	0	0	0	0	0	0	1	0	0	0	0	1	0	0	0	5	0	0	0	0	0	0	0	0	0	0	0	0	0	0	0	0	0	0	1	0	1	0	0	0	0	1	0	0	0	0	1
k__Bacteria.p__Proteobacteria.c__Deltaproteobacteria.o__Myxococcales.f__Cystobacteraceae.g__Hyalangium	0	0	0	0	0	0	0	0	0	1	0	1	0	0	0	0	0	0	1	1	0	0	3	1	2	2	0	3	1	4	1	1	0	0	0	0	0	2	1	0	0	1	0	6	6	0	0	2	0
k__Bacteria.p__Bacteroidetes.c__Flavobacteriia.o__Flavobacteriales.f__Flavobacteriaceae.g__Imtechella	0	0	1	3	1	1	0	0	0	1	0	0	0	0	0	2	1	0	3	1	0	0	0	1	0	0	1	0	0	2	0	0	0	1	0	0	1	0	267	0	0	1	0	218	2	0	0	0	199
k__Bacteria.p__Firmicutes.c__Bacilli.o__Bacillales.f__Bacillaceae.g__Caldibacillus	0	0	0	0	0	0	0	0	0	0	0	0	0	0	0	2	0	14	0	0	0	0	2	1	0	0	0	0	0	0	0	0	0	0	0	0	0	2	0	0	0	0	0	0	0	0	1	0	4
k__Bacteria.p__Proteobacteria.c__Gammaproteobacteria.o__Enterobacteriales.f__Enterobacteriaceae.g__Hafnia	19	32	43	44	39	36	27	29	84	54	34	59	65	77	24	19	44	67	22	49	48	34	41	49	28	34	36	24	39	35	40	23	39	21	20	50	59	37	2844	49	21	19	42	3792	39	27	22	48	2869
k__Bacteria.p__Proteobacteria.c__Gammaproteobacteria.o__Enterobacteriales.f__Enterobacteriaceae.g__Yersinia	170	284	272	260	330	176	152	295	346	220	289	241	376	271	329	218	234	259	188	178	253	322	548	551	264	360	369	78	236	196	241	178	273	401	142	240	283	261	9798	255	199	211	215	10317	221	179	128	187	7747
k__Bacteria.p__Firmicutes.c__Clostridia.o__Clostridiales.f__Eubacteriaceae.g__Acetobacterium	3	3	0	0	1	6	0	1	3	10	0	1	7	1	1	5	3	1	2	1	4	2	1	0	1	2	0	5	2	2	0	1	2	4	1	3	1	1	54	8	2	0	7	56	1	1	1	1	97
k__Bacteria.p__Actinobacteria.c__Actinobacteria.o__Corynebacteriales.f__Nocardiaceae.g__Nocardia	7024	2950	3391	5644	4460	6522	9058	11409	2636	3480	2910	3994	3482	4298	9367	9362	4183	5894	7922	7477	3483	2346	6373	4832	19646	4955	3964	1559	1645	1986	3615	3651	2590	2967	2573	14444	1971	1733	226301	4234	6955	4527	3572	272881	6898	5484	1824	7176	242651
k__Bacteria.p__Firmicutes.c__Bacilli.o__Lactobacillales.f__Aerococcaceae.g__Facklamia	0	16	0	0	5	0	0	10	0	0	2	0	0	0	0	5	1	0	0	3	0	4	2	5	0	0	1	0	1	4	0	1	0	0	0	0	8	1	15	0	2	0	0	2	0	0	1	0	0
k__Bacteria.p__Proteobacteria.c__Betaproteobacteria.o__Rhodocyclales.f__Rhodocyclaceae.g__Aromatoleum	0	0	0	1	11	0	0	0	0	0	0	0	0	0	0	0	0	0	0	0	0	0	0	0	1	1	0	0	0	0	0	0	0	0	0	0	16	0	1	0	0	0	0	0	0	0	0	0	0
k__Bacteria.p__Firmicutes.c__Clostridia.o__Clostridiales.f__Peptostreptococcaceae.g__Clostridioides	2070	389	398	203	195	2599	60	1885	309	2694	375	73	521	370	141	773	429	536	516	385	2924	362	852	389	121	794	754	395	375	401	732	310	658	828	389	3671	151	306	3150	2610	466	57	2713	4547	123	613	386	3710	3506
k__Bacteria.p__Acidobacteria.c__Acidobacteriia.o__Acidobacteriales.f__Acidobacteriaceae.g__Terracidiphilus	0	8	0	0	2	0	1	0	0	1	0	0	1	0	3	1	0	0	0	0	0	0	0	0	1	1	2	0	0	0	0	0	0	0	0	0	1	0	48	0	0	1	0	1	0	0	0	0	44
k__Bacteria.p__Proteobacteria.c__Gammaproteobacteria.o__Xanthomonadales.f__Xanthomonadaceae.g__Thermomonas	0	3	0	0	3	0	0	0	0	0	1	0	0	1	0	0	0	9	1	0	0	0	8	0	0	0	1	0	0	2	0	2	0	2	0	0	10	4	0	0	0	1	0	1	0	0	0	2	0
k__Bacteria.p__Cyanobacteria.o__Chroococcales.g__Crocosphaera	36	128	123	64	74	56	84	96	146	77	96	102	190	181	218	60	91	69	83	83	75	91	84	148	135	67	118	55	69	47	90	117	140	35	32	106	65	68	307	98	61	96	53	435	111	65	32	53	151
k__Bacteria.p__Actinobacteria.c__Actinobacteria.o__Jiangellales.f__Jiangellaceae.g__Jiangella	2	0	0	0	3	0	0	1	1	0	0	0	0	0	1	1	0	0	1	0	0	1	2	0	0	0	1	0	1	4	0	0	0	0	0	0	0	1	1	4	0	0	0	1	0	0	0	0	2
k__Bacteria.p__Proteobacteria.c__Alphaproteobacteria.o__Rhodospirillales.f__Acetobacteraceae.g__Roseomonas	4	81	0	17	17	0	4	1	9	2	3	2	3	1	7	7	0	67	1	3	31	7	11	3	7	10	5	4	2	180	46	4	2	6	14	5	13	3	103	8	7	11	39	98	18	7	2	7	53
k__Bacteria.p__Synergistetes.c__Synergistia.o__Synergistales.f__Synergistaceae.g__Aminiphilus	2	1	4	7	1	2	1	0	6	3	8	1	5	6	4	4	4	0	1	0	0	0	3	2	2	1	3	0	4	2	0	2	0	3	0	0	4	3	843	3	1	3	4	842	2	1	3	2	557
k__Bacteria.p__Bacteroidetes.c__Flavobacteriia.o__Flavobacteriales.f__Flavobacteriaceae.g__Lacinutrix	25	30	50	19	36	10	15	29	23	34	10	48	45	33	7	17	27	20	15	20	21	17	10	26	26	9	25	13	20	11	25	19	16	29	10	6	20	17	168	25	25	7	13	221	14	5	11	26	132
k__Bacteria.p__Actinobacteria.c__Actinobacteria.o__Actinomycetales.f__Actinomycetaceae.g__Mobiluncus	0	3	1	0	1	1	0	7	1	0	0	0	1	0	1	1	0	1	0	1	1	1	0	0	0	0	0	0	0	1	0	0	0	0	1	4	2	0	36	2	0	1	0	80	1	0	0	0	17
k__Bacteria.p__Thermotogae.c__Thermotogae.o__Petrotogales.g__Marinitoga	20	37	45	19	12	24	15	26	53	54	43	35	79	52	64	11	24	23	17	26	29	37	35	38	24	32	37	10	16	19	28	93	25	21	14	21	22	30	300	33	38	25	19	975	44	21	19	23	1757
k__Bacteria.p__Proteobacteria.c__Gammaproteobacteria.o__Enterobacteriales.f__Enterobacteriaceae.g__Rouxiella	0	0	0	0	0	0	0	0	0	0	0	0	0	0	0	0	0	0	0	0	0	0	0	2	0	0	0	0	0	0	0	0	0	0	0	0	0	0	1	0	0	0	0	0	0	1	0	0	2
k__Bacteria.p__Cyanobacteria.o__Chroococcales.g__Thermosynechococcus	0	1	0	0	0	0	0	0	0	0	0	0	0	0	0	0	0	1	0	0	0	0	0	0	0	0	0	0	0	0	0	0	0	0	0	0	0	3	0	0	0	0	0	0	0	0	0	0	0
k__Bacteria.p__Proteobacteria.c__Alphaproteobacteria.o__Rhodobacterales.f__Rhodobacteraceae.g__Tropicibacter	6	4	5	3	14	5	4	1	0	2	0	8	2	1	34	4	10	7	0	13	0	19	13	7	2	7	8	10	12	6	3	4	10	13	6	15	10	5	36	5	2	7	5	39	6	1	1	14	13
k__Bacteria.p__Firmicutes.c__Clostridia.o__Clostridiales.f__Syntrophomonadaceae.g__Syntrophothermus	0	0	0	0	0	0	0	0	0	0	0	0	0	0	0	1	0	0	0	0	0	0	0	0	0	0	0	0	0	0	0	0	0	0	0	0	0	0	1	0	0	0	0	14	0	0	0	0	0
k__Archaea.p__Crenarchaeota.c__Thermoprotei.o__Desulfurococcales.f__Pyrodictiaceae.g__Hyperthermus	0	0	0	0	0	0	0	0	0	0	0	0	0	0	0	0	0	0	0	0	0	0	0	0	0	0	0	0	0	0	0	0	0	0	0	0	0	0	0	0	0	0	0	0	0	0	0	0	0
k__Bacteria.p__Planctomycetes.c__Planctomycetia.o__Planctomycetales.f__Planctomycetaceae.g__Pirellula	0	21	0	1	0	0	1	0	1	0	0	2	2	0	1	0	1	10	1	0	1	2	0	0	0	2	2	8	0	1	0	0	0	0	0	1	4	0	16	1	0	0	0	6	0	0	0	0	8
k__Bacteria.p__Proteobacteria.c__Alphaproteobacteria.o__Rhodobacterales.f__Rhodobacteraceae.g__Maritimibacter	0	0	0	0	0	0	0	0	0	0	0	0	0	0	0	0	0	0	0	0	0	0	0	0	0	0	0	0	0	0	0	0	0	1	0	0	0	0	0	0	0	0	0	0	0	0	0	0	0
k__Bacteria.p__Firmicutes.c__Bacilli.o__Bacillales.f__Bacillaceae.g__Salsuginibacillus	1	1	1	9	1	0	0	0	0	0	2	0	1	2	1	0	1	0	2	1	2	0	1	4	3	0	1	1	0	0	1	0	3	0	2	1	3	0	8	0	0	0	0	10	4	2	1	3	0
k__Bacteria.p__Synergistetes.c__Synergistia.o__Synergistales.f__Synergistaceae.g__Thermanaerovibrio	0	1	0	0	0	0	0	0	1	0	1	0	0	0	0	1	0	0	1	0	0	0	0	1	0	0	0	0	0	2	0	0	0	0	0	1	0	0	3	0	0	0	1	5	0	0	0	0	3
k__Bacteria.p__Proteobacteria.c__Gammaproteobacteria.o__Cardiobacteriales.f__Cardiobacteriaceae.g__Dichelobacter	0	0	0	0	0	0	0	0	0	0	1	0	0	0	0	0	0	0	0	0	0	1	0	3	0	0	0	1	0	3	0	0	0	0	0	1	0	0	0	0	0	0	0	0	0	0	0	0	0
k__Bacteria.p__Actinobacteria.c__Actinobacteria.o__Bifidobacteriales.f__Bifidobacteriaceae.g__Bifidobacterium	8	17	1	7	23	5	2	26	11	2	10	0	11	11	7	35	10	59	8	6	6	9	69	5	5	10	5	3	4	15	3	2	3	8	4	2	37	16	553	8	5	2	2	441	2	0	1	2	145
k__Bacteria.p__Actinobacteria.c__Coriobacteriia.o__Coriobacteriales.f__Coriobacteriaceae.g__Collinsella	652	277	277	333	237	685	198	635	183	221	163	108	138	179	403	130	322	888	574	382	333	50	148	115	2557	156	113	184	126	111	232	112	151	117	197	908	84	146	999	434	614	92	270	1457	827	781	122	505	1152
k__Bacteria.p__Proteobacteria.c__Alphaproteobacteria.o__Caulobacterales.f__Caulobacteraceae.g__Brevundimonas	83	150	77	76	79	78	60	67	66	85	59	67	116	57	141	78	68	99	54	153	92	70	119	91	41	66	76	74	49	75	68	49	52	47	44	76	119	80	8534	97	63	48	60	9515	35	43	61	72	6289
k__Bacteria.p__Proteobacteria.c__Gammaproteobacteria.o__Alteromonadales.f__Alteromonadaceae.g__Aliiglaciecola	0	0	0	0	0	0	0	0	0	0	0	0	0	0	0	0	0	0	0	0	0	0	0	0	0	0	0	0	0	0	0	0	0	0	0	0	0	0	0	0	0	0	0	0	0	0	0	0	2
k__Bacteria.p__Bacteroidetes.c__Cytophagia.o__Cytophagales.f__Cytophagaceae.g__Anditalea	1	1	14	33	0	3	3	0	3	2	1	8	12	19	7	13	1	4	19	5	2	2	13	0	0	8	4	4	2	0	1	1	0	6	2	2	0	21	33	9	6	9	3	30	11	0	9	0	8
k__Bacteria.p__Actinobacteria.c__Actinobacteria.o__Micrococcales.f__Microbacteriaceae.g__Clavibacter	2	5	0	3	2	2	1	3	3	3	1	0	3	2	2	4	2	1	2	4	2	7	1	1	0	5	6	2	3	6	4	0	3	4	2	6	4	5	6	2	2	0	6	8	0	1	0	6	0
k__Bacteria.p__Proteobacteria.c__Gammaproteobacteria.o__Nevskiales.f__Sinobacteraceae.g__Polycyclovorans	0	26	1	1	1	0	1	0	1	0	0	0	0	0	0	1	0	0	1	2	0	1	1	0	0	1	0	0	0	2	0	0	0	0	0	0	2	0	0	0	0	1	0	0	0	0	0	0	0
k__Bacteria.p__Bacteroidetes.c__Flavobacteriia.o__Flavobacteriales.f__Flavobacteriaceae.g__Epilithonimonas	0	1	2	2	2	0	0	4	2	1	1	2	1	0	2	0	0	10	0	2	2	1	6	1	0	7	1	0	0	6	2	1	2	2	0	0	0	4	13	1	4	3	0	38	0	0	1	6	15
k__Bacteria.p__Actinobacteria.c__Actinobacteria.o__Bifidobacteriales.f__Bifidobacteriaceae.g__Gardnerella	6	5	3	2	2	3	2	0	12	0	6	5	2	1	7	2	4	0	9	4	2	22	17	27	9	8	4	5	11	14	1	4	5	13	13	2	12	37	380	1	11	8	3	1105	0	6	1	8	157
k__Bacteria.p__Actinobacteria.c__Actinobacteria.o__Corynebacteriales.f__Corynebacteriaceae.g__Turicella	1	14	0	1	0	3	0	19	9	4	6	0	3	0	4	10	2	24	0	2	5	8	19	2	0	10	2	1	14	7	2	3	1	4	1	0	1	8	1	7	1	2	2	58	1	0	0	5	3
k__Bacteria.p__Proteobacteria.c__Alphaproteobacteria.o__Rhodobacterales.f__Rhodobacteraceae.g__Oceanicola	0	0	0	0	8	0	0	1	2	1	1	2	0	0	1	1	1	0	0	0	0	0	2	0	0	3	0	1	0	2	2	1	3	0	0	0	5	0	0	0	7	0	4	1	1	0	0	2	1
k__Bacteria.p__Deinococcus.Thermus.c__Deinococci.o__Thermales.f__Thermaceae.g__Meiothermus	86	38	32	56	68	77	132	145	30	59	45	120	31	36	107	369	51	68	63	34	65	36	139	48	60	96	107	29	32	30	55	31	44	121	36	84	43	39	399	69	47	57	48	938	50	75	22	76	233
k__Bacteria.p__Firmicutes.c__Negativicutes.o__Acidaminococcales.f__Acidaminococcaceae.g__Phascolarctobacterium	0	0	0	0	0	0	0	0	1	0	0	0	0	0	1	0	0	0	0	0	0	0	0	0	0	2	0	0	0	0	0	0	0	0	0	0	0	0	0	0	0	0	0	0	0	0	0	0	0
k__Bacteria.p__Bacteroidetes.c__Sphingobacteriia.o__Sphingobacteriales.f__Sphingobacteriaceae.g__Arcticibacter	0	1	0	0	0	0	0	0	1	0	0	0	0	0	0	0	0	0	0	0	0	2	0	1	0	1	0	1	0	0	0	0	0	0	0	0	3	3	0	0	0	0	2	0	0	0	0	0	0
k__Bacteria.p__Bacteroidetes.c__Cytophagia.o__Cytophagales.f__Cyclobacteriaceae.g__Echinicola	0	0	0	0	1	0	0	0	0	0	0	0	0	0	0	1	1	0	0	0	0	0	3	0	0	0	0	0	0	0	0	0	0	1	0	0	0	0	4	1	0	0	0	7	0	0	0	0	1
k__Bacteria.p__Actinobacteria.c__Coriobacteriia.o__Eggerthellales.f__Eggerthellaceae.g__Eggerthella	1	4	0	0	0	0	0	0	0	0	0	0	0	0	0	0	0	0	0	0	0	0	0	0	0	0	0	0	0	0	0	1	0	0	0	0	1	0	5	0	0	0	0	0	0	0	0	0	7
k__Bacteria.p__Actinobacteria.c__Actinobacteria.o__Micrococcales.f__Micrococcaceae.g__Pseudoglutamicibacter	0	2	1	0	0	0	0	0	4	0	0	0	0	0	0	3	0	1	0	0	0	1	6	0	0	1	2	0	0	0	0	0	0	3	3	0	0	1	3	2	2	0	1	0	1	0	0	0	0
k__Bacteria.p__Bacteroidetes.c__Flavobacteriia.o__Flavobacteriales.f__Flavobacteriaceae.g__Altibacter	0	0	0	0	0	0	0	0	0	0	0	0	0	0	0	0	0	0	0	0	0	0	0	0	0	0	0	0	0	1	0	0	0	0	0	0	0	0	0	0	0	0	0	0	0	0	0	0	0
k__Bacteria.p__Proteobacteria.c__Deltaproteobacteria.o__Myxococcales.f__Labilitrichaceae.g__Labilithrix	2	54	7	28	4	14	2	17	9	5	7	6	2	8	1	11	6	3	7	4	3	3	10	26	22	16	22	22	7	11	9	3	1	3	7	10	9	3	8	19	14	1	9	4	4	8	4	5	2
k__Bacteria.p__Firmicutes.c__Clostridia.o__Clostridiales.f__Catabacteriaceae.g__Catabacter	0	1	0	0	0	0	5	0	0	1	0	0	1	1	0	1	0	0	0	0	0	1	2	1	0	1	2	1	0	0	0	1	0	1	0	2	0	1	26	0	0	0	0	21	1	2	0	0	23
k__Archaea.p__Euryarchaeota.c__Thermoplasmata.o__Methanomassiliicoccales.f__Methanomassiliicoccaceae.g__Candidatus_Methanomethylophilus	0	0	0	0	0	0	0	0	0	0	0	0	0	0	0	0	0	0	0	0	0	0	0	0	0	0	0	0	0	0	0	0	0	0	0	0	0	0	0	0	0	0	0	0	0	0	0	0	0
k__Archaea.p__Euryarchaeota.c__Halobacteria.o__Halobacteriales.f__Halobacteriaceae.g__Haloarcula	0	0	0	0	0	0	0	0	0	0	0	0	0	0	0	0	0	0	0	0	0	0	0	0	0	0	0	0	0	0	0	0	0	0	0	0	0	0	1	0	0	0	1	0	0	0	0	1	0
k__Archaea.p__Euryarchaeota.c__Methanobacteria.o__Methanobacteriales.f__Methanobacteriaceae.g__Methanothermobacter	0	0	0	0	0	0	0	0	0	0	0	0	0	0	0	0	0	0	0	0	0	0	0	0	0	0	0	0	0	0	0	0	0	0	0	0	0	0	0	0	0	0	0	0	0	0	0	0	0
k__Bacteria.p__Bacteroidetes.c__Cytophagia.o__Cytophagales.f__Cytophagaceae.g__Fibrisoma	1	0	2	0	0	0	0	0	2	0	0	0	0	1	1	0	2	1	0	0	0	1	0	0	0	1	1	0	0	0	0	0	0	2	0	2	0	0	43	0	0	0	0	85	0	0	0	0	47
k__Bacteria.p__Bacteroidetes.c__Flavobacteriia.o__Flavobacteriales.g__Candidatus_Sulcia	0	1	0	1	0	0	0	0	0	0	0	0	0	0	1	0	1	1	0	0	0	0	0	1	0	0	1	0	0	5	0	0	0	0	0	1	0	0	39	0	0	0	0	25	0	0	0	0	18
k__Bacteria.p__Firmicutes.c__Clostridia.o__Clostridiales.f__Peptococcaceae.g__Desulfosporosinus	1	0	2	9	0	0	0	1	0	0	0	0	2	1	0	0	2	4	2	0	0	0	2	11	1	0	1	3	2	9	1	0	1	0	1	0	5	1	52	1	2	0	0	75	0	2	1	1	46
k__Bacteria.p__Proteobacteria.c__Betaproteobacteria.o__Burkholderiales.f__Burkholderiaceae.g__Caballeronia	4	12	8	7	25	7	15	4	27	0	4	17	3	2	3	145	5	63	25	11	4	2	121	3	5	20	13	26	1	23	3	13	5	18	1	1	66	9	31	4	4	7	7	112	1	13	1	1	38
k__Bacteria.p__Fibrobacteres.c__Chitinispirillia.o__Chitinispirillales.f__Chitinispirillaceae.g__Chitinispirillum	0	1	0	0	1	0	0	0	0	1	0	1	0	2	2	0	0	0	0	2	0	1	0	4	0	0	1	0	0	0	0	0	0	0	0	0	0	1	6	0	1	0	0	6	0	2	0	0	0
k__Bacteria.p__Actinobacteria.c__Actinobacteria.o__Micrococcales.f__Micrococcaceae.g__Sinomonas	2	0	0	1	1	1	1	0	5	0	0	0	0	0	0	1	0	1	0	1	1	0	4	1	0	0	3	0	0	1	0	0	0	0	1	0	4	0	4	0	1	0	0	1	0	1	0	2	4
k__Bacteria.p__Proteobacteria.c__Alphaproteobacteria.o__Rhodobacterales.f__Rhodobacteraceae.g__Ruegeria	4052	1841	2064	2552	1959	2843	1212	1953	1580	3183	3099	1796	1887	1410	3977	747	2189	2026	1601	1913	3329	1951	1376	3312	3106	1238	1722	1080	1267	1556	1236	1993	3756	1582	2638	3004	1769	1304	74	1746	2154	863	3170	122	2483	1791	1605	3189	90
k__Bacteria.p__Proteobacteria.c__Gammaproteobacteria.o__Alteromonadales.f__Shewanellaceae.g__Shewanella	1692	395	341	1780	496	1297	522	126	1871	795	427	724	264	1435	130	392	1048	199	329	1772	723	245	251	562	5170	291	557	173	194	276	1473	4416	412	315	1122	1335	292	193	128939	734	3636	141	840	194740	130	272	702	1249	182657
k__Bacteria.p__Proteobacteria.c__Gammaproteobacteria.o__Enterobacteriales.f__Enterobacteriaceae.g__Serratia	870	492	382	2306	425	1017	245	380	768	540	563	384	329	541	5136	11211	521	1282	382	1141	448	496	1490	850	171	849	1139	472	278	441	542	667	436	1118	1113	1075	305	495	188179	563	2448	137	645	247132	130	436	809	1089	227273
k__Bacteria.p__Proteobacteria.c__Betaproteobacteria.o__Burkholderiales.g__Tepidimonas	77	44	14	28	66	50	10	5	68	55	23	9	40	4	17	27	18	17	9	14	59	31	4	35	8	31	16	8	24	78	15	28	14	26	38	25	153	126	670	30	12	23	38	903	41	30	20	55	396
k__Bacteria.p__Firmicutes.c__Negativicutes.g__Anaerosporomusa	0	0	0	0	0	0	0	0	0	0	0	0	0	0	0	0	0	0	0	0	0	0	0	0	0	0	0	0	0	0	0	0	0	0	0	0	0	8	0	0	0	0	0	0	0	0	0	0	0
k__Bacteria.p__Proteobacteria.c__Gammaproteobacteria.o__Alteromonadales.f__Pseudoalteromonadaceae.g__Pseudoalteromonas	386	434	430	448	257	399	484	374	342	513	297	526	783	449	639	2959	356	452	521	416	517	304	361	438	650	335	259	139	303	195	297	227	784	227	120	492	286	287	402299	449	304	296	342	339048	358	324	178	462	302828
k__Bacteria.p__Bacteroidetes.c__Cytophagia.o__Cytophagales.f__Cyclobacteriaceae.g__Nitritalea	0	0	0	0	0	0	0	0	0	0	0	0	0	0	0	0	0	0	0	0	0	0	2	0	0	0	0	0	0	0	0	0	1	0	0	0	0	1	0	0	1	0	0	0	0	0	0	0	0
k__Bacteria.p__Firmicutes.c__Negativicutes.o__Veillonellales.f__Veillonellaceae.g__Veillonella	6	17	4	22	6	9	1	12	34	5	3	0	4	4	69	12	5	14	6	6	3	36	25	15	1	22	25	15	13	17	1	12	10	10	427	8	5	51	66	8	8	2	3	109	2	2	2	58	34
k__Bacteria.p__Firmicutes.c__Bacilli.o__Bacillales.f__Bacillaceae.g__Gracilibacillus	0	0	0	0	0	0	0	0	2	0	0	0	0	0	0	0	0	0	0	0	0	0	0	0	2	1	0	1	0	0	0	1	0	0	0	0	0	0	0	0	0	0	0	1	0	0	0	0	0
k__Bacteria.p__Proteobacteria.c__Gammaproteobacteria.o__Chromatiales.f__Ectothiorhodospiraceae.g__Nitrococcus	0	3	0	3	0	1	0	0	0	0	0	0	2	4	0	0	0	0	0	0	0	1	0	0	0	0	0	0	0	0	1	2	0	0	0	2	0	2	72	0	0	0	0	69	0	0	1	0	37
k__Bacteria.p__Proteobacteria.c__Alphaproteobacteria.o__Rhizobiales.f__Bradyrhizobiaceae.g__Rhodopseudomonas	5	2	1	7	10	4	3	4	8	7	5	6	6	3	11	49	5	12	11	4	3	3	10	4	2	4	13	6	1	6	1	1	2	6	3	3	41	6	357	10	4	3	7	436	8	1	1	1	362
k__Bacteria.p__Proteobacteria.c__Gammaproteobacteria.o__Legionellales.f__Coxiellaceae.g__Diplorickettsia	0	0	0	0	1	1	0	0	0	0	0	0	0	0	0	0	0	0	0	0	0	0	0	0	0	0	0	0	0	0	0	0	0	0	0	0	0	0	135	0	0	0	0	200	0	0	0	0	106
k__Bacteria.p__Proteobacteria.c__Deltaproteobacteria.o__Desulfuromonadales.f__Desulfuromonadaceae.g__Desulfuromonas	0	1	0	0	0	0	0	0	0	0	0	0	0	1	0	1	0	0	0	1	0	0	1	15	0	1	0	0	0	1	0	0	0	0	1	0	3	1	28	0	0	0	0	24	0	0	0	1	5
k__Archaea.p__Euryarchaeota.c__Methanomicrobia.o__Methanocellales.f__Methanocellaceae.g__Methanocella	3	7	3	3	2	0	5	1	1	5	2	4	4	5	4	0	5	0	3	2	4	2	0	6	2	0	1	2	1	2	3	5	4	1	2	3	2	0	81	3	0	8	0	109	1	3	0	1	70
k__Bacteria.p__Tenericutes.c__Mollicutes.o__Entomoplasmatales.f__Spiroplasmataceae.g__Spiroplasma	36	33	33	18	15	20	37	37	17	53	30	43	42	26	44	12	23	20	63	25	32	15	28	47	42	17	20	10	10	13	26	17	16	11	16	12	22	25	637	22	20	43	28	904	28	71	13	19	451
k__Bacteria.p__Proteobacteria.c__Epsilonproteobacteria.g__Sulfurovum	0	0	1	0	0	0	0	0	0	0	0	4	3	0	1	0	1	0	0	1	1	0	0	0	1	1	1	1	0	1	1	1	0	0	0	0	3	0	36	0	0	1	0	52	8	0	1	0	44
k__Bacteria.p__Proteobacteria.c__Gammaproteobacteria.o__Enterobacteriales.f__Enterobacteriaceae.g__Candidatus_Tachikawaea	0	0	0	0	0	0	0	0	0	0	0	0	1	0	0	0	0	1	1	0	0	0	0	0	1	0	0	0	0	1	0	1	0	0	0	0	0	0	8	0	0	0	0	17	0	0	0	1	5
k__Bacteria.p__Proteobacteria.c__Alphaproteobacteria.o__Rhizobiales.f__Bradyrhizobiaceae.g__Oligotropha	0	0	0	0	0	1	0	0	2	0	0	0	0	0	0	0	0	0	0	0	0	0	1	0	0	0	0	1	0	1	0	0	0	0	0	0	0	0	0	0	0	0	0	0	0	0	1	1	0
k__Bacteria.p__Proteobacteria.c__Gammaproteobacteria.o__Enterobacteriales.f__Enterobacteriaceae.g__Mangrovibacter	0	0	0	0	2	0	0	0	0	0	0	0	0	0	1	0	0	0	0	0	0	0	0	0	0	0	0	0	0	0	0	0	0	0	0	0	1	0	1	0	0	0	0	4	1	0	0	0	0
k__Bacteria.p__Proteobacteria.c__Deltaproteobacteria.o__Desulfovibrionales.f__Desulfonatronaceae.g__Desulfonatronum	2	2	1	0	2	3	0	1	2	3	0	4	1	1	1	1	1	4	2	1	1	3	0	1	0	2	2	0	2	2	1	0	0	1	1	0	0	0	15	0	1	0	1	8	1	0	0	1	7
k__Bacteria.p__Cyanobacteria.o__Oscillatoriales.g__Moorea	0	4	0	0	0	0	0	0	1	0	0	0	3	0	0	1	0	3	0	0	1	0	0	0	0	0	0	0	0	1	0	0	0	0	0	0	0	0	26	1	0	0	2	56	0	0	0	0	26
k__Bacteria.p__Proteobacteria.c__Alphaproteobacteria.o__Rhodospirillales.f__Rhodospirillaceae.g__Pararhodospirillum	6	5	5	4	7	15	0	46	8	11	7	0	10	12	9	10	6	1	0	5	8	7	13	15	2	20	30	22	4	12	4	3	9	9	5	18	12	5	22	9	7	0	12	17	0	1	3	16	21
k__Bacteria.p__Proteobacteria.c__Betaproteobacteria.o__Burkholderiales.f__Burkholderiaceae.g__Burkholderia	2986	1867	1444	1952	1396	2506	3280	2342	2299	1631	1346	2001	1732	1731	8156	4739	1416	3724	3173	3741	1533	1302	2016	1848	3405	1354	1712	1555	866	1201	1241	4205	1718	1055	1543	1749	1871	1252	262408	1706	2721	1171	1505	390425	1327	2565	753	1566	335909
k__Bacteria.p__Bacteroidetes.c__Cytophagia.o__Cytophagales.f__Flammeovirgaceae.g__Cesiribacter	0	0	0	0	0	0	0	0	0	0	0	0	0	0	0	0	0	0	0	0	0	0	0	0	1	3	0	0	0	0	1	0	0	1	0	1	0	0	2	0	0	0	0	2	0	1	0	0	2
k__Archaea.p__Euryarchaeota.c__Methanomicrobia.o__Methanomicrobiales.f__Methanocorpusculaceae.g__Methanocorpusculum	0	0	1	1	0	0	4	1	0	0	3	3	0	1	1	0	0	0	2	0	1	0	0	1	1	0	0	0	1	0	1	1	0	1	0	0	1	1	17	3	0	2	0	12	0	1	0	1	14
k__Bacteria.p__Tenericutes.c__Mollicutes.o__Acholeplasmatales.f__Acholeplasmataceae.g__Candidatus_Phytoplasma	3	8	4	7	2	1	3	9	9	4	3	8	8	7	12	0	9	6	3	1	9	5	4	5	8	10	5	3	3	0	1	6	2	2	5	3	5	2	255	4	1	4	2	354	8	5	1	1	121
k__Archaea.p__Euryarchaeota.c__Halobacteria.o__Natrialbales.f__Natrialbaceae.g__Natronolimnobius	7	0	0	1	0	16	0	0	2	4	0	1	2	1	1	2	10	3	0	2	7	2	0	3	3	0	1	1	1	0	0	2	0	1	0	2	1	1	5	6	0	1	7	51	2	1	0	3	43
k__Bacteria.p__Firmicutes.c__Bacilli.o__Bacillales.f__Bacillaceae.g__Caldalkalibacillus	4	2	2	2	1	2	9	8	3	4	5	1	8	10	6	2	0	2	8	5	2	6	0	8	7	3	5	3	2	6	3	2	1	2	1	3	3	2	26	6	3	2	1	27	2	6	4	1	12
k__Bacteria.p__Proteobacteria.c__Gammaproteobacteria.g__Ignatzschineria	0	0	0	0	0	0	0	0	0	0	0	0	0	0	0	0	0	0	0	0	0	0	3	0	0	0	0	0	0	0	0	0	0	0	0	0	0	0	4	0	0	0	0	3	0	0	0	0	3
k__Bacteria.p__Proteobacteria.c__Gammaproteobacteria.o__Thiotrichales.f__Thiotrichaceae.g__Beggiatoa	0	1	0	0	0	0	0	0	0	0	0	0	0	0	1	0	0	0	0	1	0	0	0	0	0	0	0	0	0	0	0	0	0	0	0	1	0	2	2	0	0	0	0	10	0	0	0	0	0
k__Bacteria.p__Actinobacteria.c__Actinobacteria.o__Kineosporiales.f__Kineosporiaceae.g__Kineococcus	2	3	1	0	2	196	0	0	13	1	0	0	0	0	0	0	1	0	0	0	0	2	12	0	0	3	2	0	0	0	0	1	0	3	0	0	3	2	2	0	1	0	0	1	0	0	0	0	1
k__Bacteria.p__Bacteroidetes.c__Flavobacteriia.o__Flavobacteriales.f__Flavobacteriaceae.g__Aquimarina	5397	1489	1917	604	683	3608	615	1446	1256	4056	1875	566	4100	1597	2053	134135	1607	6583	518	1940	1652	2961	1972	3518	1397	2151	778	1266	2048	678	411	985	7274	786	1515	7133	1518	1245	492	1792	1297	507	3160	453	1137	878	967	4196	305
k__Archaea.p__Crenarchaeota.c__Thermoprotei.o__Desulfurococcales.f__Desulfurococcaceae.g__Staphylothermus	0	0	0	0	0	0	0	0	0	0	0	1	1	0	0	20	1	0	0	0	0	0	0	0	0	0	0	0	2	0	0	0	0	0	1	0	0	0	2	0	0	0	0	1	0	0	2	0	0
k__Archaea.p__Crenarchaeota.c__Thermoprotei.o__Acidilobales.f__Caldisphaeraceae.g__Caldisphaera	0	0	0	0	0	0	0	0	0	0	0	0	0	0	0	0	0	1	0	0	0	0	0	0	0	0	0	0	0	0	0	0	0	0	0	0	0	0	2	0	0	0	0	1	0	0	0	0	4
k__Bacteria.p__Actinobacteria.c__Actinobacteria.o__Micrococcales.f__Microbacteriaceae.g__Frondihabitans	1	4	2	1	1	5	5	1	0	2	1	2	1	0	19	0	1	0	0	4	0	3	1	4	1	2	1	4	0	1	0	1	0	1	1	3	2	0	6	0	0	6	7	5	1	1	0	3	4
k__Bacteria.p__Actinobacteria.c__Actinobacteria.o__Micromonosporales.f__Micromonosporaceae.g__Salinispora	27	23	11	16	35	41	15	67	8	19	12	9	20	78	2	35	19	14	21	30	17	20	40	11	3	32	52	29	16	22	19	8	15	45	39	17	16	23	67	15	20	8	19	120	4	21	9	26	31
k__Bacteria.p__Actinobacteria.c__Actinobacteria.o__Micrococcales.f__Micrococcaceae.g__Pseudarthrobacter	0	0	0	0	1	0	1	2	0	0	0	0	0	1	0	0	2	0	0	1	1	1	0	1	0	0	0	3	0	0	0	0	0	1	0	0	1	0	2	1	0	0	0	5	0	1	0	0	2
k__Bacteria.p__Proteobacteria.c__Betaproteobacteria.o__Burkholderiales.f__Burkholderiaceae.g__Paraburkholderia	295	589	578	603	525	543	355	626	511	663	461	604	903	710	626	317	480	420	487	531	614	480	449	832	579	409	380	381	387	326	450	305	520	357	259	579	719	370	42592	728	420	386	380	44592	723	302	231	692	37663
k__Archaea.p__Euryarchaeota.c__Methanobacteria.o__Methanobacteriales.f__Methanobacteriaceae.g__Methanosphaera	0	0	0	0	0	0	0	0	0	0	0	0	0	0	0	0	0	0	0	0	0	0	0	0	0	0	0	0	0	0	0	0	0	0	0	0	0	0	6	0	0	0	0	2	0	0	0	0	4
k__Bacteria.p__Proteobacteria.c__Gammaproteobacteria.o__Alteromonadales.f__Colwelliaceae.g__Thalassotalea	0	0	0	0	0	0	0	0	0	0	0	0	0	0	0	0	0	0	0	0	0	0	0	0	0	0	0	0	0	0	0	0	0	0	0	0	0	0	0	0	0	0	0	0	0	0	0	0	0
k__Bacteria.p__Proteobacteria.c__Gammaproteobacteria.o__Enterobacteriales.f__Enterobacteriaceae.g__Morganella	1	1	8	5	1	0	1	0	4	3	2	5	13	4	2	3	3	3	13	1	6	4	2	7	4	2	4	1	4	2	3	2	5	0	3	4	9	3	276	4	2	1	4	491	3	0	6	8	208
k__Bacteria.p__Firmicutes.c__Erysipelotrichia.o__Erysipelotrichales.f__Erysipelotrichaceae.g__Erysipelothrix	1	12	6	8	8	13	0	5	4	21	5	3	7	4	3	19	5	5	3	4	1	3	6	7	1	9	7	5	6	1	2	5	11	5	0	11	11	9	162	3	5	3	10	214	4	4	1	7	158
k__Bacteria.p__Spirochaetes.c__Spirochaetia.o__Spirochaetales.f__Borreliaceae.g__Borrelia	48	106	111	78	49	51	29	79	98	76	71	68	193	140	104	36	66	99	85	60	84	56	57	104	68	58	73	27	49	49	63	48	88	41	38	65	61	79	2642	133	32	56	51	2971	68	58	35	46	2228
k__Bacteria.p__Planctomycetes.c__Planctomycetia.o__Planctomycetales.f__Isosphaeraceae.g__Isosphaera	0	1	0	0	1	0	0	0	2	0	0	0	1	1	0	1	0	0	0	0	1	0	0	0	0	2	0	0	0	1	0	1	0	2	0	0	3	0	0	2	0	0	1	5	0	0	0	0	1
k__Bacteria.p__Proteobacteria.c__Alphaproteobacteria.o__Rhodobacterales.f__Rhodobacteraceae.g__Shimia	0	0	0	0	1	0	0	0	0	0	0	0	0	0	0	0	0	0	0	0	0	0	0	0	0	0	0	0	0	0	0	0	0	0	0	0	0	0	0	0	0	0	0	0	0	0	0	0	1
k__Bacteria.p__Firmicutes.c__Bacilli.o__Bacillales.f__Planococcaceae.g__Planococcus	2	7	0	7	0	3	0	8	5	1	0	0	0	1	2	2	1	8	1	2	2	3	7	3	8	0	0	2	0	1	1	0	3	0	2	2	1	4	80	1	1	0	1	125	0	0	1	1	86
k__Bacteria.p__Firmicutes.c__Bacilli.o__Bacillales.g__Acidibacillus	54	303	119	186	118	86	58	153	177	700	88	134	558	89	31	54	112	46	137	213	341	64	601	99	55	59	67	137	493	126	96	214	90	108	59	214	81	136	21615	251	173	46	61	14154	89	106	115	176	17084
k__Bacteria.p__Proteobacteria.c__Gammaproteobacteria.o__Enterobacteriales.f__Enterobacteriaceae.g__Kluyvera	0	0	0	0	0	2	0	1	1	0	0	0	0	0	0	1	1	1	0	0	1	0	0	1	0	0	0	0	0	0	0	0	1	0	0	0	0	0	9	0	0	0	0	5	0	1	0	1	14
k__Bacteria.p__Proteobacteria.c__Betaproteobacteria.o__Neisseriales.f__Chromobacteriaceae.g__Aquitalea	8	4	5	8	19	3	23	8	5	6	1	27	10	6	14	7	3	5	19	6	10	7	17	9	10	8	16	4	4	2	6	5	8	18	3	7	11	5	272	3	9	11	4	362	14	9	2	7	147
k__Bacteria.p__Firmicutes.c__Clostridia.o__Clostridiales.f__Syntrophomonadaceae.g__Dethiobacter	0	1	1	0	0	0	0	5	0	0	0	0	0	0	0	1	0	0	0	0	1	0	0	2	0	0	0	0	0	0	0	0	0	0	0	0	0	3	4	0	0	0	0	10	0	0	0	0	9
k__Bacteria.p__Bacteroidetes.c__Bacteroidia.o__Bacteroidales.f__Rikenellaceae.g__Rikenella	0	0	0	0	0	0	0	0	0	0	0	1	2	0	0	0	0	0	1	0	0	0	0	0	0	0	0	0	0	0	0	0	0	0	0	0	0	0	21	0	0	0	0	26	0	0	0	0	33
k__Bacteria.p__Firmicutes.c__Erysipelotrichia.o__Erysipelotrichales.f__Erysipelotrichaceae.g__Erysipelatoclostridium	0	2	0	0	0	0	0	0	0	0	0	0	0	0	0	0	0	0	0	1	0	0	0	0	0	0	0	0	0	0	0	0	0	0	0	0	0	0	1	0	0	0	0	2	0	0	0	0	0
k__Bacteria.p__Cyanobacteria.o__Nostocales.f__Rivulariaceae.g__Calothrix	6	17	7	2	1	1	0	2	5	4	5	2	7	3	2	1	4	54	4	3	1	2	8	3	0	4	2	1	1	7	4	3	3	2	2	7	4	6	321	2	3	4	8	383	1	1	0	2	184
k__Bacteria.p__Proteobacteria.c__Betaproteobacteria.o__Rhodocyclales.f__Rhodocyclaceae.g__Uliginosibacterium	0	1	0	2	8	0	0	0	0	0	0	0	0	0	0	0	0	1	0	0	0	1	0	0	1	0	0	0	0	0	0	0	0	1	0	0	15	0	2	1	0	0	0	8	1	0	0	2	7
k__Bacteria.p__Actinobacteria.c__Actinobacteria.o__Propionibacteriales.f__Nocardioidaceae.g__Marmoricola	2	19	4	2	7	1	0	11	6	1	1	1	0	2	3	118	7	14	4	1	2	2	64	4	2	12	3	5	0	5	0	3	4	17	1	4	27	3	8	4	3	0	3	6	0	1	0	5	3
k__Bacteria.p__Bacteroidetes.c__Cytophagia.o__Cytophagales.f__Flammeovirgaceae.g__Fulvivirga	0	0	0	0	0	0	0	0	0	1	0	0	0	0	0	1	0	0	0	0	0	0	0	0	0	1	0	0	0	0	0	0	0	0	0	0	0	1	0	0	0	0	0	0	0	0	1	0	0
k__Bacteria.p__Chloroflexi.c__Chloroflexia.o__Chloroflexales.f__Roseiflexaceae.g__Roseiflexus	3	2	0	1	1	2	0	0	3	0	1	0	0	0	0	1	2	2	0	0	1	0	0	1	0	0	0	3	0	1	0	0	0	1	1	0	5	0	13	1	0	0	0	9	0	0	0	0	5
k__Bacteria.p__Proteobacteria.c__Betaproteobacteria.o__Neisseriales.f__Chromobacteriaceae.g__Vogesella	1	1	0	2	6	1	0	4	3	1	0	0	0	0	0	1	2	2	0	0	1	0	1	0	0	0	1	1	0	0	1	0	3	3	0	1	17	0	0	0	0	0	1	0	0	0	0	5	0
k__Bacteria.p__Proteobacteria.c__Alphaproteobacteria.o__Rhodobacterales.f__Rhodobacteraceae.g__Falsirhodobacter	0	0	0	1	0	0	0	0	0	0	1	0	0	0	0	0	1	0	3	1	0	1	0	0	0	0	0	0	0	1	0	0	0	0	0	0	0	0	538	0	0	0	0	585	0	2	0	0	412
k__Bacteria.p__Firmicutes.c__Clostridia.o__Clostridiales.f__Eubacteriaceae.g__Pseudoramibacter	0	0	0	0	0	0	0	0	0	0	0	0	0	0	0	0	0	0	0	0	0	0	0	0	0	0	0	0	0	0	0	0	0	0	0	0	0	0	0	0	0	0	0	1	0	0	0	0	0
k__Bacteria.p__Proteobacteria.c__Gammaproteobacteria.o__Oceanospirillales.f__Saccharospirillaceae.g__Reinekea	0	1	0	0	0	0	0	0	0	0	0	0	0	0	0	0	0	0	0	1	0	0	0	1	0	0	0	0	0	4	0	0	0	0	0	0	0	0	0	0	0	0	0	0	0	0	0	0	0
k__Bacteria.p__Proteobacteria.c__Alphaproteobacteria.o__Rhodobacterales.f__Hyphomonadaceae.g__Robiginitomaculum	0	1	0	0	0	0	0	0	0	0	0	1	0	0	0	36	0	1	0	0	0	0	1	1	1	0	0	0	0	0	0	0	0	0	0	1	0	0	0	0	0	0	0	0	0	0	0	0	0
k__Bacteria.p__Firmicutes.c__Clostridia.o__Clostridiales.f__Peptostreptococcaceae.g__Peptoclostridium	0	0	0	0	0	0	0	0	0	0	0	1	0	0	0	0	0	1	0	0	0	0	0	0	0	0	0	0	0	0	0	0	1	0	0	1	1	0	6	0	0	1	0	22	0	0	0	0	8
k__Bacteria.p__Tenericutes.c__Mollicutes.o__Entomoplasmatales.f__Entomoplasmataceae.g__Mesoplasma	7	12	14	3	14	11	7	7	11	4	6	16	7	13	15	0	13	6	15	24	7	7	5	5	5	6	1	1	2	2	5	8	4	2	3	7	9	3	61	12	4	5	8	76	14	12	3	4	61
k__Bacteria.p__Proteobacteria.c__Epsilonproteobacteria.o__Nautiliales.f__Nautiliaceae.g__Caminibacter	0	0	0	0	0	0	0	0	0	0	0	0	1	0	0	0	0	0	0	0	0	0	1	0	0	0	0	0	0	0	0	0	0	0	0	0	1	0	10	0	0	0	1	7	0	0	0	0	4
k__Bacteria.p__Proteobacteria.c__Alphaproteobacteria.o__Rhizobiales.f__Rhizobiaceae.g__Sinorhizobium	2579	526	879	3474	456	1272	1823	399	177	510	627	901	308	608	606	530	574	557	3513	1106	415	781	309	1178	4014	257	287	189	438	165	336	220	1517	156	573	784	283	626	5345	707	1179	818	461	6569	1545	2617	728	503	5900
k__Bacteria.p__Verrucomicrobia.c__Verrucomicrobiae.o__Verrucomicrobiales.f__Akkermansiaceae.g__Akkermansia	0	0	0	0	0	0	0	0	0	0	0	1	0	0	0	0	0	0	0	1	0	0	3	0	1	0	0	0	0	0	0	0	0	1	1	0	1	0	7	2	0	0	0	50	0	0	0	0	39
k__Bacteria.p__Firmicutes.c__Tissierellia.o__Tissierellales.f__Peptoniphilaceae.g__Finegoldia	0	26	8	4	13	0	2	32	38	1	20	5	7	10	4	4	3	12	0	6	2	16	13	16	2	44	4	1	12	4	1	11	8	0	11	0	4	13	27	3	40	13	0	72	2	0	3	6	6
k__Archaea.p__Euryarchaeota.c__Halobacteria.o__Halobacteriales.f__Halobacteriaceae.g__Natronomonas	0	0	0	0	0	0	0	0	0	0	0	0	0	0	0	0	0	0	0	0	0	0	0	0	0	0	1	0	0	0	0	0	0	0	0	0	0	0	0	0	0	0	0	0	0	0	0	0	0
k__Bacteria.p__Proteobacteria.c__Betaproteobacteria.o__Burkholderiales.f__Oxalobacteraceae.g__Massilia	60	201	38	75	268	1792	34	73	289	76	15	29	55	78	32	486	39	114	356	108	40	108	1326	65	13	487	242	1083	70	586	26	84	30	243	38	40	576	163	47135	53	39	24	46	55544	21	456	25	58	35015
k__Bacteria.p__Proteobacteria.c__Alphaproteobacteria.o__Rhizobiales.f__Aurantimonadaceae.g__Fulvimarina	0	0	0	0	0	0	0	0	0	0	0	0	0	0	1	2	0	0	0	0	0	0	2	0	0	0	0	0	0	0	0	0	0	0	0	0	1	0	0	0	0	0	0	3	0	0	0	0	0
k__Bacteria.p__Bacteroidetes.c__Cytophagia.o__Cytophagales.f__Amoebophilaceae.g__Candidatus_Amoebophilus	0	1	0	0	0	0	0	0	0	0	0	0	0	0	0	0	0	3	0	1	0	0	0	0	0	0	0	0	0	0	0	0	0	0	0	1	0	0	0	0	0	0	0	0	0	0	1	0	0
k__Bacteria.p__Tenericutes.c__Mollicutes.o__Acholeplasmatales.f__Acholeplasmataceae.g__Acholeplasma	0	1	0	1	0	1	0	0	1	1	1	0	0	0	0	0	0	0	0	0	2	2	0	0	0	2	1	0	0	2	0	0	0	1	0	0	1	1	37	0	0	0	0	34	0	0	0	0	19
k__Bacteria.p__Proteobacteria.c__Alphaproteobacteria.o__Rhizobiales.f__Phyllobacteriaceae.g__Pseudaminobacter	0	0	0	0	0	0	0	1	3	0	0	0	0	0	0	0	0	0	0	0	0	0	0	0	0	0	0	0	0	0	0	0	0	0	0	0	0	0	1	0	0	0	0	6	0	0	0	0	5
k__Bacteria.p__Proteobacteria.c__Gammaproteobacteria.o__Enterobacteriales.f__Enterobacteriaceae.g__Phaseolibacter	15	8	4	9	3	7	1	8	5	13	8	4	7	1	10	3	6	2	0	8	13	6	3	8	4	0	2	4	2	9	4	10	12	4	4	6	3	3	25	7	1	3	12	30	5	18	3	15	15
k__Bacteria.p__Bacteroidetes.c__Flavobacteriia.o__Flavobacteriales.f__Flavobacteriaceae.g__Salinimicrobium	0	0	0	0	0	0	0	0	0	0	0	0	1	4	0	2	0	0	0	0	0	0	0	0	0	0	0	0	0	1	0	0	0	0	0	0	0	0	1	0	0	0	0	4	0	0	0	0	1
k__Bacteria.p__Bacteroidetes.c__Bacteroidia.o__Bacteroidales.f__Prolixibacteraceae.g__Draconibacterium	0	0	0	0	0	0	0	0	0	0	0	0	0	0	0	0	0	0	0	0	0	0	1	0	0	1	1	0	0	0	0	0	0	0	0	0	0	3	0	0	0	0	0	1	0	0	0	0	0
k__Bacteria.p__Firmicutes.c__Bacilli.o__Lactobacillales.f__Aerococcaceae.g__Abiotrophia	0	2	0	1	0	0	0	0	4	0	0	0	0	0	0	1	4	1	0	1	0	1	4	3	0	0	2	0	2	0	1	0	0	0	0	0	0	2	0	0	0	0	0	0	0	0	0	0	0
k__Bacteria.p__Proteobacteria.c__Gammaproteobacteria.o__Enterobacteriales.f__Enterobacteriaceae.g__Dickeya	1209	227	222	120	145	514	138	158	568	399	176	167	336	449	213	196	427	300	210	315	358	114	119	263	280	124	206	73	124	117	261	2104	170	102	171	361	125	98	6104	570	495	77	358	21154	160	188	88	460	22258
k__Bacteria.p__Proteobacteria.c__Alphaproteobacteria.o__Rhodospirillales.g__Reyranella	0	3	0	0	4	0	0	6	0	0	0	0	0	3	1	0	1	1	1	0	0	0	0	0	1	0	0	1	0	8	0	0	1	0	1	0	7	5	0	0	0	0	0	1	0	0	1	0	0
k__Bacteria.p__Bacteroidetes.c__Cytophagia.o__Cytophagales.f__Cyclobacteriaceae.g__Belliella	0	0	0	0	0	0	0	0	0	0	0	0	0	0	0	0	0	0	0	0	0	0	0	0	0	0	1	1	0	1	0	0	0	0	0	0	0	0	17	0	0	0	0	37	0	0	0	1	22
k__Bacteria.p__Proteobacteria.c__Alphaproteobacteria.o__Rhodobacterales.f__Rhodobacteraceae.g__Rhodovulum	0	4	1	1	8	5	1	5	5	0	1	2	5	0	13	6	0	3	4	1	1	2	3	0	1	2	7	0	0	4	4	0	3	2	1	2	13	2	149	2	0	4	1	178	1	1	0	5	135
k__Bacteria.p__Firmicutes.c__Clostridia.o__Halanaerobiales.f__Halanaerobiaceae.g__Halanaerobium	0	2	1	0	0	0	0	1	0	0	0	0	0	0	0	0	0	1	0	0	0	0	0	0	0	0	0	0	0	2	0	0	0	0	0	0	0	0	10	0	0	0	0	5	0	0	0	0	5
k__Bacteria.p__Actinobacteria.c__Actinobacteria.o__Micromonosporales.f__Micromonosporaceae.g__Actinocatenispora	0	1	0	2	0	0	1	0	0	0	0	0	0	0	0	2	0	0	0	1	0	0	2	0	0	0	0	2	0	0	0	0	0	0	0	1	1	1	1	0	0	0	0	2	0	0	0	1	0
k__Bacteria.p__Proteobacteria.c__Alphaproteobacteria.o__Rhodobacterales.f__Rhodobacteraceae.g__Aestuariivita	0	0	0	0	7	0	0	0	0	0	0	0	0	0	0	0	1	0	0	0	1	0	3	2	0	0	0	0	0	0	0	0	0	3	0	0	8	0	0	0	0	0	0	0	0	0	0	0	0
k__Bacteria.p__Actinobacteria.c__Actinobacteria.o__Pseudonocardiales.f__Pseudonocardiaceae.g__Actinosynnema	1	0	1	1	0	3	0	0	0	0	0	0	0	0	0	1	1	0	0	0	0	0	0	1	0	0	0	0	1	0	1	0	0	2	0	1	0	0	0	1	0	0	1	0	0	2	0	0	0
k__Archaea.p__Euryarchaeota.c__Halobacteria.o__Natrialbales.f__Natrialbaceae.g__Natronobacterium	0	0	0	0	0	0	0	0	0	0	0	0	0	0	0	0	0	0	0	0	0	0	0	0	0	0	0	0	0	0	0	0	0	0	0	0	2	0	2	0	0	0	0	4	0	0	0	0	0
k__Bacteria.p__Proteobacteria.c__Gammaproteobacteria.o__Alteromonadales.f__Alteromonadaceae.g__Aliagarivorans	0	0	0	0	0	0	0	0	0	0	0	0	0	0	0	0	0	0	0	0	0	0	5	0	0	0	0	0	0	1	0	0	0	0	0	0	0	0	0	0	0	0	0	0	0	0	0	0	0
k__Bacteria.p__Bacteroidetes.c__Cytophagia.o__Cytophagales.f__Cytophagaceae.g__Leadbetterella	0	1	0	0	0	0	0	6	1	2	0	0	1	0	0	1	0	4	0	0	0	0	1	0	0	1	0	0	0	0	0	0	0	0	0	0	0	0	1	0	0	0	0	0	0	0	1	0	0
k__Bacteria.p__Proteobacteria.c__Betaproteobacteria.o__Methylophilales.f__Methylophilaceae.g__Methylotenera	0	0	0	0	2	3	0	0	1	0	0	0	0	1	1	0	0	10	0	0	1	0	5	1	0	2	1	0	0	5	0	0	0	3	0	0	4	0	0	0	0	1	0	0	0	0	2	0	2
k__Bacteria.p__Nitrospirae.c__Nitrospira.o__Nitrospirales.f__Nitrospiraceae.g__Leptospirillum	1	1	1	0	0	0	0	0	2	0	0	0	0	0	0	1	0	0	0	0	0	1	0	0	1	0	0	0	0	0	0	0	0	0	1	0	0	0	0	0	0	0	0	0	0	0	0	0	0
k__Bacteria.p__Fusobacteria.c__Fusobacteriia.o__Fusobacteriales.f__Leptotrichiaceae.g__Sneathia	4	11	19	13	6	5	15	10	22	8	26	17	29	20	47	5	13	19	27	14	12	17	7	23	20	15	12	6	9	14	24	6	16	8	3	6	9	21	95	13	11	7	14	138	21	8	7	7	51
k__Bacteria.p__Proteobacteria.c__Betaproteobacteria.o__Burkholderiales.f__Burkholderiaceae.g__Limnobacter	0	68	1	2	0	3	0	132	141	0	2	0	0	0	1	0	1	4	0	1	0	6	4	1	0	5	2	5	0	3	0	30	0	1	0	0	0	2	0	0	5	0	0	0	0	0	2	0	0
k__Bacteria.p__Proteobacteria.c__Gammaproteobacteria.o__Enterobacteriales.f__Enterobacteriaceae.g__Providencia	1	4	6	0	5	2	2	5	5	0	2	2	1	2	7	2	4	0	2	2	5	3	1	0	2	3	2	4	4	5	3	1	0	1	1	1	8	0	166	1	1	4	0	230	3	2	2	2	142
k__Bacteria.p__Proteobacteria.c__Alphaproteobacteria.o__Rhizobiales.f__Hyphomicrobiaceae.g__Maritalea	0	0	0	0	0	0	0	0	0	0	0	0	0	0	0	0	0	0	0	0	0	0	0	0	0	0	0	0	0	0	0	0	0	0	0	0	0	0	0	0	0	0	0	0	0	0	0	0	0
k__Bacteria.p__Actinobacteria.c__Actinobacteria.o__Corynebacteriales.f__Nocardiaceae.g__Rhodococcus	224	148	115	83	145	182	185	247	198	185	135	184	174	140	233	3150	154	412	166	194	136	293	278	294	83	277	215	177	185	125	136	210	229	222	227	263	130	248	11927	150	217	66	204	19932	69	154	84	217	17212
k__Bacteria.p__Proteobacteria.c__Alphaproteobacteria.o__Rhodobacterales.f__Rhodobacteraceae.g__Wenxinia	0	0	0	1	0	0	0	2	1	0	0	0	3	0	0	3	0	0	7	3	0	0	0	0	0	0	0	1	0	0	0	0	0	1	1	0	0	0	2	1	0	0	0	2	0	0	0	0	0
k__Bacteria.p__Proteobacteria.c__Alphaproteobacteria.o__Rhizobiales.f__Phyllobacteriaceae.g__Chelativorans	0	0	1	0	0	0	0	0	0	0	0	0	1	0	3	1	1	2	0	1	0	0	0	0	0	1	1	0	0	0	0	0	0	2	0	0	0	0	1	1	0	0	1	4	0	0	0	0	5
k__Bacteria.p__Bacteroidetes.c__Flavobacteriia.o__Flavobacteriales.f__Schleiferiaceae.g__Schleiferia	1	0	0	0	1	2	0	0	0	0	0	0	0	0	0	2	0	0	0	0	0	0	0	1	0	0	0	0	0	0	0	0	1	0	0	0	0	0	0	1	0	0	0	0	1	0	0	1	0
k__Bacteria.p__Proteobacteria.c__Gammaproteobacteria.o__Enterobacteriales.f__Enterobacteriaceae.g__Pectobacterium	2	5	5	11	1	6	0	0	2	1	1	1	1	4	2	0	7	1	3	9	4	0	4	1	3	3	2	2	1	5	4	0	5	2	2	1	2	1	2256	2	1	2	4	2076	13	3	3	7	1721
k__Bacteria.p__Proteobacteria.c__Alphaproteobacteria.o__Pelagibacterales.f__Pelagibacteraceae.g__Candidatus_Pelagibacter	1	7	7	8	5	3	0	7	4	20	2	5	15	8	4	5	2	7	16	20	22	0	16	4	1	10	0	2	17	7	3	3	5	2	3	15	2	9	89712	8	11	2	4	18768	0	3	7	9	41034
k__Bacteria.p__Proteobacteria.c__Betaproteobacteria.o__Burkholderiales.g__Roseateles	0	0	0	65	404	3	4	0	1	2	0	3	0	1	0	0	1	55	1	0	0	2	0	1	0	2	0	1	1	0	1	0	0	0	0	0	902	2	0	1	2	6	1	0	0	0	0	1	0
k__Bacteria.p__Firmicutes.c__Bacilli.o__Bacillales.f__Staphylococcaceae.g__Staphylococcus	25409	8272	8869	7295	8686	17357	16908	15077	5573	10037	7908	9781	7281	11299	30817	14207	10972	16169	24768	20166	9157	8549	7680	15593	155059	5902	4463	3706	5902	4143	7954	4255	5742	3107	6476	29506	3539	7452	2083133	12080	13798	6895	8752	1843979	42109	17887	3612	11917	1585549
k__Bacteria.p__Proteobacteria.c__Betaproteobacteria.o__Burkholderiales.f__Comamonadaceae.g__Limnohabitans	0	0	0	8	82	14	3	0	2	0	1	4	0	4	7	7	1	10	1	2	0	1	2	1	9	1	25	0	1	0	1	11	1	18	1	5	138	0	33	2	2	3	0	28	4	3	0	2	39
k__Bacteria.p__Proteobacteria.c__Deltaproteobacteria.o__Desulfobacterales.f__Desulfobacteraceae.g__Desulfospira	0	0	0	0	4	0	0	0	0	0	0	0	0	0	0	0	0	0	0	0	0	0	0	0	0	0	0	1	0	0	0	0	0	0	0	0	4	0	0	0	0	0	0	0	1	0	0	0	0
k__Bacteria.p__Proteobacteria.c__Alphaproteobacteria.o__Rhodobacterales.f__Rhodobacteraceae.g__Maribius	0	0	0	0	2	0	0	0	0	0	0	0	0	0	0	1	0	0	0	0	0	0	0	1	0	1	1	0	0	0	0	0	0	0	0	1	0	0	1	1	0	0	0	3	0	0	0	0	1
k__Bacteria.p__Proteobacteria.c__Betaproteobacteria.o__Neisseriales.f__Neisseriaceae.g__Simonsiella	0	0	0	0	0	0	0	0	1	1	0	0	0	1	0	3	1	0	0	0	0	0	0	0	0	0	0	0	0	0	1	0	1	0	0	0	0	1	1	0	0	0	0	1	1	0	0	0	2
k__Bacteria.p__Actinobacteria.c__Actinobacteria.o__Micrococcales.f__Micrococcaceae.g__Glutamicibacter	0	0	0	0	3	0	0	0	2	0	0	0	1	0	1	3	0	2	0	0	0	0	25	2	0	0	0	5	0	1	0	0	0	0	0	0	7	0	49	0	0	0	0	30	0	0	4	0	16
k__Bacteria.p__Planctomycetes.c__Planctomycetia.o__Planctomycetales.f__Planctomycetaceae.g__Schlesneria	0	4	0	2	1	1	1	0	0	3	0	2	0	0	0	1	1	0	2	3	2	1	0	1	0	1	0	2	0	0	3	0	0	2	1	1	3	4	7	4	3	0	1	13	0	0	2	1	7
k__Bacteria.p__Firmicutes.c__Bacilli.o__Lactobacillales.f__Leuconostocaceae.g__Fructobacillus	0	0	0	0	0	1	0	3	0	0	0	0	1	2	0	0	1	0	2	1	1	2	2	0	0	0	1	0	0	0	0	0	0	1	1	1	0	0	3	0	0	0	0	1	0	0	0	0	0
k__Bacteria.p__Proteobacteria.c__Alphaproteobacteria.o__Rhodobacterales.f__Hyphomonadaceae.g__Oceanicaulis	3	0	0	1	4	1	3	0	0	1	0	4	0	0	2	3	2	0	1	0	1	0	6	0	0	1	1	0	1	0	0	0	0	7	0	0	6	0	1	0	2	1	0	11	2	0	0	1	1
k__Bacteria.p__Proteobacteria.c__Deltaproteobacteria.o__Desulfobacterales.f__Desulfobacteraceae.g__Desulfobacterium	0	0	2	0	0	0	0	0	1	0	0	0	0	0	0	5	0	0	0	0	3	0	1	1	0	0	0	0	0	0	0	0	0	0	0	0	0	0	29	2	0	0	0	47	0	0	0	0	25
k__Bacteria.p__Proteobacteria.c__Deltaproteobacteria.o__Desulfobacterales.f__Desulfobulbaceae.g__Desulfobulbus	0	0	2	1	1	0	0	0	0	0	0	0	0	0	1	1	0	0	0	0	2	0	0	0	1	0	0	2	0	1	0	0	0	0	0	1	2	1	11	1	0	0	0	14	3	0	0	0	4
k__Bacteria.p__Firmicutes.c__Bacilli.o__Lactobacillales.f__Lactobacillaceae.g__Sharpea	0	0	0	0	0	0	0	0	0	0	0	0	0	0	0	0	0	0	0	0	0	0	0	0	0	0	0	0	0	0	0	0	0	0	0	0	0	0	8	0	0	0	0	17	0	0	0	0	3
k__Bacteria.p__Chlamydiae.c__Chlamydiia.o__Chlamydiales.f__Parachlamydiaceae.g__Parachlamydia	0	1	2	0	0	0	0	1	1	0	0	1	0	2	0	0	2	3	0	7	2	1	1	1	0	0	0	0	0	2	0	1	2	0	0	0	0	2	37	1	1	1	0	75	1	0	0	1	39
k__Bacteria.p__Thermodesulfobacteria.c__Thermodesulfobacteria.o__Thermodesulfobacteriales.f__Thermodesulfobacteriaceae.g__Thermosulfurimonas	2	0	0	0	0	0	0	0	0	0	0	0	0	0	0	0	0	0	0	0	0	0	0	0	0	0	0	0	0	0	0	0	0	0	0	0	0	0	0	1	0	0	0	0	0	0	0	1	0
k__Bacteria.p__Proteobacteria.c__Gammaproteobacteria.o__Enterobacteriales.f__Enterobacteriaceae.g__Sodalis	1	8	2	0	4	5	0	11	1	2	1	1	3	1	5	3	4	6	1	1	1	1	4	4	3	4	2	5	2	39	1	1	1	3	0	3	7	2	31	2	4	1	2	26	2	2	2	6	18
k__Bacteria.p__Actinobacteria.c__Actinobacteria.o__Streptosporangiales.f__Streptosporangiaceae.g__Nonomuraea	5	13	10	7	13	8	36	21	38	7	10	21	15	19	17	18	9	15	10	8	15	9	30	19	19	17	19	4	9	8	11	83	7	26	9	11	29	9	283	15	29	4	11	837	13	12	3	19	380
k__Bacteria.p__Proteobacteria.c__Betaproteobacteria.o__Methylophilales.f__Methylophilaceae.g__Methylobacillus	0	0	0	2	8	0	0	0	0	0	0	0	0	0	1	0	1	0	0	0	0	1	2	0	0	0	0	1	0	3	0	0	0	0	0	0	15	1	0	0	0	0	0	0	0	0	0	0	0
k__Bacteria.p__Proteobacteria.c__Deltaproteobacteria.o__Desulfovibrionales.f__Desulfohalobiaceae.g__Desulfohalobium	0	0	0	0	0	0	0	0	0	0	0	0	0	0	1	0	0	0	0	0	0	0	0	0	0	0	1	0	0	0	0	0	0	0	0	0	0	0	0	0	0	0	0	0	0	0	0	0	0
k__Bacteria.p__Bacteroidetes.c__Cytophagia.o__Cytophagales.f__Flammeovirgaceae.g__Flammeovirga	880	213	295	96	145	1210	18	108	2	36	1337	770	45	86	2039	0	87	458	98	1	367	1495	11	537	6	0	250	205	290	218	407	33	10	104	342	970	56	368	9	70	318	762	323	4	1	61	120	451	1
k__Archaea.p__Euryarchaeota.c__Methanobacteria.o__Methanobacteriales.f__Methanobacteriaceae.g__Methanobrevibacter	259	614	567	325	260	310	202	414	452	310	537	454	621	492	780	180	409	526	542	315	366	336	300	626	386	289	335	132	289	273	273	268	347	220	186	318	332	291	3725	390	196	295	261	4637	401	485	230	259	3598
k__Bacteria.p__Firmicutes.c__Clostridia.o__Clostridiales.f__Peptococcaceae.g__Dehalobacter	0	1	0	0	0	0	0	0	0	0	0	0	0	3	0	1	3	1	0	1	2	3	2	1	0	0	0	2	0	4	0	1	0	2	2	0	3	0	485	1	0	0	0	486	0	0	0	0	270
k__Bacteria.p__Firmicutes.c__Clostridia.o__Clostridiales.f__Lachnospiraceae.g__Lachnoclostridium	1373	157	371	456	1211	2124	1418	1587	602	1050	1030	1655	1746	2678	2625	4904	875	366	334	310	706	3235	1327	3031	2690	980	692	850	1563	625	972	287	940	338	1623	3260	236	1156	72	318	1050	400	382	59	952	150	224	11320	21
k__Bacteria.p__Actinobacteria.c__Actinobacteria.o__Micrococcales.f__Microbacteriaceae.g__Leucobacter	482	154	88	81	49	479	39	257	105	469	97	49	135	99	51	747	115	157	131	134	514	101	252	100	41	134	105	150	68	118	116	78	112	104	139	385	56	89	3060	480	162	36	502	3591	39	98	112	417	2958
k__Bacteria.p__Cyanobacteria.o__Pleurocapsales.g__Chroococcidiopsis	0	0	0	0	0	0	0	0	0	0	0	1	0	0	0	0	0	3	0	0	0	0	0	0	0	1	0	0	0	1	1	0	0	0	0	0	0	0	1	1	0	0	0	1	0	0	0	0	2
k__Bacteria.p__Bacteroidetes.c__Bacteroidia.o__Bacteroidales.f__Porphyromonadaceae.g__Fermentimonas	0	0	0	0	0	0	0	0	0	0	0	0	0	0	0	0	0	0	0	0	0	0	0	0	0	0	0	0	0	0	0	0	0	0	0	0	0	0	0	0	0	0	0	0	0	0	0	0	0
k__Bacteria.p__Proteobacteria.c__Gammaproteobacteria.o__Xanthomonadales.f__Xanthomonadaceae.g__Silanimonas	0	0	0	1	10	0	3	0	1	0	0	1	0	0	0	0	0	2	1	0	0	1	10	1	1	0	0	1	0	6	0	1	1	0	0	0	14	2	0	0	0	0	0	2	0	0	0	0	0
k__Bacteria.p__Cyanobacteria.o__Nostocales.f__Nostocaceae.g__Nostoc	1	8	1	2	0	0	1	0	1	0	1	0	3	1	2	1	0	11	0	0	0	1	2	1	0	1	0	0	0	0	0	1	0	0	0	0	4	0	15	2	0	0	2	14	0	0	0	2	8
k__Bacteria.p__Bacteroidetes.c__Cytophagia.o__Cytophagales.f__Cytophagaceae.g__Rhodonellum	0	1	0	0	0	0	0	0	0	3	3	1	1	1	2	1	0	0	0	1	3	0	0	1	0	0	1	0	0	2	0	1	3	0	0	0	0	0	2	2	0	0	2	3	0	0	0	1	0
k__Bacteria.p__Firmicutes.c__Tissierellia.o__Tissierellales.f__Peptoniphilaceae.g__Anaerococcus	1	60	5	2	2	0	1	130	125	6	3	2	1	62	6	16	7	6	24	16	4	19	34	10	1	13	9	22	6	30	3	38	22	5	8	8	68	28	376	3	7	0	2	609	1	2	7	5	298
k__Bacteria.p__Proteobacteria.c__Gammaproteobacteria.o__Alteromonadales.f__Psychromonadaceae.g__Psychromonas	6	2	11	10	4	5	1	0	6	2	5	5	5	7	6	2	3	2	3	2	5	0	4	7	4	2	0	2	3	8	8	1	5	2	0	4	4	4	321	2	6	2	2	387	1	5	2	2	386
k__Bacteria.p__Bacteroidetes.c__Flavobacteriia.o__Flavobacteriales.f__Flavobacteriaceae.g__Arenitalea	0	0	0	0	0	0	0	0	0	0	0	0	0	0	0	0	0	0	0	0	0	0	0	0	0	0	0	0	0	0	0	0	0	0	0	0	0	0	1	0	0	0	0	0	0	0	0	0	0
k__Bacteria.p__Actinobacteria.c__Actinobacteria.o__Micromonosporales.f__Micromonosporaceae.g__Longispora	1	1	0	0	0	0	0	0	0	0	0	0	0	0	0	4	0	0	1	0	0	0	0	0	0	0	0	0	0	1	0	0	0	0	0	0	2	0	0	0	0	0	0	0	0	0	0	0	0
k__Bacteria.p__Actinobacteria.c__Actinobacteria.o__Propionibacteriales.f__Propionibacteriaceae.g__Granulicoccus	1	3	0	0	0	0	0	0	0	0	1	0	0	1	1	3	0	7	1	1	0	0	0	0	0	2	0	0	0	2	0	0	0	0	0	0	7	0	0	1	0	0	1	0	0	0	1	0	0
k__Bacteria.p__Proteobacteria.c__Gammaproteobacteria.o__Enterobacteriales.f__Enterobacteriaceae.g__Ewingella	0	0	0	0	0	0	0	1	2	0	0	0	0	0	0	0	1	0	0	0	0	0	0	0	0	0	0	1	0	0	0	0	0	0	0	0	0	0	0	0	1	0	0	0	0	0	0	0	2
k__Bacteria.p__Proteobacteria.c__Betaproteobacteria.o__Burkholderiales.f__Alcaligenaceae.g__Azohydromonas	1	0	0	30	216	1	7	0	0	0	0	10	0	4	0	4	0	28	1	1	1	1	4	0	0	2	0	1	1	0	1	0	0	0	0	1	460	3	1	0	0	4	1	0	0	1	0	0	6
k__Bacteria.p__Firmicutes.c__Bacilli.o__Lactobacillales.f__Streptococcaceae.g__Lactococcus	7	48	21	5	15	43	1	23	24	14	9	7	18	12	7	29	15	64	10	11	10	13	25	11	4	21	14	9	8	11	3	7	6	12	15	5	12	8	945	15	5	11	5	1173	18	2	13	7	977
k__Archaea.p__Thaumarchaeota.c__Nitrososphaeria.o__Nitrososphaerales.f__Nitrososphaeraceae.g__Nitrososphaera	0	0	0	0	0	0	0	0	0	0	0	0	0	0	0	0	0	0	0	0	0	0	0	0	0	0	0	0	0	0	0	1	0	1	0	0	0	0	2	0	0	0	0	2	0	0	0	0	24
k__Bacteria.p__Armatimonadetes.c__Chthonomonadetes.o__Chthonomonadales.f__Chthonomonadaceae.g__Chthonomonas	0	9	0	0	0	1	0	0	0	0	0	0	0	0	0	1	0	3	0	2	0	0	0	1	0	1	2	0	1	3	0	0	0	0	2	1	0	1	0	1	0	0	0	0	0	0	0	0	0
k__Bacteria.p__Proteobacteria.c__Gammaproteobacteria.o__Alteromonadales.f__Ferrimonadaceae.g__Ferrimonas	6	8	1	1	8	5	3	5	2	5	6	2	1	1	6	0	1	4	0	3	2	2	4	4	2	0	4	5	1	0	0	1	2	0	1	2	7	1	2	2	0	0	6	3	0	2	3	6	1
k__Bacteria.p__Actinobacteria.c__Actinobacteria.o__Streptomycetales.f__Streptomycetaceae.g__Streptomyces	20354	12263	13131	8172	8195	13841	9234	13035	11463	10822	13381	10720	13345	12525	50382	31155	13621	18522	24830	10991	10438	9564	12399	15628	30714	10180	13835	5697	6702	6573	9991	14584	10988	8301	7526	20095	6652	7480	174342	11233	11403	6635	9348	303317	12290	19946	6480	11923	214730
k__Bacteria.p__Firmicutes.c__Bacilli.o__Bacillales.f__Thermoactinomycetaceae.g__Shimazuella	0	0	0	0	0	0	0	0	0	0	0	0	0	0	0	0	0	0	0	0	0	0	0	0	0	0	0	0	0	0	0	0	0	0	0	0	0	0	0	0	0	0	0	2	0	0	0	0	0
k__Bacteria.p__Cyanobacteria.o__Stigonematales.g__Fischerella	0	2	1	1	0	0	0	0	2	0	1	1	26	12	0	1	1	5	2	0	4	0	6	3	0	2	0	1	2	9	1	0	1	0	0	4	2	3	17514	1	2	1	0	17221	1	2	0	4	14822
k__Bacteria.p__Cyanobacteria.o__Pleurocapsales.g__Aliterella	0	3	0	0	0	0	0	0	0	0	0	0	0	0	0	0	0	11	0	0	0	0	0	4	0	0	0	0	0	0	0	1	0	0	0	0	0	0	2	0	0	0	0	0	0	0	0	0	1
k__Bacteria.p__Actinobacteria.c__Actinobacteria.o__Micrococcales.f__Microbacteriaceae.g__Salinibacterium	0	1	0	0	1	1	0	0	0	14	3	0	0	2	0	0	0	1	1	0	1	1	0	3	2	2	1	0	0	0	0	3	0	0	0	0	0	0	183	0	0	5	0	247	2	0	0	0	209
k__Bacteria.p__Proteobacteria.c__Gammaproteobacteria.o__Cellvibrionales.f__Halieaceae.g__Halioglobus	0	0	0	0	0	0	0	0	0	0	0	0	0	0	0	0	0	0	0	0	1	0	3	0	0	0	0	0	0	0	0	0	0	0	0	0	2	0	15	0	0	1	0	7	0	0	0	0	5
k__Bacteria.p__Proteobacteria.c__Betaproteobacteria.o__Neisseriales.f__Chromobacteriaceae.g__Chitiniphilus	0	0	0	0	8	0	0	0	2	0	0	0	0	0	0	1	0	6	0	0	0	2	1	0	0	2	0	0	1	0	0	0	0	0	1	0	22	1	0	0	1	1	0	3	1	0	0	0	0
k__Bacteria.p__Firmicutes.c__Bacilli.o__Bacillales.f__Planococcaceae.g__Planomicrobium	1	0	0	3	1	0	0	0	0	1	0	1	0	0	0	0	0	0	0	1	0	0	0	0	0	0	0	0	0	0	1	0	1	2	0	0	1	0	2	0	0	0	0	3	0	0	0	0	0
k__Bacteria.p__Proteobacteria.c__Gammaproteobacteria.o__Oceanospirillales.f__Alcanivoracaceae.g__Alcanivorax	13	86	80	98	56	40	20	137	50	129	40	88	159	58	21	18	66	56	91	65	77	40	107	46	28	28	27	28	103	34	47	30	33	29	18	94	93	64	24361	159	61	26	37	27266	55	24	68	60	34324
k__Bacteria.p__Actinobacteria.c__Actinobacteria.o__Micrococcales.f__Intrasporangiaceae.g__Intrasporangium	1	6	0	0	1	2	0	1	1	1	3	0	3	1	2	0	0	0	1	1	0	0	0	0	0	3	3	1	1	5	0	0	1	0	1	1	0	0	8	0	1	0	2	10	1	0	0	3	10
k__Bacteria.p__Proteobacteria.c__Betaproteobacteria.o__Neisseriales.f__Neisseriaceae.g__Crenobacter	3	0	0	2	9	0	0	0	0	1	0	0	0	0	0	1	0	0	0	0	1	0	0	0	0	0	1	1	0	0	0	0	0	0	0	0	13	0	0	1	0	0	0	0	0	0	0	0	0
k__Bacteria.p__Firmicutes.c__Clostridia.o__Clostridiales.f__Lachnospiraceae.g__Oribacterium	1	1	0	2	0	0	0	0	1	0	0	0	0	0	0	0	1	0	10	0	0	0	2	1	0	1	0	4	2	0	0	1	1	1	1	2	0	0	1	0	0	0	0	2	0	1	0	0	2
k__Bacteria.p__Proteobacteria.c__Alphaproteobacteria.o__Rhodobacterales.f__Hyphomonadaceae.g__Henriciella	0	0	0	0	3	1	0	0	0	0	0	0	0	0	1	1	0	0	0	0	0	0	1	1	0	0	0	0	0	0	0	1	0	1	0	0	2	0	0	0	0	0	0	0	0	0	0	0	0
k__Bacteria.p__Fusobacteria.c__Fusobacteriia.o__Fusobacteriales.f__Fusobacteriaceae.g__Fusobacterium	9	38	19	29	16	18	8	39	35	12	19	24	21	29	37	28	26	30	44	17	20	20	55	49	16	15	20	22	26	21	14	18	20	10	23	10	16	35	791	15	25	18	21	920	15	21	11	15	694
k__Bacteria.p__Actinobacteria.c__Actinobacteria.o__Bifidobacteriales.f__Bifidobacteriaceae.g__Alloscardovia	0	0	0	0	0	0	0	0	0	0	0	0	1	0	0	1	0	0	0	0	0	0	0	0	0	0	0	0	1	5	0	0	1	0	0	2	0	0	47	0	1	1	1	48	0	0	0	0	45
k__Bacteria.p__Actinobacteria.c__Actinobacteria.o__Micromonosporales.f__Micromonosporaceae.g__Dactylosporangium	0	0	0	1	1	0	0	0	2	0	0	0	0	0	0	0	0	2	0	0	0	1	0	0	0	0	4	0	1	0	1	0	1	0	0	2	0	1	1	1	0	0	1	4	0	1	0	1	0
k__Bacteria.p__Actinobacteria.c__Actinobacteria.o__Micrococcales.f__Micrococcaceae.g__Acaricomes	0	0	0	0	0	0	0	0	0	0	0	0	0	0	0	0	0	0	0	0	0	0	4	0	0	0	0	0	0	0	0	0	0	1	0	0	0	0	0	0	0	0	0	0	0	0	0	0	0
k__Bacteria.p__Proteobacteria.c__Alphaproteobacteria.o__Rhodobacterales.f__Rhodobacteraceae.g__Citreicella	0	6	1	0	0	0	0	0	0	0	0	0	0	0	2	0	0	0	0	0	0	0	0	0	0	0	0	0	0	1	0	0	0	3	0	0	1	0	0	0	0	0	0	0	0	0	0	0	0
k__Bacteria.p__Proteobacteria.c__Betaproteobacteria.o__Burkholderiales.f__Alcaligenaceae.g__Achromobacter	301	131	126	99	280	333	105	205	89	229	108	121	138	107	152	5806	133	406	112	136	171	177	196	204	147	124	94	178	148	120	134	92	195	108	165	403	638	125	593	185	169	93	233	961	107	103	82	262	627
k__Bacteria.p__Proteobacteria.c__Betaproteobacteria.o__Burkholderiales.f__Comamonadaceae.g__Candidatus_Symbiobacter	1	1	0	3	9	0	4	5	0	3	0	0	2	0	6	3	4	1	0	1	0	3	2	0	3	0	0	0	0	0	1	0	1	0	3	1	9	1	0	0	0	0	1	0	1	5	1	0	0
k__Bacteria.p__Ignavibacteriae.c__Ignavibacteria.o__Ignavibacteriales.f__Melioribacteraceae.g__Melioribacter	1	1	0	0	0	0	0	0	0	0	0	0	0	0	0	0	3	0	0	0	0	0	0	0	0	0	0	0	0	0	0	0	0	0	0	0	0	0	0	0	0	0	0	0	0	0	0	0	0
k__Bacteria.p__Proteobacteria.c__Alphaproteobacteria.o__Rhodobacterales.f__Rhodobacteraceae.g__Ahrensia	1	0	1	0	3	0	0	6	2	0	0	0	0	0	0	0	0	0	0	1	0	0	5	0	0	0	0	1	0	1	0	0	0	0	7	0	1	0	0	0	2	0	1	1	0	0	0	0	0
k__Bacteria.p__Proteobacteria.c__Gammaproteobacteria.o__Aeromonadales.f__Aeromonadaceae.g__Oceanimonas	2	3	2	3	3	1	0	1	0	4	1	0	3	2	10	0	5	0	3	1	5	2	0	0	5	3	0	1	3	2	2	1	6	0	0	1	9	0	31	2	3	0	0	49	2	2	0	4	26
k__Bacteria.p__Firmicutes.c__Clostridia.o__Clostridiales.g__Pseudoflavonifractor	0	0	0	0	0	0	0	0	1	0	0	0	0	0	0	0	0	0	0	0	0	0	0	0	0	0	0	0	0	0	0	0	0	0	0	0	1	0	0	0	0	0	0	0	0	0	0	0	0
k__Bacteria.p__Firmicutes.c__Bacilli.o__Bacillales.f__Bacillaceae.g__Domibacillus	0	3	0	0	0	0	0	0	0	1	5	0	1	0	3	0	0	0	0	1	0	4	0	0	1	2	2	2	3	1	0	2	1	2	0	3	3	0	9	0	4	1	1	20	0	0	0	4	1
k__Bacteria.p__Actinobacteria.c__Actinobacteria.o__Micrococcales.f__Microbacteriaceae.g__Rathayibacter	0	1	1	1	1	4	0	0	10	0	0	1	6	3	57	3	0	3	2	3	3	2	4	2	0	11	8	3	2	2	1	4	0	5	1	0	9	0	9	0	0	1	3	10	1	0	1	4	3
k__Bacteria.p__Proteobacteria.c__Betaproteobacteria.o__Burkholderiales.g__Rhizobacter	2	7	0	65	434	1	9	0	0	0	0	13	0	0	1	3	1	38	4	0	1	1	57	5	2	1	2	10	0	2	1	0	1	2	1	1	998	3	481	1	2	6	1	166	3	2	0	0	379
k__Bacteria.p__Proteobacteria.c__Gammaproteobacteria.o__Pasteurellales.f__Pasteurellaceae.g__Aggregatibacter	23	27	24	10	7	11	7	28	24	10	16	16	24	19	75	3	25	19	76	11	22	8	9	26	24	6	18	5	6	11	7	11	13	6	7	9	7	16	136	25	10	16	18	128	26	65	6	10	59
k__Bacteria.p__Firmicutes.c__Bacilli.o__Lactobacillales.f__Carnobacteriaceae.g__Allofustis	0	1	0	1	0	0	0	0	0	0	0	0	0	0	0	0	1	0	0	0	0	0	1	3	0	0	0	0	0	0	0	0	0	0	0	0	1	0	0	0	0	0	0	2	0	0	0	0	2
k__Bacteria.p__Fusobacteria.c__Fusobacteriia.o__Fusobacteriales.f__Fusobacteriaceae.g__Cetobacterium	0	7	0	0	0	1	0	0	0	0	0	0	0	0	0	0	0	0	0	0	0	1	0	0	0	0	0	0	0	5	1	0	0	0	1	0	0	0	11	0	1	0	0	19	0	0	0	0	9
k__Bacteria.p__Firmicutes.c__Clostridia.o__Halanaerobiales.f__Halobacteroidaceae.g__Acetohalobium	0	3	0	1	0	1	0	0	0	0	0	0	0	0	0	0	0	0	0	0	0	0	0	1	0	6	0	0	0	0	0	0	1	0	0	0	0	1	0	0	0	0	0	0	0	0	0	0	0
k__Bacteria.p__Proteobacteria.c__Gammaproteobacteria.o__Oceanospirillales.f__Oceanospirillaceae.g__Oceanobacter	0	2	2	2	2	1	3	4	7	3	3	1	4	6	10	2	1	5	2	1	3	2	3	2	2	7	2	0	1	1	4	1	1	0	4	4	6	0	1982	4	2	2	0	1936	0	0	0	1	1043
k__Bacteria.p__Proteobacteria.c__Gammaproteobacteria.o__Legionellales.f__Legionellaceae.g__Legionella	102	206	206	131	107	182	62	269	184	108	220	93	276	181	177	85	180	343	142	120	166	137	118	276	90	156	143	147	120	214	141	138	141	106	122	121	151	157	482	132	113	89	85	627	101	119	41	120	326
k__Bacteria.p__Proteobacteria.c__Gammaproteobacteria.o__Cellvibrionales.f__Porticoccaceae.g__Porticoccus	0	2	0	0	0	0	0	0	0	0	0	0	0	0	0	0	0	0	0	1	0	0	0	0	0	1	0	0	0	2	0	0	0	0	0	0	0	0	0	0	0	0	0	0	0	0	0	0	0
k__Bacteria.p__Verrucomicrobia.c__Opitutae.o__Opitutales.f__Opitutaceae.g__Diplosphaera	8	11	9	10	18	8	81	21	10	13	8	67	13	12	11	43	8	14	11	9	9	17	67	15	23	27	31	4	14	5	18	13	12	34	23	27	9	11	142	10	12	17	16	371	11	16	7	19	118
k__Bacteria.p__Proteobacteria.c__Gammaproteobacteria.o__Enterobacteriales.f__Enterobacteriaceae.g__Buchnera	25	52	35	30	27	35	25	26	21	19	36	41	56	32	82	27	37	38	105	27	25	35	25	46	47	17	24	8	9	29	16	19	36	19	11	25	26	28	1619	33	20	41	26	1598	41	91	14	35	678
k__Bacteria.p__Firmicutes.c__Negativicutes.o__Acidaminococcales.f__Acidaminococcaceae.g__Succinispira	0	0	0	0	0	1	0	0	1	0	0	0	0	0	0	0	1	0	0	0	0	0	0	0	0	0	0	0	0	0	0	0	0	0	0	0	2	4	0	0	0	0	0	0	0	0	0	0	0
k__Bacteria.p__Chlorobi.c__Chlorobia.o__Chlorobiales.f__Chlorobiaceae.g__Chlorobaculum	0	0	0	2	1	0	0	1	0	1	0	1	0	0	0	0	1	1	0	0	0	1	2	0	0	0	0	0	0	0	0	1	0	2	0	1	4	0	0	1	0	0	0	0	0	1	0	1	0
k__Bacteria.p__Proteobacteria.c__Gammaproteobacteria.o__Oceanospirillales.f__Oceanospirillaceae.g__Marinospirillum	0	0	0	0	0	0	0	0	0	0	0	0	0	0	0	0	0	0	0	0	0	0	0	0	0	0	0	0	0	9	0	0	0	0	0	0	0	0	0	0	0	0	0	0	0	0	0	0	0
k__Bacteria.p__Fusobacteria.c__Fusobacteriia.o__Fusobacteriales.f__Leptotrichiaceae.g__Streptobacillus	1	1	0	2	0	0	0	0	0	0	0	0	0	0	1	0	0	0	0	0	0	0	1	1	1	1	0	1	0	0	0	0	1	0	0	0	0	0	6	0	0	0	0	7	0	0	0	0	8
k__Bacteria.p__Proteobacteria.c__Alphaproteobacteria.o__Rhodobacterales.f__Rhodobacteraceae.g__Oceanibulbus	1	0	0	1	0	1	0	0	0	0	0	0	4	0	0	0	0	0	0	0	0	0	1	0	0	0	1	1	2	1	2	0	0	1	0	0	1	0	45	2	0	0	1	63	2	0	0	1	31
k__Bacteria.p__Proteobacteria.c__Betaproteobacteria.o__Burkholderiales.f__Comamonadaceae.g__Pelomonas	11	14	9	2015	13010	4	423	12	10	5	6	387	0	1	14	34	7	1895	7	4	3	74	60	45	3	47	5	38	31	17	5	4	2	19	29	9	28540	76	14	7	29	393	14	27	3	6	8	8	25
k__Archaea.p__Euryarchaeota.c__Halobacteria.o__Halobacteriales.f__Halobacteriaceae.g__Halorhabdus	0	0	0	0	0	0	0	0	0	0	0	0	0	0	0	0	0	0	0	0	0	0	1	0	0	0	1	0	0	0	0	0	0	0	0	0	0	1	0	0	0	0	0	0	0	0	0	0	0
k__Bacteria.p__Bacteroidetes.c__Cytophagia.o__Cytophagales.f__Thermonemataceae.g__Thermonema	0	0	0	1	0	0	0	0	0	0	0	0	0	0	0	0	3	0	0	1	1	1	0	0	0	0	0	0	0	0	2	0	1	0	0	0	0	0	19	0	0	0	1	12	0	0	0	0	9
k__Bacteria.p__Proteobacteria.c__Betaproteobacteria.o__Nitrosomonadales.f__Nitrosomonadaceae.g__Nitrosospira	823	195	246	105	70	538	30	118	138	523	158	17	582	283	234	15433	212	342	30	346	226	533	211	490	58	316	112	200	349	70	68	117	965	123	269	935	112	249	54	310	203	29	515	54	129	90	117	656	53
k__Bacteria.p__Bacteroidetes.c__Bacteroidia.o__Bacteroidales.f__Bacteroidaceae.g__Bacteroides	12219	9476	7452	7196	3990	7245	3836	6795	5734	12365	6033	5472	12404	6801	6255	17062	6896	6976	5802	7003	12078	6825	10226	8421	10215	6865	5619	3319	3594	5616	4522	4571	10419	4069	3739	9124	4354	4826	165789	6036	6144	4688	7311	229156	7449	4511	6764	10593	163696
k__Bacteria.p__Caldiserica.c__Caldisericia.o__Caldisericales.f__Caldisericaceae.g__Caldisericum	0	0	1	0	0	0	0	0	0	0	1	0	0	0	0	0	0	0	0	1	0	0	1	0	0	0	0	1	0	2	0	0	0	1	1	0	0	0	0	0	0	0	0	1	0	0	0	0	1
k__Bacteria.p__Cyanobacteria.o__Chroococcales.g__Synechococcus	5	22	6	21	19	50	18	10	4	12	6	9	10	12	10	8	9	17	11	9	7	10	10	28	7	2	5	5	2	6	7	1	4	12	16	10	22	5	252	7	12	6	23	207	12	1	6	12	174
k__Bacteria.p__Proteobacteria.c__Betaproteobacteria.o__Burkholderiales.g__Aquabacterium	0	20	9	45	261	3	10	3	13	1	5	1	5	18	9	21	3	164	1	5	0	32	51	18	1	16	9	15	12	10	1	5	9	4	38	0	565	23	3	2	19	4	2	0	2	1	9	2	0
k__Bacteria.p__Proteobacteria.c__Gammaproteobacteria.o__Oceanospirillales.f__Hahellaceae.g__Endozoicomonas	0	2	0	2	0	0	0	0	1	1	0	0	3	0	0	0	1	4	0	0	0	0	3	5	0	0	0	0	1	9	0	0	0	0	1	0	2	1	91	0	0	0	0	74	0	0	0	2	48
k__Bacteria.p__Proteobacteria.c__Alphaproteobacteria.o__Rhodobacterales.f__Rhodobacteraceae.g__Roseobacter	32	24	12	2	2	24	3	9	6	30	5	3	41	13	10	1356	17	21	7	12	17	14	33	37	4	23	15	10	8	4	0	3	42	15	4	37	5	5	6	10	3	3	20	2	3	3	4	27	0
k__Bacteria.p__Actinobacteria.c__Actinobacteria.o__Micrococcales.f__Promicromonosporaceae.g__Promicromonospora	1	0	0	0	2	15	0	0	0	1	0	0	1	0	0	1	2	0	0	0	1	0	2	1	0	0	0	1	0	0	0	2	0	0	0	0	0	0	1	0	0	2	2	5	0	0	0	3	1
k__Bacteria.p__Bacteroidetes.c__Flavobacteriia.o__Flavobacteriales.f__Flavobacteriaceae.g__Joostella	0	0	0	0	0	0	0	0	0	0	0	0	0	0	0	0	0	0	0	0	0	0	0	0	0	0	0	0	0	0	0	0	0	0	0	0	0	0	0	0	0	0	0	0	0	0	0	0	0
k__Bacteria.p__Proteobacteria.c__Gammaproteobacteria.o__Chromatiales.f__Ectothiorhodospiraceae.g__Thioalkalivibrio	9	7	6	16	65	12	5	16	13	9	0	6	8	3	7	6	6	23	0	11	4	11	16	14	3	10	11	13	10	7	4	2	20	10	7	10	134	13	98	6	5	2	4	123	4	2	2	16	101
k__Bacteria.p__Proteobacteria.c__Betaproteobacteria.o__Burkholderiales.f__Oxalobacteraceae.g__Noviherbaspirillum	2	2	0	0	1	1	0	0	0	1	0	0	1	0	1	0	0	0	0	1	0	0	3	1	0	1	1	0	0	0	0	0	0	1	0	0	14	2	0	1	0	0	0	3	0	5	0	0	0
k__Bacteria.p__Planctomycetes.c__Planctomycetia.o__Planctomycetales.f__Planctomycetaceae.g__Planctomyces	0	25	1	1	0	0	0	0	1	0	1	1	0	1	0	3	2	1	0	1	0	1	1	0	1	1	1	1	0	1	0	0	1	0	1	0	9	1	0	2	0	2	0	1	0	0	0	0	0
k__Bacteria.p__Fusobacteria.c__Fusobacteriia.o__Fusobacteriales.f__Leptotrichiaceae.g__Leptotrichia	12	16	7	24	16	15	5	14	31	9	6	8	23	14	15	6	8	22	11	13	11	34	18	35	12	12	19	11	12	18	14	106	12	4	8	8	37	25	336	7	11	9	11	385	15	10	13	16	198
k__Bacteria.p__Proteobacteria.c__Gammaproteobacteria.o__Nevskiales.f__Sinobacteraceae.g__Solimonas	1	3	1	3	29	0	1	0	0	1	0	5	0	0	3	3	1	4	0	0	0	0	2	1	0	2	3	4	1	0	0	1	0	0	1	1	41	2	2	0	2	1	0	0	1	0	0	3	2
k__Bacteria.p__Nitrospirae.c__Nitrospira.o__Nitrospirales.f__Nitrospiraceae.g__Candidatus_Magnetobacterium	1	2	1	0	0	0	0	0	0	0	1	0	2	0	0	2	1	0	0	0	1	0	1	0	0	1	0	0	1	0	0	0	0	1	0	0	0	1	4	0	0	0	0	7	0	0	0	1	3
k__Bacteria.p__Proteobacteria.c__Gammaproteobacteria.o__Enterobacteriales.f__Enterobacteriaceae.g__Photorhabdus	0	1	1	0	1	2	0	0	1	0	0	2	1	0	5	1	0	1	0	3	1	0	2	1	2	1	2	0	0	0	0	0	1	0	2	1	2	2	226	1	2	2	1	399	1	0	1	1	158
k__Archaea.p__Euryarchaeota.c__Thermoplasmata.o__Thermoplasmatales.f__Ferroplasmaceae.g__Acidiplasma	0	0	0	0	0	0	0	0	0	0	0	0	0	0	0	0	0	0	0	0	0	0	0	0	0	0	0	0	0	0	0	0	0	0	0	0	0	0	0	0	0	0	0	2	0	0	0	0	0
k__Bacteria.p__Cyanobacteria.o__Chroococcales.g__Halothece	0	4	0	1	1	2	0	0	0	2	1	0	4	1	0	0	0	4	0	0	4	1	3	1	0	0	2	1	0	0	2	3	0	9	0	0	1	0	246	2	2	1	1	253	2	0	0	1	214
k__Bacteria.p__Proteobacteria.c__Alphaproteobacteria.o__Rhodospirillales.f__Acetobacteraceae.g__Granulibacter	0	7	0	0	0	0	0	0	0	0	0	0	0	0	6	0	0	0	0	0	0	0	0	0	0	1	0	0	0	0	0	0	0	0	0	1	2	0	0	1	1	0	0	0	0	0	0	0	0
k__Bacteria.p__Proteobacteria.c__Gammaproteobacteria.o__Enterobacteriales.f__Enterobacteriaceae.g__Trabulsiella	8	41	18	12	14	10	5	31	16	7	26	3	26	15	9	30	71	57	9	15	10	19	82	27	7	51	62	24	11	14	17	17	49	45	17	37	12	8	23	11	12	4	10	28	9	25	16	19	15
k__Bacteria.p__Proteobacteria.c__Betaproteobacteria.o__Burkholderiales.g__Mitsuaria	0	1	0	63	431	2	4	0	1	0	0	7	0	0	0	0	0	45	0	0	0	2	2	2	0	3	0	1	0	0	0	0	1	0	1	1	1022	2	5	0	1	8	1	1	0	0	0	0	0
k__Bacteria.p__Proteobacteria.c__Alphaproteobacteria.o__Caulobacterales.f__Caulobacteraceae.g__Woodsholea	0	0	0	0	0	0	0	0	0	0	0	0	0	0	1	0	0	0	0	0	0	0	0	0	0	0	0	0	0	0	0	0	0	0	0	0	0	0	0	0	0	0	0	0	0	0	0	0	0
k__Bacteria.p__Proteobacteria.c__Alphaproteobacteria.o__Rickettsiales.f__Anaplasmataceae.g__Anaplasma	100	87	80	27	33	112	8	75	46	67	80	28	81	121	39	32	94	72	60	76	80	93	67	57	41	86	74	95	59	57	77	45	72	42	81	81	41	40	70	77	34	43	82	119	17	31	31	49	66
k__Bacteria.p__Deinococcus.Thermus.c__Deinococci.o__Deinococcales.f__Deinococcaceae.g__Deinococcus	18	132	2	2	15	1	4	27	31	3	5	2	0	1	4	10	3	34	6	13	2	28	157	4	0	13	5	58	8	32	53	16	9	9	191	3	85	450	8	4	16	0	3	7	4	24	6	1	4
k__Archaea.p__Euryarchaeota.c__Halobacteria.o__Halobacteriales.f__Halobacteriaceae.g__Candidatus_Halobonum	0	1	2	1	0	3	0	4	3	2	3	0	1	1	0	0	1	4	8	4	0	2	0	3	0	1	1	0	1	1	1	1	2	2	2	2	0	0	0	1	1	1	5	0	0	4	4	2	0
k__Bacteria.p__Proteobacteria.c__Gammaproteobacteria.o__Enterobacteriales.f__Enterobacteriaceae.g__Arsenophonus	0	1	0	1	0	1	0	1	0	1	0	0	0	1	0	2	1	0	1	1	0	0	1	0	2	0	0	1	0	3	0	0	0	1	0	2	0	1	8	1	0	0	1	32	0	1	1	0	10
k__Bacteria.p__Proteobacteria.c__Gammaproteobacteria.o__Thiotrichales.f__Francisellaceae.g__Francisella	27	78	58	54	49	33	38	58	147	44	60	83	113	113	129	27	61	64	63	50	57	51	69	109	82	37	59	27	42	34	52	89	96	41	24	40	50	49	445	75	32	38	40	783	47	54	22	36	312
k__Bacteria.p__Proteobacteria.c__Betaproteobacteria.o__Neisseriales.f__Neisseriaceae.g__Kingella	0	0	0	0	0	0	0	1	2	0	0	0	0	0	6	0	0	0	2	1	0	1	6	6	0	1	0	3	1	1	0	0	0	0	3	0	1	5	4	0	5	0	0	0	2	2	4	2	0
k__Bacteria.p__Proteobacteria.c__Alphaproteobacteria.o__Rhodospirillales.f__Rhodospirillaceae.g__Rhodospirillum	0	3	0	0	5	0	0	0	0	1	0	0	0	0	3	1	0	2	3	0	1	0	3	0	0	0	0	0	0	0	0	1	0	0	1	0	11	1	0	0	0	0	0	1	0	1	0	4	0
k__Bacteria.p__Proteobacteria.c__Gammaproteobacteria.o__Xanthomonadales.f__Xanthomonadaceae.g__Xanthomonas	10261	1222	1467	4843	2068	6399	3586	3016	1095	3178	1355	2562	1100	2337	3061	20489	3405	4473	16036	4029	2394	2232	1830	3156	9365	1388	1647	1904	1359	1707	1604	2147	1688	1239	3023	5147	1335	2009	186040	3225	5612	3487	3088	267638	3411	14201	1844	2980	233268
k__Archaea.p__Crenarchaeota.c__Thermoprotei.o__Desulfurococcales.f__Desulfurococcaceae.g__Desulfurococcus	0	0	0	0	0	0	0	0	0	0	0	0	0	0	0	0	0	0	0	0	0	0	0	0	0	0	0	0	0	0	0	0	0	0	0	0	0	0	0	0	0	0	0	0	0	0	0	0	0
k__Bacteria.p__Actinobacteria.c__Actinobacteria.o__Micrococcales.f__Microbacteriaceae.g__Herbiconiux	0	0	0	0	1	0	0	0	0	0	0	0	0	0	0	0	0	0	0	0	0	1	1	1	0	0	0	0	0	0	0	0	0	0	0	0	0	0	0	0	0	0	0	0	0	0	0	0	0
k__Bacteria.p__Proteobacteria.c__Gammaproteobacteria.o__Pseudomonadales.f__Pseudomonadaceae.g__Oblitimonas	0	2	1	0	0	1	0	0	0	0	0	0	0	0	2	1	0	0	0	0	0	0	1	0	0	1	0	0	1	14	0	2	1	0	0	0	0	2	0	0	0	0	0	0	0	0	0	0	0
k__Bacteria.p__Firmicutes.c__Clostridia.o__Clostridiales.f__Lachnospiraceae.g__Butyrivibrio	1	4	2	0	3	2	0	0	3	2	3	6	0	4	0	2	2	1	3	3	2	2	1	5	4	1	4	3	0	4	3	2	4	2	2	5	5	2	43	2	0	2	0	61	0	1	0	0	34
k__Bacteria.p__Proteobacteria.c__Gammaproteobacteria.o__Alteromonadales.f__Alteromonadaceae.g__Agarivorans	0	0	0	0	0	0	0	0	0	0	0	0	0	0	0	0	0	0	0	0	0	0	0	0	0	0	0	0	0	2	0	0	0	0	0	0	0	0	0	0	0	0	0	0	0	0	0	0	0
k__Bacteria.p__Firmicutes.c__Negativicutes.o__Veillonellales.f__Veillonellaceae.g__Megasphaera	0	5	0	1	0	0	0	0	0	0	0	0	1	0	1	0	0	2	0	0	0	0	1	0	0	0	1	0	1	1	0	1	0	2	2	0	1	6	159	1	4	0	1	216	0	0	3	0	154
k__Bacteria.p__Bacteroidetes.c__Bacteroidia.o__Bacteroidales.f__Lentimicrobiaceae.g__Lentimicrobium	0	0	0	0	0	0	0	0	0	1	0	0	0	1	2	0	0	0	0	0	0	0	0	0	0	0	1	0	0	0	0	0	1	1	0	2	1	0	2	0	0	0	0	0	0	0	0	0	1
k__Bacteria.p__Firmicutes.c__Clostridia.o__Clostridiales.f__Heliobacteriaceae.g__Heliobacterium	0	0	0	0	0	1	0	0	0	0	0	0	0	0	0	0	0	0	0	0	0	0	0	0	0	0	0	0	0	0	0	0	0	0	0	0	0	0	0	0	0	0	0	0	0	0	0	0	0
k__Bacteria.p__Proteobacteria.c__Gammaproteobacteria.o__Orbales.f__Orbaceae.g__Frischella	0	6	0	0	0	0	0	0	0	0	0	0	0	0	0	0	5	0	0	0	0	0	0	0	0	0	0	0	0	0	0	0	0	0	0	0	0	0	3	0	0	0	0	1	0	0	0	0	3
k__Bacteria.p__Proteobacteria.c__Alphaproteobacteria.o__Rhizobiales.f__Bradyrhizobiaceae.g__Afipia	11	20	7	5	15	7	28	47	44	6	8	12	6	10	15	8	5	33	22	17	8	8	7	6	10	9	5	15	3	5	13	122	11	7	6	9	29	9	340	11	52	14	8	1444	4	1	5	14	342
k__Archaea.p__Crenarchaeota.c__Thermoprotei.o__Desulfurococcales.f__Desulfurococcaceae.g__Thermogladius	0	0	0	0	0	0	0	0	0	0	0	0	0	0	0	0	0	0	0	0	0	0	0	0	0	0	0	0	0	0	0	0	0	0	0	0	0	0	0	0	0	0	0	0	0	0	0	0	0
k__Bacteria.p__Lentisphaerae.c__Lentisphaeria.o__Lentisphaerales.f__Lentisphaeraceae.g__Lentisphaera	0	0	0	0	0	1	0	0	0	0	0	0	0	0	0	0	0	0	0	0	1	0	0	0	0	0	0	0	0	0	0	0	0	0	0	0	0	0	0	0	0	0	0	0	0	0	0	0	0
k__Bacteria.p__Proteobacteria.c__Alphaproteobacteria.o__Rhizobiales.f__Phyllobacteriaceae.g__Nitratireductor	2	9	1	1	6	14	3	18	10	1	2	4	3	0	4	23	4	187	1	1	3	27	14	131	1	32	16	13	9	7	1	2	0	8	27	7	8	23	12	3	1	1	1	32	0	4	2	2	23
k__Bacteria.p__Proteobacteria.c__Zetaproteobacteria.o__Mariprofundales.f__Mariprofundaceae.g__Mariprofundus	0	0	0	0	0	0	0	0	0	0	0	0	0	0	0	0	0	0	0	0	0	0	0	0	0	0	0	0	0	1	0	0	0	0	0	0	0	0	0	1	0	0	0	0	0	0	0	0	0
k__Bacteria.p__Proteobacteria.c__Gammaproteobacteria.o__Enterobacteriales.f__Enterobacteriaceae.g__Yokenella	0	0	0	0	0	0	0	0	0	0	0	0	0	0	0	0	0	0	0	0	0	0	0	0	0	0	0	0	0	0	0	0	0	0	0	0	0	0	0	0	0	0	0	0	0	0	0	1	0
k__Bacteria.p__Bacteroidetes.c__Flavobacteriia.o__Flavobacteriales.f__Flavobacteriaceae.g__Gaetbulibacter	0	0	0	0	0	0	0	0	0	0	0	0	0	0	0	0	0	0	1	0	0	0	0	0	0	0	0	0	0	0	0	0	0	0	0	0	0	0	0	0	0	1	0	1	0	0	0	0	2
k__Bacteria.p__Firmicutes.c__Clostridia.o__Clostridiales.f__Symbiobacteriaceae.g__Symbiobacterium	1	0	0	0	2	0	0	0	0	0	0	0	0	0	1	0	1	0	0	0	0	0	0	0	0	0	0	0	0	0	0	0	0	0	0	0	4	0	0	2	0	0	0	1	0	0	0	0	0
k__Bacteria.p__Proteobacteria.c__Gammaproteobacteria.o__Pasteurellales.f__Pasteurellaceae.g__Histophilus	16	116	88	49	49	33	33	43	46	60	95	49	96	146	86	47	53	62	32	95	69	45	52	79	50	45	40	18	48	46	63	46	64	31	14	38	35	59	377	58	23	46	52	516	83	26	25	46	236
k__Bacteria.p__Proteobacteria.c__Deltaproteobacteria.o__Myxococcales.f__Cystobacteraceae.g__Archangium	3	0	0	1	1	5	18	0	0	0	1	8	0	1	0	2	0	0	2	0	0	0	0	0	2	2	1	0	0	1	0	0	1	0	0	0	0	2	10	3	1	3	2	33	1	2	2	4	6
k__Bacteria.p__Acidobacteria.c__Acidobacteriia.o__Acidobacteriales.f__Acidobacteriaceae.g__Edaphobacter	1	9	9	8	3	1	6	2	2	6	8	4	16	6	2	3	8	0	2	3	2	2	4	6	3	3	1	3	4	0	3	6	5	2	3	7	7	6	1359	5	1	3	6	1412	6	2	4	2	884
k__Archaea.p__Euryarchaeota.c__Halobacteria.o__Halobacteriales.f__Halobacteriaceae.g__Halosimplex	0	4	3	4	1	1	1	0	0	0	1	1	0	0	2	0	1	0	0	1	0	1	0	0	0	2	0	0	0	0	1	0	0	0	2	1	1	0	70	1	2	0	1	91	1	0	0	2	75
k__Bacteria.p__Actinobacteria.c__Actinobacteria.o__Streptosporangiales.f__Thermomonosporaceae.g__Spirillospora	0	0	0	2	2	0	1	2	0	0	0	1	0	1	1	4	0	1	1	0	1	1	1	1	1	1	0	1	0	3	0	0	0	1	0	2	3	0	3	0	0	0	0	5	0	1	0	0	1
k__Bacteria.p__Proteobacteria.c__Betaproteobacteria.o__Burkholderiales.g__Paucibacter	0	0	0	48	320	1	8	0	0	0	0	4	0	1	2	1	0	32	0	0	0	1	4	2	0	0	0	3	1	0	0	0	0	0	0	0	709	3	2	0	0	1	1	9	0	2	0	1	0
k__Bacteria.p__Cyanobacteria.o__Chroococcales.g__Synechocystis	1	7	0	0	0	1	0	2	1	0	1	1	0	0	1	4	0	26	0	0	0	1	0	0	0	0	1	0	2	0	0	1	0	0	0	2	3	2	2	0	0	0	0	7	0	0	0	1	0
k__Bacteria.p__Proteobacteria.c__Betaproteobacteria.o__Burkholderiales.f__Alcaligenaceae.g__Basilea	0	0	0	0	0	1	0	0	0	0	0	0	0	0	0	0	0	0	0	0	0	0	0	0	0	0	0	0	0	0	0	0	0	0	0	0	0	0	5	0	0	0	0	8	0	0	0	0	15
k__Bacteria.p__Firmicutes.c__Bacilli.o__Bacillales.f__Alicyclobacillaceae.g__Effusibacillus	0	0	0	0	0	0	0	0	0	0	0	0	0	0	0	0	0	0	0	1	0	0	0	0	0	0	0	0	0	0	0	0	0	0	0	0	0	0	4	0	0	0	0	8	0	0	0	0	3
k__Bacteria.p__Firmicutes.c__Clostridia.o__Clostridiales.f__Lachnospiraceae.g__Lachnoanaerobaculum	0	3	2	1	0	0	0	0	4	0	0	0	0	0	1	4	0	0	0	2	0	3	0	3	0	2	0	0	0	2	0	1	4	0	2	0	0	1	79	0	1	0	1	75	1	4	0	0	63
k__Bacteria.p__Proteobacteria.c__Gammaproteobacteria.o__Pasteurellales.f__Pasteurellaceae.g__Avibacterium	20	30	44	28	27	16	19	36	48	31	34	25	58	70	47	12	31	46	24	33	39	42	40	60	18	24	29	9	18	21	41	28	27	19	10	25	20	30	598	35	20	26	13	741	43	13	11	22	431
k__Bacteria.p__Firmicutes.c__Bacilli.o__Lactobacillales.f__Carnobacteriaceae.g__Jeotgalibaca	2	1	3	2	3	1	10	0	57	0	0	4	0	17	1	0	2	1	1	12	2	0	0	3	27	4	0	1	1	0	22	165	0	1	6	2	1	1	425	0	55	0	0	1859	4	0	0	4	2118
k__Bacteria.p__Proteobacteria.c__Alphaproteobacteria.o__Rhizobiales.f__Rhizobiaceae.g__Neorhizobium	0	0	0	0	0	0	0	0	0	0	0	0	0	0	1	0	0	0	0	0	0	0	1	0	0	0	0	1	0	0	0	0	0	0	0	0	2	0	0	0	0	1	0	1	0	1	0	0	1
k__Bacteria.p__Proteobacteria.c__Betaproteobacteria.o__Neisseriales.f__Chromobacteriaceae.g__Chitinibacter	0	0	0	0	1	0	0	0	0	0	0	0	0	0	0	0	1	0	0	0	0	0	0	0	0	0	0	0	0	0	0	0	0	0	0	0	6	0	0	0	0	0	0	1	0	0	0	0	0
k__Bacteria.p__Verrucomicrobia.c__Verrucomicrobiae.o__Verrucomicrobiales.f__Verrucomicrobiaceae.g__Verrucomicrobium	0	4	3	1	1	0	0	0	0	0	0	1	0	0	3	0	0	3	1	0	1	0	5	1	1	0	1	0	0	0	0	0	1	0	0	1	2	0	17	0	0	0	0	19	0	0	0	0	16
k__Bacteria.p__Proteobacteria.c__Betaproteobacteria.o__Burkholderiales.f__Burkholderiaceae.g__Ralstonia	1862	1247	1316	1298	1708	2185	657	4549	1361	2466	1117	824	1379	1411	2207	1180	1083	1848	1139	1433	2517	1229	1928	1391	852	1608	1380	1071	933	1109	1071	700	1348	1362	968	2925	3033	1164	25326	2379	1127	649	2354	32826	912	865	834	2785	27013
k__Bacteria.p__Proteobacteria.c__Acidithiobacillia.o__Acidithiobacillales.f__Thermithiobacillaceae.g__Thermithiobacillus	0	0	0	1	4	0	0	0	0	0	0	1	0	0	0	1	2	0	1	0	0	0	0	0	0	0	0	0	0	0	0	0	0	0	0	0	14	0	13	0	0	0	1	4	0	0	0	0	0
k__Bacteria.p__Bacteroidetes.c__Chitinophagia.o__Chitinophagales.f__Chitinophagaceae.g__Flavisolibacter	0	4	1	0	1	0	0	0	0	0	2	1	0	0	0	14	0	0	0	0	0	4	0	0	0	12	2	0	0	0	0	0	0	3	0	0	5	0	0	1	0	0	0	3	0	0	0	0	0
k__Bacteria.p__Actinobacteria.c__Actinobacteria.o__Corynebacteriales.f__Segniliparaceae.g__Segniliparus	0	2	0	0	0	0	0	1	2	0	0	0	0	0	0	5	0	1	0	1	0	1	5	0	0	0	0	3	0	3	0	1	0	1	0	0	3	0	0	5	0	0	0	0	0	0	0	0	0
k__Bacteria.p__Firmicutes.c__Clostridia.o__Thermoanaerobacterales.f__Thermoanaerobacterales_Family_III._Incertae_Sedis.g__Syntrophaceticus	0	0	0	3	1	0	0	0	0	0	1	0	0	0	1	0	0	0	0	0	0	1	0	1	0	0	1	0	1	0	0	1	0	0	0	0	0	0	42	1	1	0	2	40	0	0	0	0	42
k__Bacteria.p__Synergistetes.c__Synergistia.o__Synergistales.f__Synergistaceae.g__Anaerobaculum	0	0	0	0	0	0	0	0	0	0	0	0	0	0	0	0	0	0	0	0	0	0	0	0	1	0	0	1	0	0	0	0	0	0	0	0	0	0	2	0	0	0	0	0	0	0	0	0	0
k__Bacteria.p__Bacteroidetes.c__Cytophagia.o__Cytophagales.f__Cytophagaceae.g__Fibrella	0	3	0	0	0	0	0	0	0	0	0	0	0	0	0	2	1	1	0	0	0	0	2	0	0	2	2	0	0	0	0	0	0	0	0	0	0	0	0	0	0	0	0	0	0	0	0	0	0
k__Bacteria.p__Bacteroidetes.c__Flavobacteriia.o__Flavobacteriales.f__Flavobacteriaceae.g__Zunongwangia	0	0	0	0	0	0	0	0	0	0	0	0	0	0	0	5	0	0	0	0	0	0	0	0	0	0	0	0	0	0	0	0	0	0	0	0	0	0	0	0	0	0	0	0	0	0	0	0	0
k__Bacteria.p__Firmicutes.c__Bacilli.o__Bacillales.f__Planococcaceae.g__Kurthia	41	79	90	105	61	83	46	63	50	83	51	69	90	82	66	36	73	60	92	94	96	59	53	106	77	33	45	39	55	44	57	44	63	22	29	100	71	59	2128	75	58	60	57	2943	81	45	45	76	2166
k__Bacteria.p__Bacteroidetes.c__Flavobacteriia.o__Flavobacteriales.f__Flavobacteriaceae.g__Gramella	0	0	0	0	0	1	0	0	0	0	0	0	0	0	0	1	0	1	0	0	0	0	0	0	0	0	0	0	0	1	0	0	0	0	0	0	0	0	3	0	0	0	0	1	0	0	0	0	0
k__Bacteria.p__Chloroflexi.c__Dehalococcoidia.g__Dehalogenimonas	0	3	0	0	0	1	0	0	0	0	0	0	0	0	0	0	0	0	0	0	0	0	4	0	0	0	0	0	0	3	2	0	0	1	0	0	1	0	0	0	1	0	0	0	0	0	0	0	0
k__Bacteria.p__Candidatus_Cloacimonetes.g__Candidatus_Cloacimonas	0	1	0	0	0	0	0	0	0	0	0	0	0	0	1	4	0	0	0	0	0	0	2	0	0	0	0	0	0	1	0	1	0	0	0	0	0	0	0	0	0	0	0	3	0	0	0	0	0
k__Bacteria.p__Firmicutes.c__Negativicutes.o__Selenomonadales.f__Selenomonadaceae.g__Anaerovibrio	0	0	0	0	0	0	0	0	0	0	0	0	3	1	0	15	0	0	0	0	0	0	1	0	0	0	0	0	1	1	0	0	1	0	0	2	0	1	2	1	0	0	0	10	1	0	0	0	2
k__Archaea.p__Euryarchaeota.c__Methanomicrobia.o__Methanomicrobiales.f__Methanoregulaceae.g__Methanolinea	0	0	0	0	0	0	0	0	0	0	0	0	0	0	0	0	0	0	0	0	0	0	0	0	0	0	0	0	0	0	0	0	0	0	0	0	0	0	0	0	0	0	0	0	0	0	0	0	0
k__Archaea.p__Euryarchaeota.c__Methanomicrobia.o__Methanomicrobiales.f__Methanomicrobiaceae.g__Methanolacinia	0	0	0	0	0	0	0	0	0	0	0	0	0	0	0	0	0	0	0	0	0	0	0	0	0	0	0	0	0	0	0	0	0	0	0	0	0	0	3	0	0	0	0	4	0	0	0	0	0
k__Bacteria.p__Proteobacteria.c__Alphaproteobacteria.o__Rhodospirillales.f__Rhodospirillaceae.g__Inquilinus	2	0	5	3	5	2	2	1	0	0	1	0	0	1	1	4	2	1	2	1	2	0	1	0	0	1	3	1	0	0	0	1	0	2	2	1	13	2	14	0	1	0	1	26	1	0	0	3	4
k__Bacteria.p__Synergistetes.c__Synergistia.o__Synergistales.f__Synergistaceae.g__Jonquetella	0	0	0	0	0	0	0	0	0	0	0	0	0	1	0	1	1	0	0	0	1	0	0	0	0	0	0	0	0	0	0	0	0	0	0	1	0	0	0	0	0	0	0	26	0	0	0	0	0
k__Bacteria.p__Proteobacteria.c__Gammaproteobacteria.o__Alteromonadales.f__Idiomarinaceae.g__Idiomarina	2	1	3	1	0	6	0	0	17	4	2	0	2	6	3	1	3	0	0	1	4	2	1	0	3	1	1	2	1	5	1	3	1	1	0	5	5	1	47425	6	1	0	2	28666	2	0	0	7	39925
k__Archaea.p__Euryarchaeota.c__Methanococci.o__Methanococcales.f__Methanocaldococcaceae.g__Methanotorris	0	0	0	0	1	0	0	0	0	0	0	0	0	0	0	0	0	0	0	0	0	0	0	0	0	0	0	0	0	0	0	0	0	0	0	0	0	0	15	0	0	0	0	14	0	0	0	0	5
k__Bacteria.p__Cyanobacteria.o__Pleurocapsales.g__Myxosarcina	0	0	0	0	0	0	0	4	0	0	0	0	0	0	0	0	0	7	0	0	0	0	0	1	0	0	0	0	0	0	0	0	0	0	0	0	0	0	0	0	0	0	0	1	0	0	0	0	2
k__Bacteria.p__Proteobacteria.c__Betaproteobacteria.o__Neisseriales.f__Chromobacteriaceae.g__Pseudogulbenkiania	2062	195	201	96	154	1476	1808	577	59	529	170	886	102	305	1147	563	671	888	1037	733	561	114	315	241	12797	217	129	80	42	59	232	22	193	72	252	1754	41	87	15101	748	613	582	556	28115	3279	982	69	586	14825
k__Bacteria.p__Chloroflexi.c__Anaerolineae.o__Anaerolineales.f__Anaerolineaceae.g__Anaerolinea	0	0	0	0	0	0	0	0	0	0	0	0	0	0	0	0	0	0	0	0	0	0	0	0	0	1	0	0	0	2	0	0	0	0	0	0	0	0	0	0	0	0	0	0	0	0	0	0	0
k__Bacteria.p__Proteobacteria.c__Gammaproteobacteria.o__Enterobacteriales.f__Enterobacteriaceae.g__Pantoea	29	85	72	76	34	43	25	44	94	49	37	36	69	51	77	58	71	118	53	49	57	96	190	80	31	76	104	66	50	62	49	29	41	78	34	45	48	82	696	71	69	30	71	1085	22	77	46	194	697
k__Bacteria.p__Proteobacteria.c__Alphaproteobacteria.g__Thermopetrobacter	0	5	0	0	0	0	0	0	1	0	0	0	0	0	0	0	0	0	0	0	0	0	1	3	0	0	0	0	0	0	0	0	0	1	0	1	0	0	0	1	0	0	0	0	0	0	0	0	0
k__Bacteria.p__Actinobacteria.c__Acidimicrobiia.o__Acidimicrobiales.f__Acidimicrobiaceae.g__Ferrimicrobium	1	4	0	1	0	0	0	4	1	4	0	0	0	5	0	2	0	0	0	0	5	0	0	3	1	0	0	0	0	2	0	0	0	1	0	0	0	0	0	1	1	1	0	0	3	0	0	1	0
k__Bacteria.p__Firmicutes.c__Negativicutes.o__Selenomonadales.f__Selenomonadaceae.g__Selenomonas	5	5	3	5	1	6	7	21	17	4	2	5	10	5	4	15	0	3	5	0	2	3	4	3	6	2	5	0	4	6	3	4	5	4	0	4	2	4	69	4	5	5	1	125	3	6	1	4	62
k__Bacteria.p__Proteobacteria.c__Gammaproteobacteria.o__Pasteurellales.f__Pasteurellaceae.g__Gallibacterium	622	898	316	336	2	706	3	4	427	1	370	4	4	175	3	73	1213	683	363	2040	1993	89	170	105	405	1064	1	314	634	2	1	1052	1846	1295	717	2	210	371	160	3	562	3	4	221	3	320	175	501	126
k__Bacteria.p__Proteobacteria.c__Gammaproteobacteria.o__Thiotrichales.f__Piscirickettsiaceae.g__Thiomicrospira	1	2	0	1	0	1	0	0	3	0	0	1	1	0	3	2	3	2	1	2	0	0	2	0	0	0	0	0	0	2	0	0	0	0	0	0	1	0	9	0	0	0	0	7	0	0	0	0	4
k__Bacteria.p__Proteobacteria.c__Gammaproteobacteria.o__Alteromonadales.f__Alteromonadaceae.g__Gayadomonas	0	0	0	0	0	0	0	0	0	0	0	0	0	0	0	0	0	0	0	0	0	0	0	0	0	0	0	0	0	0	0	0	0	0	0	0	0	0	0	0	0	0	0	0	0	0	0	0	2
k__Bacteria.p__Proteobacteria.c__Alphaproteobacteria.o__Rhodospirillales.f__Rhodospirillaceae.g__Oceanibaculum	0	2	0	1	4	0	0	0	0	0	0	0	0	0	0	0	0	4	1	0	0	0	2	0	0	0	0	0	1	2	0	0	1	0	0	0	5	0	0	0	0	0	0	0	0	0	0	0	1
k__Bacteria.p__Proteobacteria.c__Gammaproteobacteria.o__Chromatiales.f__Chromatiaceae.g__Thiohalocapsa	0	1	0	0	9	6	1	0	0	0	0	0	1	0	0	0	0	3	4	0	0	0	0	1	0	0	0	0	0	2	0	0	0	0	0	0	12	0	34	0	0	0	0	33	0	0	0	0	2
k__Bacteria.p__Proteobacteria.c__Alphaproteobacteria.o__Rhizobiales.f__Methylocystaceae.g__Terasakiella	0	1	0	0	0	0	0	0	1	0	1	0	0	0	1	0	0	0	0	0	0	0	1	0	0	0	0	0	0	11	0	0	0	0	0	0	0	0	0	1	0	0	0	0	0	0	0	0	0
k__Bacteria.p__Proteobacteria.c__Alphaproteobacteria.o__Rhodobacterales.f__Rhodobacteraceae.g__Rubellimicrobium	0	9	0	3	3	3	0	12	4	2	3	0	0	6	0	40	0	7	2	1	1	7	46	2	0	40	20	9	0	4	6	1	3	20	2	2	7	3	3	1	5	1	1	4	0	3	1	4	1
k__Archaea.p__Euryarchaeota.c__Methanomicrobia.o__Methanosarcinales.f__Methanosarcinaceae.g__Methanohalophilus	0	0	0	0	0	0	0	0	0	0	0	0	0	1	0	0	0	0	0	0	0	0	0	0	0	0	0	0	0	0	0	0	0	0	0	0	0	0	0	0	0	0	0	0	0	0	0	0	0
k__Bacteria.p__Firmicutes.c__Bacilli.o__Lactobacillales.f__Aerococcaceae.g__Eremococcus	0	1	3	0	0	0	0	0	0	0	0	0	0	0	0	1	0	1	0	0	0	0	0	0	0	2	0	0	0	0	0	0	0	0	1	0	0	1	0	0	0	0	0	0	0	0	0	0	0
k__Bacteria.p__Actinobacteria.c__Actinobacteria.o__Micrococcales.g__Tropheryma	0	1	0	0	0	0	0	0	1	0	0	0	0	0	1	1	0	0	0	0	0	0	0	0	0	0	0	0	0	0	0	0	0	0	0	0	0	0	0	1	0	0	0	0	0	0	0	0	0
k__Bacteria.p__Firmicutes.c__Clostridia.o__Clostridiales.f__Lachnospiraceae.g__Blautia	35	70	50	73	90	35	38	39	65	44	68	82	84	66	144	16	53	59	105	107	33	47	50	71	74	48	50	15	51	30	71	63	74	28	22	42	62	77	448	82	29	67	25	491	96	92	42	40	249
k__Bacteria.p__Proteobacteria.c__Gammaproteobacteria.o__Chromatiales.f__Ectothiorhodospiraceae.g__Acidihalobacter	1	1	0	0	4	1	0	68	4	0	0	0	0	2	1	3	0	70	11	1	0	3	9	3	0	2	0	30	0	12	0	1	0	2	5	0	4	7	0	0	2	0	1	0	0	4	0	0	0
k__Bacteria.p__Bacteroidetes.c__Flavobacteriia.o__Flavobacteriales.f__Flavobacteriaceae.g__Ornithobacterium	19	39	39	32	27	24	7	51	43	42	31	38	95	30	24	10	42	29	43	28	38	32	31	51	26	42	21	12	29	27	49	14	38	19	19	36	29	19	804	55	40	15	28	949	29	18	21	25	641
k__Bacteria.p__Proteobacteria.c__Alphaproteobacteria.o__Rhodobacterales.f__Rhodobacteraceae.g__Halocynthiibacter	0	1	0	0	0	0	0	0	0	0	0	0	0	0	2	0	0	0	0	0	1	0	0	0	0	0	0	4	0	0	0	0	1	0	0	0	0	0	10	0	0	0	0	22	0	0	0	0	19
k__Archaea.p__Thaumarchaeota.c__Nitrososphaeria.o__Nitrososphaerales.f__Nitrososphaeraceae.g__Candidatus_Nitrosocosmicus	2	6	1	2	0	3	2	4	1	4	3	6	8	1	1	1	4	0	0	0	2	3	0	5	1	0	2	0	2	2	5	2	3	3	0	0	0	1	373	5	4	0	2	433	2	1	1	3	302
k__Bacteria.p__Firmicutes.c__Erysipelotrichia.o__Erysipelotrichales.f__Erysipelotrichaceae.g__Coprobacillus	12	11	16	8	10	18	3	19	3	9	17	9	35	8	1	3	24	10	11	14	15	2	19	8	15	16	16	19	13	7	2	4	8	18	6	40	19	8	75	8	4	14	16	97	35	4	2	8	54
k__Bacteria.p__Proteobacteria.c__Gammaproteobacteria.o__Enterobacteriales.f__Enterobacteriaceae.g__Buttiauxella	0	0	0	3	0	0	1	1	0	0	0	0	1	1	0	0	0	0	0	1	0	0	0	0	0	0	1	0	2	0	1	0	1	0	0	0	0	0	24	0	0	0	0	20	1	0	0	1	26
k__Bacteria.p__Proteobacteria.c__Gammaproteobacteria.o__Enterobacteriales.f__Enterobacteriaceae.g__Candidatus_Hamiltonella	0	1	0	0	0	0	0	0	0	0	1	0	0	0	0	0	0	0	0	0	0	0	0	0	0	0	0	0	0	0	0	0	0	0	0	0	0	0	51	0	0	0	0	84	0	0	0	1	518
k__Bacteria.p__Proteobacteria.c__Betaproteobacteria.o__Burkholderiales.f__Comamonadaceae.g__Pseudacidovorax	1	1	1	10	81	0	2	0	0	1	0	1	0	1	0	0	0	7	1	0	1	0	1	0	0	0	0	0	0	4	0	0	0	0	6	1	184	6	0	0	1	3	0	9	1	0	2	0	0
k__Bacteria.p__Firmicutes.c__Clostridia.o__Thermoanaerobacterales.f__Thermoanaerobacteraceae.g__Moorella	0	0	0	1	0	0	1	0	0	0	0	0	0	0	0	1	0	0	0	0	0	0	0	0	0	0	0	1	0	1	0	0	0	1	0	1	0	0	1	0	0	0	0	2	0	0	0	0	0
k__Bacteria.p__Proteobacteria.c__Gammaproteobacteria.o__Methylococcales.f__Methylococcaceae.g__Methylomarinum	0	0	0	0	1	0	0	0	0	0	0	0	0	0	0	0	0	0	0	0	0	0	0	0	0	0	0	0	0	0	0	0	0	0	0	0	2	0	0	0	0	0	0	0	0	0	0	0	0
k__Archaea.p__Euryarchaeota.c__Halobacteria.o__Natrialbales.f__Natrialbaceae.g__Natronorubrum	0	0	0	1	0	1	0	0	0	0	0	0	0	0	0	0	0	0	0	0	0	0	3	1	0	0	0	1	0	0	0	0	0	2	0	1	0	0	0	0	0	0	0	0	0	3	0	1	1
k__Archaea.p__Euryarchaeota.c__Halobacteria.o__Haloferacales.f__Haloferacaceae.g__Haloferax	2	0	2	1	0	2	0	6	3	2	0	2	0	1	1	0	2	0	0	1	3	5	1	2	0	0	0	1	0	2	0	1	0	0	1	1	3	0	125	1	0	1	1	126	1	0	0	2	101
k__Bacteria.p__Firmicutes.c__Bacilli.o__Bacillales.f__Bacillales_Family_X._Incertae_Sedis.g__Thermicanus	3	0	0	0	0	0	1	0	1	0	1	0	0	1	0	0	0	2	0	0	1	0	0	1	0	0	0	0	1	0	1	1	0	0	1	0	0	42	8	0	1	0	1	6	0	1	0	0	4
k__Bacteria.p__Thermotogae.c__Thermotogae.o__Thermotogales.f__Fervidobacteriaceae.g__Thermosipho	1	2	1	0	0	0	1	0	1	0	0	1	0	0	0	21	0	1	0	0	0	0	1	1	0	2	0	1	0	0	0	0	0	0	0	1	0	0	3	0	0	0	1	1	0	1	0	0	0
k__Bacteria.p__Proteobacteria.c__Alphaproteobacteria.o__Rhodobacterales.f__Hyphomonadaceae.g__Maricaulis	0	2	0	1	0	4	0	1	0	2	1	0	2	1	0	3	3	1	0	0	0	0	2	0	0	1	1	1	0	6	1	4	2	2	0	3	1	2	0	1	3	0	2	0	0	1	0	9	0
k__Bacteria.p__Proteobacteria.c__Gammaproteobacteria.o__Enterobacteriales.f__Enterobacteriaceae.g__Candidatus_Riesia	0	1	1	0	0	0	0	0	0	0	0	0	0	0	0	0	1	0	0	0	0	0	0	0	0	0	0	0	0	3	1	0	0	0	0	0	0	0	3	0	0	0	0	3	0	0	0	0	2
k__Bacteria.p__Proteobacteria.c__Gammaproteobacteria.o__Xanthomonadales.f__Rhodanobacteraceae.g__Rhodanobacter	1	1	2	8	30	0	0	1	5	2	2	1	1	1	2	2	2	6	0	5	1	2	6	3	1	0	3	2	1	5	4	2	1	2	0	0	69	0	12	2	0	0	2	11	0	1	1	4	12
k__Bacteria.p__Proteobacteria.c__Gammaproteobacteria.o__Alteromonadales.f__Alteromonadaceae.g__Glaciecola	0	0	0	0	1	0	0	0	0	1	0	0	0	0	1	1	1	0	0	0	0	0	0	0	1	0	0	0	0	2	0	0	1	0	0	0	1	0	37	2	0	0	0	37	0	0	0	0	31
k__Bacteria.p__Proteobacteria.c__Gammaproteobacteria.o__Chromatiales.f__Chromatiaceae.g__Arsukibacterium	0	0	0	0	0	0	0	0	0	0	0	0	0	0	0	0	0	0	0	1	0	0	0	0	0	1	0	0	0	0	0	0	0	0	0	0	0	0	4	0	0	0	0	6	0	0	0	0	13
k__Bacteria.p__Proteobacteria.c__Alphaproteobacteria.o__Rhodobacterales.f__Rhodobacteraceae.g__Roseibium	0	0	0	0	0	0	0	2	0	0	0	1	0	0	1	1	0	0	0	0	0	0	0	0	0	0	1	0	0	0	0	0	0	0	0	0	0	0	0	0	0	2	0	0	0	0	0	0	0
k__Bacteria.p__Proteobacteria.c__Gammaproteobacteria.g__Gallaecimonas	0	0	0	0	0	1	0	0	0	0	0	0	0	0	0	0	0	0	0	0	0	0	0	0	0	0	1	0	0	0	0	0	0	0	0	0	1	0	0	0	0	0	0	0	0	0	0	0	2
k__Bacteria.p__Firmicutes.c__Clostridia.o__Clostridiales.f__Peptococcaceae.g__Desulfotomaculum	4	11	12	12	5	12	6	11	6	8	12	16	16	15	25	7	6	4	12	12	9	5	12	12	17	8	11	7	4	10	9	4	8	10	4	9	13	5	138	12	8	7	5	140	19	9	1	7	89
k__Bacteria.p__Proteobacteria.c__Gammaproteobacteria.o__Enterobacteriales.f__Enterobacteriaceae.g__Pluralibacter	0	0	1	0	2	1	0	0	0	2	0	0	0	1	5	0	0	6	1	0	0	0	0	0	0	0	0	0	0	1	0	0	0	0	1	0	6	1	5	2	1	0	0	1	0	0	0	1	6
k__Bacteria.p__Proteobacteria.c__Alphaproteobacteria.o__Rhodobacterales.f__Rhodobacteraceae.g__Pseudophaeobacter	0	0	0	0	0	0	0	0	0	0	0	0	0	0	0	0	0	0	0	0	0	0	0	0	0	0	0	0	0	0	0	0	0	0	0	0	0	0	10	0	0	0	0	6	0	0	0	0	2
k__Archaea.p__Euryarchaeota.c__Methanobacteria.o__Methanobacteriales.f__Methanobacteriaceae.g__Methanobacterium	12	10	12	14	5	13	8	4	2	6	5	10	12	1	15	5	6	6	10	6	4	3	5	11	7	4	6	7	3	5	10	8	5	1	4	9	7	2	119	9	12	4	10	125	6	7	4	7	48
k__Bacteria.p__Firmicutes.c__Bacilli.o__Bacillales.f__Planococcaceae.g__Viridibacillus	0	0	0	1	0	1	0	0	0	0	0	0	0	1	0	0	0	0	0	0	0	0	1	1	0	0	0	0	0	0	0	0	0	0	0	0	0	0	32	0	1	0	0	46	0	0	1	0	21
k__Bacteria.p__Actinobacteria.c__Actinobacteria.o__Streptomycetales.f__Streptomycetaceae.g__Streptacidiphilus	6	3	2	6	8	9	13	7	18	3	2	10	4	10	5	48	6	9	4	8	3	5	14	7	8	14	14	5	4	5	16	106	2	8	8	8	7	4	32	6	9	5	3	119	3	4	2	6	60
k__Bacteria.p__Chloroflexi.c__Chloroflexia.o__Chloroflexales.f__Chloroflexaceae.g__Chloroflexus	5	3	0	1	3	1	3	6	0	0	1	7	0	3	5	19	0	1	2	1	2	0	8	2	3	7	0	3	3	1	1	0	1	10	3	7	6	1	58	3	4	2	0	84	3	6	1	4	47
k__Bacteria.p__Aquificae.c__Aquificae.o__Aquificales.f__Hydrogenothermaceae.g__Persephonella	0	1	0	0	0	0	0	0	0	0	0	0	0	0	0	0	0	0	0	0	0	0	0	0	0	0	0	0	0	0	0	0	1	0	0	0	0	0	7	0	0	0	1	8	0	0	0	0	1
k__Bacteria.p__Proteobacteria.c__Gammaproteobacteria.o__Cellvibrionales.f__Cellvibrionaceae.g__Teredinibacter	0	0	0	0	0	0	1	0	0	0	0	0	0	1	0	0	0	0	0	0	0	0	0	0	0	0	0	0	0	3	0	0	0	0	0	0	2	0	5	0	0	0	0	9	0	0	0	0	3
k__Bacteria.p__Firmicutes.c__Erysipelotrichia.o__Erysipelotrichales.f__Erysipelotrichaceae.g__Candidatus_Stoquefichus	12	15	99	44	53	66	19	29	32	37	47	37	54	20	25	21	50	9	29	30	42	80	38	68	65	23	32	28	21	30	41	79	37	26	10	60	27	27	488	55	43	22	23	558	10	30	42	32	461
k__Bacteria.p__Firmicutes.c__Clostridia.o__Clostridiales.f__Lachnospiraceae.g__Robinsoniella	0	2	0	0	0	0	0	0	0	0	0	0	0	0	0	0	0	0	0	1	0	0	0	0	0	0	1	0	0	0	0	0	0	0	0	0	0	0	3	0	0	0	0	2	0	0	0	0	0
k__Bacteria.p__Proteobacteria.c__Deltaproteobacteria.g__Deferrisoma	0	1	0	0	1	0	0	8	0	0	0	0	0	0	0	0	0	0	0	0	0	0	0	0	0	0	0	0	0	0	0	0	0	0	0	0	0	0	1	0	0	0	0	0	1	0	0	0	0
k__Bacteria.p__Chloroflexi.c__Ktedonobacteria.o__Ktedonobacterales.f__Ktedonobacteraceae.g__Ktedonobacter	1	8	1	3	5	3	1	0	0	4	3	1	0	2	1	1	4	2	8	2	3	2	0	0	1	1	1	1	2	1	0	0	1	3	1	0	7	1	164	5	0	1	6	153	0	2	1	1	120
k__Bacteria.p__Proteobacteria.c__Deltaproteobacteria.o__Myxococcales.f__Sandaracinaceae.g__Sandaracinus	0	3	0	1	1	0	0	0	2	0	0	0	0	0	1	2	1	1	0	0	0	1	3	0	0	0	0	0	0	2	0	1	1	2	3	0	0	1	1	2	0	0	0	4	2	0	0	0	0
k__Bacteria.p__Proteobacteria.c__Alphaproteobacteria.o__Rhizobiales.f__Aurantimonadaceae.g__Aureimonas	0	5	5	5	25	1	4	0	13	5	1	3	1	0	10	10	0	87	1	1	3	6	526	10	2	8	10	2	2	69	3	5	5	10	2	3	65	13	22	4	0	3	142	30	1	2	3	4	22
k__Bacteria.p__Firmicutes.c__Clostridia.o__Clostridiales.f__Lachnospiraceae.g__Catonella	0	0	0	2	1	1	0	0	0	0	0	0	0	0	0	1	0	0	0	0	0	0	8	0	0	2	0	0	0	1	0	1	0	0	0	0	1	0	0	0	0	0	0	1	0	0	0	0	0
k__Bacteria.p__Firmicutes.c__Bacilli.o__Lactobacillales.f__Lactobacillaceae.g__Lactobacillus	666	1425	698	352	482	568	709	1383	528	495	433	686	655	640	777	7700	412	1964	815	445	358	846	692	874	926	487	647	873	794	661	331	329	533	454	709	612	1128	544	50512	497	418	382	423	85266	588	633	257	633	46676
k__Bacteria.p__Chrysiogenetes.c__Chrysiogenetes.o__Chrysiogenales.f__Chrysiogenaceae.g__Desulfurispirillum	0	2	0	0	1	1	0	0	0	0	0	0	0	0	0	2	0	0	0	0	0	0	0	0	0	0	0	0	0	0	0	0	0	0	0	0	1	0	0	0	0	0	0	0	0	0	0	0	0
k__Bacteria.p__Actinobacteria.c__Actinobacteria.o__Streptosporangiales.f__Nocardiopsaceae.g__Streptomonospora	0	0	0	0	0	0	0	0	0	0	0	0	1	0	0	0	0	0	0	0	3	0	2	0	0	0	0	0	0	0	0	0	0	0	0	0	2	0	5	0	0	0	0	6	0	0	0	0	0
k__Bacteria.p__Firmicutes.c__Clostridia.o__Clostridiales.f__Ruminococcaceae.g__Pseudobacteroides	0	0	0	0	0	0	0	0	0	0	0	0	0	0	0	0	0	0	0	0	0	0	0	0	0	0	0	0	0	0	0	0	0	0	0	0	0	0	1	1	0	0	0	5	0	0	0	0	2
k__Archaea.p__Euryarchaeota.c__Methanococci.o__Methanococcales.f__Methanococcaceae.g__Methanothermococcus	1	0	0	0	0	0	0	0	0	0	0	0	2	0	1	0	1	0	0	2	0	0	1	0	1	2	0	0	0	1	1	0	0	0	0	0	1	1	97	0	0	0	0	162	0	0	0	0	103
k__Bacteria.p__Proteobacteria.c__Betaproteobacteria.g__Kinetoplastibacterium	0	0	0	1	2	1	0	0	0	0	0	0	0	0	0	1	0	0	1	0	0	0	0	0	0	0	0	0	0	0	0	0	0	0	1	0	0	0	6	0	0	0	0	13	0	0	0	0	12
k__Bacteria.p__Proteobacteria.c__Gammaproteobacteria.o__Chromatiales.f__Ectothiorhodospiraceae.g__Thiorhodospira	0	1	0	0	1	0	0	0	0	0	0	1	0	0	0	1	1	0	0	0	1	0	0	0	0	1	0	0	0	0	3	0	0	0	0	2	0	0	0	0	1	0	0	2	0	0	0	0	0
k__Bacteria.p__Bacteroidetes.c__Cytophagia.o__Cytophagales.f__Hymenobacteraceae.g__Pontibacter	0	4	2	2	0	0	0	6	2	0	6	0	0	0	2	9	2	0	5	0	1	0	6	1	1	2	5	0	3	1	0	0	3	12	1	0	2	1	12	0	1	2	1	17	1	1	2	2	13
k__Bacteria.p__Proteobacteria.c__Gammaproteobacteria.o__Chromatiales.f__Chromatiaceae.g__Thiocapsa	0	0	0	0	4	0	0	0	0	0	1	0	0	0	0	0	0	0	0	0	0	0	0	0	0	0	0	0	0	2	0	0	0	0	0	0	8	9	0	0	0	0	0	0	0	0	0	0	2
k__Bacteria.p__Actinobacteria.c__Actinobacteria.o__Micrococcales.f__Microbacteriaceae.g__Agromyces	3	7	6	7	1	7	10	5	0	3	2	5	9	9	4	4	2	5	5	5	7	0	21	4	3	2	2	5	6	2	4	1	1	1	4	6	3	1	52	5	1	4	4	107	6	3	1	3	49
k__Bacteria.p__Actinobacteria.c__Actinobacteria.o__Pseudonocardiales.f__Pseudonocardiaceae.g__Prauserella	3	4	0	1	3	1	7	1	2	0	1	2	1	0	0	932	8	0	2	2	1	0	28	0	1	26	9	1	2	1	3	1	1	16	5	4	1	0	24	4	2	3	1	39	1	1	0	6	3
k__Bacteria.p__Bacteroidetes.c__Chitinophagia.o__Chitinophagales.f__Chitinophagaceae.g__Sediminibacterium	1	2	2	0	0	0	210	0	0	0	0	226	0	0	111	7	1	5	0	2	0	0	0	0	24	6	5	0	0	0	0	3	0	6	0	0	9	2	32	0	2	223	0	0	24	0	0	0	2
k__Bacteria.p__Actinobacteria.c__Actinobacteria.o__Micrococcales.f__Brevibacteriaceae.g__Brevibacterium	19	13	3	12	4	7	11	6	6	12	12	10	6	6	75	298	20	23	9	3	2	24	21	18	15	8	3	12	13	13	5	3	3	4	21	14	11	32	15	6	8	10	6	18	20	0	1	12	10
k__Bacteria.p__Proteobacteria.c__Alphaproteobacteria.o__Rhizobiales.f__Methylocystaceae.g__Methylopila	10	3	0	0	2	2	0	0	1	2	1	0	0	0	2	2	16	5	0	0	3	0	3	0	0	1	1	0	2	1	0	0	1	0	0	0	6	0	4	12	0	1	2	8	0	1	0	3	1
k__Bacteria.p__Proteobacteria.c__Alphaproteobacteria.o__Kiloniellales.f__Kiloniellaceae.g__Kiloniella	0	3	1	1	1	0	0	0	0	0	0	0	2	1	0	0	1	2	0	1	0	0	2	0	1	2	2	1	0	0	0	0	0	0	0	0	0	0	10	0	0	1	0	16	0	0	1	2	13
k__Bacteria.p__Actinobacteria.c__Acidimicrobiia.o__Acidimicrobiales.f__Acidimicrobiaceae.g__Acidithrix	0	2	0	0	0	1	0	4	0	0	2	1	0	0	9	4	2	0	2	0	1	1	0	0	0	1	1	0	0	3	0	0	0	0	0	0	0	0	9	1	0	2	4	10	0	0	0	0	9
k__Bacteria.p__Proteobacteria.c__Betaproteobacteria.o__Neisseriales.f__Neisseriaceae.g__Alysiella	3	0	0	0	0	2	4	1	1	2	0	2	2	0	0	1	0	0	1	0	0	1	0	2	0	0	0	0	0	3	0	0	2	0	12	0	2	2	23	1	21	2	4	44	2	0	0	1	9
k__Archaea.p__Euryarchaeota.c__Thermoplasmata.o__Methanomassiliicoccales.f__Methanomassiliicoccaceae.g__Methanomassiliicoccus	4	2	3	0	0	0	0	0	0	0	1	0	0	1	0	42	0	3	0	0	1	0	0	1	0	1	1	1	2	0	0	0	0	1	0	1	1	0	0	1	1	2	0	1	0	1	0	0	0
k__Bacteria.p__Spirochaetes.c__Spirochaetia.o__Spirochaetales.f__Spirochaetaceae.g__Salinispira	0	0	0	0	0	0	0	0	0	0	0	0	0	0	0	0	0	0	0	0	0	0	0	0	0	0	0	0	0	0	0	0	0	0	0	0	1	0	0	0	0	0	0	0	0	0	0	0	0
k__Bacteria.p__Firmicutes.c__Clostridia.o__Thermoanaerobacterales.f__Thermodesulfobiaceae.g__Coprothermobacter	0	0	0	0	0	0	0	0	0	0	0	0	0	0	0	2	0	2	0	0	0	0	0	0	0	0	0	0	0	0	0	0	0	0	0	0	1	0	0	1	0	0	0	0	0	0	0	0	0
k__Bacteria.p__Actinobacteria.c__Coriobacteriia.o__Eggerthellales.f__Eggerthellaceae.g__Cryptobacterium	0	0	0	0	0	2	0	0	1	0	0	0	3	0	0	0	0	0	0	0	0	0	0	0	0	0	0	0	0	0	1	0	0	0	0	0	0	0	0	0	0	0	0	0	0	0	0	0	0
k__Bacteria.p__Bacteroidetes.c__Cytophagia.o__Cytophagales.f__Cytophagaceae.g__Emticicia	1	1	0	1	0	0	0	0	2	2	0	0	0	0	2	2	0	0	0	0	0	0	0	0	1	1	3	0	0	0	1	0	2	3	0	1	2	0	24	0	0	4	0	20	2	0	0	0	27
k__Bacteria.p__Proteobacteria.c__Alphaproteobacteria.o__Rhodobacterales.f__Rhodobacteraceae.g__Pelagibaca	0	0	0	2	2	0	1	0	0	0	0	0	0	1	1	0	0	1	0	0	0	1	0	0	0	0	0	0	0	0	0	0	0	0	0	0	8	0	4	0	0	0	0	14	0	0	0	1	3
k__Bacteria.p__Proteobacteria.c__Betaproteobacteria.g__Candidatus_Accumulibacter	0	0	0	1	7	1	0	0	1	0	0	0	0	0	0	0	0	2	0	0	0	0	0	0	0	0	0	0	0	1	0	0	0	0	0	0	12	0	0	0	0	1	0	0	0	0	0	0	0
k__Bacteria.p__Proteobacteria.c__Gammaproteobacteria.o__Cardiobacteriales.f__Cardiobacteriaceae.g__Cardiobacterium	0	0	0	0	0	1	0	0	0	0	0	0	0	0	0	0	0	0	0	0	0	1	0	1	0	0	0	0	0	0	0	0	0	1	0	0	0	0	0	0	0	0	0	1	0	0	0	0	0
k__Bacteria.p__Proteobacteria.c__Deltaproteobacteria.o__Desulfobacterales.f__Desulfobulbaceae.g__Desulfocapsa	0	4	0	0	0	3	0	0	0	3	0	0	2	2	0	0	0	0	1	0	1	0	0	0	0	1	1	0	0	0	0	0	0	0	0	0	2	0	2	1	1	0	0	2	0	0	0	0	0
k__Bacteria.p__Proteobacteria.c__Alphaproteobacteria.o__Rhizobiales.f__Bradyrhizobiaceae.g__Bosea	16	7	1	13	21	10	15	16	10	6	8	21	7	10	11	65	10	11	12	18	9	8	26	6	14	17	28	4	2	11	9	48	3	30	14	13	49	12	392	12	22	8	8	1106	10	19	5	10	1431
k__Bacteria.p__Bacteroidetes.c__Flavobacteriia.o__Flavobacteriales.f__Flavobacteriaceae.g__Psychroflexus	4	12	14	30	12	11	5	12	15	27	11	15	18	5	8	18	14	24	9	21	33	21	6	20	9	19	38	5	11	2	11	9	19	4	3	7	31	7	257	11	4	6	10	306	7	3	8	3	224
k__Archaea.p__Euryarchaeota.c__Thermococci.o__Thermococcales.f__Thermococcaceae.g__Palaeococcus	0	0	0	0	0	0	0	0	0	0	0	0	1	0	1	0	1	0	0	0	0	0	0	0	0	0	0	0	0	0	1	1	0	0	0	0	1	0	0	0	0	0	0	0	0	0	0	0	1
k__Archaea.p__Euryarchaeota.c__Methanococci.o__Methanococcales.f__Methanocaldococcaceae.g__Methanocaldococcus	0	0	1	0	1	0	0	0	3	0	0	1	0	1	0	1	0	0	0	0	0	1	0	2	0	0	0	0	0	0	0	0	0	0	0	0	0	0	42	0	0	1	0	51	0	1	0	0	29
k__Bacteria.p__Cyanobacteria.o__Oscillatoriales.g__Kamptonema	10	13	10	17	15	12	6	20	6	8	5	9	14	14	11	5	15	22	3	19	14	9	6	17	6	6	16	3	8	17	9	7	13	8	8	17	12	5	332	13	12	3	14	459	8	9	2	7	253
k__Bacteria.p__Actinobacteria.c__Actinobacteria.o__Actinomycetales.f__Actinomycetaceae.g__Flaviflexus	0	1	0	0	3	0	0	0	1	0	0	0	0	4	0	5	0	0	0	0	0	0	0	0	0	0	0	0	0	1	0	0	0	0	0	0	0	0	1	0	0	0	0	0	0	0	0	0	1
k__Bacteria.p__Firmicutes.c__Bacilli.o__Bacillales.f__Planococcaceae.g__Jeotgalibacillus	0	0	0	0	0	0	0	0	0	0	0	0	0	0	0	0	0	0	0	1	0	0	1	0	0	0	0	1	0	0	0	0	0	0	0	0	0	0	2	0	0	0	0	0	0	0	0	1	8
k__Bacteria.p__Firmicutes.c__Bacilli.o__Bacillales.f__Paenibacillaceae.g__Brevibacillus	6	4	2	3	3	6	4	0	5	3	2	5	4	6	16	2	10	2	7	2	4	1	6	5	6	2	3	3	1	6	2	4	3	3	0	3	6	7	32	2	3	9	7	50	5	5	2	4	25
k__Bacteria.p__Proteobacteria.c__Alphaproteobacteria.o__Rhodospirillales.f__Acetobacteraceae.g__Acidiphilium	1	4	3	5	4	5	0	13	3	6	1	3	5	0	1	5	0	3	4	0	3	1	2	3	0	1	0	0	1	0	1	6	1	5	2	1	15	2	293	5	1	2	0	424	5	0	2	1	343
k__Bacteria.p__Proteobacteria.c__Gammaproteobacteria.o__Enterobacteriales.f__Enterobacteriaceae.g__Chania	0	0	0	0	0	0	0	0	0	0	0	0	0	0	0	0	0	0	0	0	0	0	0	0	0	0	0	0	0	0	0	0	1	0	0	0	0	0	3	0	0	0	0	3	0	0	0	0	2
k__Bacteria.p__Proteobacteria.c__Gammaproteobacteria.o__Oceanospirillales.f__Halomonadaceae.g__Zymobacter	0	0	0	0	0	0	0	0	0	0	0	0	0	0	0	0	0	4	0	0	0	0	0	0	0	0	0	0	0	1	0	0	0	0	0	0	0	0	0	0	0	1	1	0	0	0	0	0	0
k__Bacteria.p__Firmicutes.c__Clostridia.o__Clostridiales.f__Clostridiaceae.g__Clostridium	259	488	544	455	300	317	200	350	389	366	384	413	661	507	470	214	397	667	332	296	354	382	326	627	352	294	408	169	259	231	351	258	426	206	267	339	360	300	31377	416	283	274	319	30494	344	261	224	336	30760
k__Bacteria.p__Proteobacteria.c__Alphaproteobacteria.g__Micavibrio	0	1	0	0	0	0	0	0	0	0	0	0	0	1	3	0	1	0	0	0	0	0	2	0	0	0	0	0	0	0	0	0	0	0	0	0	0	0	0	0	0	0	0	1	0	0	0	0	0
k__Bacteria.p__Proteobacteria.c__Betaproteobacteria.o__Burkholderiales.f__Sutterellaceae.g__Sutterella	65	93	42	25	51	108	8	53	56	6	3	73	126	32	134	70	106	113	18	2	26	2	150	105	93	269	141	2	96	18	67	104	91	55	61	75	38	47	262	29	65	54	92	289	49	168	43	52	245
k__Bacteria.p__Actinobacteria.c__Actinobacteria.o__Pseudonocardiales.f__Pseudonocardiaceae.g__Actinomycetospora	70	5	0	0	0	2	0	0	1	3	0	0	1	1	0	0	99	2	0	0	43	1	42	1	0	23	1	1	0	0	0	1	3	0	0	1	1	0	0	113	1	1	1	0	0	0	0	1	0
k__Bacteria.p__Proteobacteria.c__Gammaproteobacteria.o__Vibrionales.f__Vibrionaceae.g__Photobacterium	4	5	10	8	23	4	4	8	11	9	27	12	11	9	21	19	8	12	19	14	3	8	28	30	7	7	10	2	7	11	11	3	3	4	1	8	1	7	1136	9	10	12	1	1292	8	5	1	21	944
k__Bacteria.p__Bacteroidetes.c__Flavobacteriia.o__Flavobacteriales.f__Flavobacteriaceae.g__Aequorivita	0	0	1	0	0	0	0	0	0	0	0	0	0	0	0	0	0	0	0	1	0	1	0	0	0	0	0	1	0	0	0	0	1	2	0	0	0	0	37	0	0	0	0	24	0	0	0	2	14
k__Bacteria.p__Cyanobacteria.o__Oscillatoriales.g__Trichodesmium	0	0	0	3	0	0	0	0	1	0	2	1	0	1	0	0	0	3	1	2	1	2	0	0	2	2	0	0	0	0	0	1	0	1	0	2	0	1	234	2	0	0	1	271	0	0	0	0	169
k__Bacteria.p__Proteobacteria.c__Gammaproteobacteria.o__Chromatiales.f__Chromatiaceae.g__Thiorhodococcus	0	0	0	0	8	0	0	0	0	0	0	0	0	0	2	0	0	1	0	0	1	0	0	0	0	0	0	0	0	2	0	0	0	1	0	0	10	0	26	0	14	2	1	51	1	0	0	0	20
k__Bacteria.p__Proteobacteria.c__Gammaproteobacteria.o__Methylococcales.f__Methylococcaceae.g__Methylobacter	2	0	0	1	0	0	1	0	5	1	4	0	2	2	1	0	2	0	1	1	2	0	5	1	0	4	1	1	1	2	1	1	1	1	1	1	0	0	6	2	0	0	0	3	0	2	2	1	6
k__Bacteria.p__Chlorobi.c__Chlorobia.o__Chlorobiales.f__Chlorobiaceae.g__Prosthecochloris	0	0	0	0	0	0	0	0	0	0	0	0	0	0	0	0	0	0	0	0	0	0	0	0	0	0	0	0	0	0	0	0	0	0	0	0	0	0	0	0	0	0	0	1	0	0	0	0	0
k__Bacteria.p__Actinobacteria.c__Actinobacteria.o__Micromonosporales.f__Micromonosporaceae.g__Verrucosispora	0	0	0	0	1	1	0	0	0	0	0	0	0	0	0	3	0	0	0	0	2	0	0	0	0	0	1	1	0	0	0	0	0	0	0	0	0	0	2	0	0	0	0	1	0	0	0	1	0
k__Bacteria.p__Bacteroidetes.c__Cytophagia.o__Cytophagales.f__Cyclobacteriaceae.g__Algoriphagus	10	25	24	33	12	9	15	28	40	22	27	28	33	25	24	12	54	31	21	37	66	17	35	219	10	26	26	14	27	9	22	10	24	18	41	22	23	15	290	23	29	16	22	460	63	14	14	25	246
k__Bacteria.p__Bacteroidetes.c__Cytophagia.o__Cytophagales.f__Amoebophilaceae.g__Candidatus_Cardinium	0	0	0	0	2	0	1	0	0	0	1	0	2	2	0	3	0	1	3	1	0	1	1	1	0	0	1	0	0	0	0	0	2	0	0	0	0	2	168	1	2	1	0	286	1	1	1	1	170
k__Bacteria.p__Proteobacteria.c__Gammaproteobacteria.o__Nevskiales.f__Sinobacteraceae.g__Hydrocarboniphaga	0	0	1	4	5	1	0	0	0	0	1	1	0	0	0	2	1	0	4	0	2	0	2	0	0	0	18	0	0	1	3	1	0	2	1	0	13	0	4	2	0	1	0	3	0	0	1	0	3
k__Bacteria.p__Cyanobacteria.o__Nostocales.f__Nostocaceae.g__Raphidiopsis	0	0	0	0	0	0	2	0	2	0	0	0	0	0	0	0	0	0	0	0	0	0	0	1	1	0	0	0	0	0	0	0	0	0	0	0	3	0	23	0	0	0	3	82	0	0	0	0	37
k__Bacteria.p__Actinobacteria.c__Coriobacteriia.o__Eggerthellales.f__Eggerthellaceae.g__Slackia	0	0	0	0	0	0	0	0	0	0	0	0	0	0	0	0	0	0	0	0	0	0	0	0	0	0	0	0	0	0	0	0	0	0	0	0	0	0	6	1	1	0	0	12	0	0	0	2	5
k__Bacteria.p__Proteobacteria.c__Betaproteobacteria.o__Hydrogenophilales.f__Hydrogenophilaceae.g__Tepidiphilus	5	0	0	1	4	10	5	2	3	4	28	3	1	0	0	9	2	4	0	5	1	1	88	43	0	1	0	5	0	6	0	0	0	2	9	1	14	378	0	0	0	0	0	2	0	0	0	0	0
k__Bacteria.p__Proteobacteria.c__Alphaproteobacteria.o__Rhizobiales.f__Rhizobiaceae.g__Agrobacterium	5826	320	471	151	551	2851	1547	789	103	983	380	812	133	310	11000	492	1464	1304	2759	678	855	492	323	559	3925	112	59	207	196	133	122	39	399	94	301	1229	39	371	2910	1142	339	580	659	9646	1213	3347	303	388	3394
k__Bacteria.p__Proteobacteria.c__Alphaproteobacteria.o__Rhizobiales.f__Brucellaceae.g__Ochrobactrum	1	3	2	2	3	0	2	4	14	7	0	2	2	0	55	10	0	23	4	1	0	8	28	15	52	19	5	14	6	6	0	0	0	12	5	2	3	12	3	0	15	4	0	8	40	13	1	1	2
k__Bacteria.p__Actinobacteria.c__Actinobacteria.o__Micrococcales.f__Micrococcaceae.g__Paeniglutamicibacter	0	0	0	0	0	0	0	0	0	0	0	0	0	0	2	0	0	0	0	0	0	0	0	0	0	0	0	0	0	0	0	0	0	0	0	0	1	0	0	0	0	0	0	0	1	0	0	0	0
k__Bacteria.p__Proteobacteria.c__Deltaproteobacteria.o__Myxococcales.f__Myxococcaceae.g__Myxococcus	0	2	1	1	10	1	0	3	1	1	1	0	1	0	1	18	2	0	0	6	1	5	4	6	1	3	2	1	0	1	1	5	0	2	1	3	22	3	4	4	0	1	2	11	1	0	0	4	5
k__Archaea.p__Euryarchaeota.c__Halobacteria.o__Natrialbales.f__Natrialbaceae.g__Natronococcus	1	7	2	4	3	2	2	1	1	2	1	2	4	4	0	2	3	2	7	4	6	0	2	3	0	3	3	0	1	3	4	1	1	5	0	1	2	1	35	3	1	1	1	58	3	6	0	0	32
k__Archaea.p__Euryarchaeota.c__Halobacteria.o__Haloferacales.f__Haloferacaceae.g__Halobellus	0	0	0	0	0	0	0	0	0	0	0	0	0	0	0	0	0	1	0	0	0	0	0	0	0	0	0	0	0	0	0	0	0	0	0	0	0	0	4	0	0	0	0	3	0	0	0	0	1
k__Bacteria.p__Proteobacteria.c__Alphaproteobacteria.o__Rhodobacterales.f__Rhodobacteraceae.g__Leisingera	26	5	7	16	20	33	21	14	69	8	3	11	13	48	4	11	18	15	11	35	9	10	13	23	15	13	27	5	8	15	34	262	15	10	31	17	16	6	2273	13	127	2	16	7900	13	5	3	22	9436
k__Bacteria.p__Proteobacteria.c__Gammaproteobacteria.o__Xanthomonadales.f__Xanthomonadaceae.g__Lysobacter	19	22	21	21	99	26	25	51	19	16	12	19	42	31	24	27	56	32	34	31	23	20	74	16	7	27	24	45	12	20	35	21	32	39	13	45	172	41	191	30	15	7	18	333	8	21	13	50	169
k__Bacteria.p__Firmicutes.c__Clostridia.o__Clostridiales.f__Lachnospiraceae.g__Stomatobaculum	0	0	0	1	0	0	0	0	0	0	0	0	0	0	6	1	0	0	0	0	0	0	1	0	0	0	0	1	0	0	0	2	1	0	3	0	0	1	0	0	2	0	1	0	0	0	0	0	0
k__Bacteria.p__Bacteroidetes.c__Flavobacteriia.o__Flavobacteriales.f__Flavobacteriaceae.g__Flaviramulus	0	0	0	0	0	0	0	0	0	0	0	0	0	0	0	0	0	0	0	0	0	0	0	0	0	0	0	0	0	1	0	0	0	0	0	0	0	0	3	0	0	0	0	5	0	0	0	0	4
k__Bacteria.p__Proteobacteria.c__Alphaproteobacteria.o__Sphingomonadales.f__Sphingomonadaceae.g__Novosphingobium	67	47	15	241	39	55	24	31	29	29	17	24	28	20	711	1259	34	53	13	33	29	30	65	38	63	25	146	26	19	16	13	33	414	23	52	57	86	27	15692	38	49	198	35	22045	15	30	28	55	21045
k__Bacteria.p__Bacteroidetes.c__Bacteroidia.o__Bacteroidales.f__Rikenellaceae.g__Mucinivorans	0	2	0	0	0	0	0	0	0	0	0	0	0	0	0	0	0	0	0	0	0	0	0	0	0	0	0	0	0	0	0	0	0	0	1	0	0	0	5	0	0	0	0	4	0	0	0	0	2
k__Bacteria.p__Actinobacteria.c__Actinobacteria.o__Micrococcales.f__Dermacoccaceae.g__Luteipulveratus	1	1	0	0	0	0	0	0	0	0	0	0	0	0	0	2	1	1	0	0	0	0	2	0	0	0	0	0	0	1	0	0	0	0	0	0	0	1	0	1	0	0	0	0	0	0	0	1	0
k__Bacteria.p__Proteobacteria.c__Alphaproteobacteria.o__Rickettsiales.f__Rickettsiaceae.g__Rickettsia	55	133	150	112	66	70	29	121	65	100	83	88	183	129	82	48	95	66	94	77	109	60	51	95	96	83	70	52	65	54	74	44	57	43	43	101	58	87	8626	110	45	56	98	11487	115	57	56	101	9092
k__Bacteria.p__Firmicutes.c__Bacilli.o__Bacillales.f__Bacillaceae.g__Oceanobacillus	6	8	13	8	7	6	6	15	18	5	4	8	6	11	16	2	6	8	4	7	4	9	6	14	14	5	6	4	4	3	5	1	3	1	2	3	6	9	23	7	4	5	2	21	10	2	4	3	13
k__Bacteria.p__Firmicutes.c__Clostridia.o__Clostridiales.f__Ruminococcaceae.g__Ethanoligenens	0	0	1	0	3	0	0	0	0	0	0	0	0	0	0	0	1	0	0	0	0	2	0	0	0	0	0	0	0	0	0	0	0	0	0	0	1	7	0	0	0	0	0	0	0	0	0	0	0
k__Bacteria.g__Thermobaculum	0	2	0	0	0	0	0	0	0	0	0	0	0	0	1	0	3	0	0	0	0	0	0	0	0	2	0	0	0	1	0	0	1	0	0	0	0	0	0	2	0	0	0	0	0	0	0	0	0
k__Bacteria.p__Firmicutes.c__Clostridia.o__Clostridiales.f__Syntrophomonadaceae.g__Syntrophomonas	3	1	1	0	2	0	6	1	24	0	2	1	5	2	1	1	0	1	4	4	1	1	0	2	2	1	1	1	0	0	4	90	1	0	3	1	1	3	20	0	24	9	0	108	4	2	0	2	29
k__Bacteria.p__Proteobacteria.c__Gammaproteobacteria.g__Pseudohongiella	0	3	0	0	0	0	0	0	0	0	0	0	0	0	0	0	0	0	0	1	0	0	0	0	0	0	0	0	0	0	0	0	0	0	0	0	2	0	0	0	1	0	0	0	0	0	0	0	0
k__Archaea.p__Euryarchaeota.c__Archaeoglobi.o__Archaeoglobales.f__Archaeoglobaceae.g__Ferroglobus	0	0	0	0	0	0	0	0	0	0	0	0	0	0	0	0	0	0	0	0	0	0	0	0	0	0	0	0	0	0	0	0	0	0	0	0	0	0	2	0	0	0	0	3	0	0	0	0	0
k__Bacteria.p__Actinobacteria.c__Actinobacteria.o__Pseudonocardiales.f__Pseudonocardiaceae.g__Kibdelosporangium	0	0	0	1	0	5	0	0	0	0	0	0	1	1	1	0	0	0	0	0	0	1	1	0	0	0	1	0	0	0	0	2	0	0	0	0	1	0	3	0	0	0	1	10	0	0	0	0	4
k__Bacteria.p__Fusobacteria.c__Fusobacteriia.o__Fusobacteriales.f__Leptotrichiaceae.g__Sebaldella	1	0	0	0	0	0	0	0	0	0	0	0	1	0	0	0	0	0	0	0	2	0	0	0	0	0	0	0	0	1	0	1	0	0	0	0	1	0	3	0	0	0	0	13	0	0	0	0	1
k__Bacteria.p__Proteobacteria.c__Betaproteobacteria.o__Neisseriales.f__Neisseriaceae.g__Amantichitinum	0	0	0	1	3	0	0	0	0	0	0	0	0	0	0	0	0	0	0	0	0	1	2	2	0	0	0	1	0	0	0	0	0	0	0	0	3	0	1	0	0	0	0	0	0	0	0	0	0
k__Bacteria.p__Bacteroidetes.c__Cytophagia.o__Cytophagales.f__Cytophagaceae.g__Cytophaga	1	3	0	0	1	3	1	0	4	1	0	0	0	0	13	3	2	3	0	1	0	3	9	4	1	21	8	1	0	2	1	3	1	2	2	0	3	2	208	1	0	0	0	294	0	0	1	0	153
k__Bacteria.p__Proteobacteria.c__Gammaproteobacteria.o__Xanthomonadales.f__Rhodanobacteraceae.g__Rudaea	0	2	0	1	3	0	0	0	0	0	0	0	0	0	1	0	0	0	0	0	0	0	1	0	0	1	2	0	1	4	0	0	0	2	1	0	7	0	0	0	0	0	0	0	0	0	0	0	0
k__Bacteria.p__Proteobacteria.c__Gammaproteobacteria.o__Cellvibrionales.f__Cellvibrionaceae.g__Marinimicrobium	0	0	0	0	2	0	0	0	0	0	2	1	0	1	0	0	0	0	0	0	0	0	0	0	0	0	0	0	0	0	0	0	0	0	0	1	9	0	0	0	0	0	0	0	0	0	0	0	1
k__Bacteria.p__Bacteroidetes.c__Cytophagia.o__Cytophagales.f__Cyclobacteriaceae.g__Cyclobacterium	0	0	0	0	0	0	0	0	1	0	0	0	0	0	0	0	0	0	0	0	0	0	0	0	0	0	0	0	0	0	0	0	0	0	0	0	0	0	21	0	0	0	0	28	0	0	0	0	8
k__Bacteria.p__Actinobacteria.c__Actinobacteria.o__Catenulisporales.f__Catenulisporaceae.g__Catenulispora	3	3	2	1	1	6	0	3	2	1	1	0	5	0	0	2	4	2	4	2	1	2	1	1	2	6	1	2	0	2	2	2	1	4	0	2	0	1	4	2	2	0	2	0	0	0	0	4	3
k__Bacteria.p__Firmicutes.c__Clostridia.o__Clostridiales.f__Peptostreptococcaceae.g__Filifactor	0	0	0	0	0	0	0	1	0	0	0	0	0	0	0	1	0	0	0	0	0	2	0	0	0	1	0	0	0	0	0	0	0	0	0	0	0	1	1	0	0	0	0	4	0	0	0	0	0
k__Bacteria.p__Proteobacteria.c__Gammaproteobacteria.o__Enterobacteriales.f__Enterobacteriaceae.g__Candidatus_Moranella	0	0	0	0	0	0	0	0	0	0	0	0	0	0	0	0	1	0	0	0	0	0	0	0	0	0	0	0	0	1	0	0	0	0	0	0	0	0	0	0	0	0	0	0	0	0	0	0	0
k__Bacteria.p__Bacteroidetes.c__Sphingobacteriia.o__Sphingobacteriales.f__Sphingobacteriaceae.g__Olivibacter	0	0	0	0	0	0	0	0	0	0	0	0	0	0	0	0	0	0	0	0	0	0	0	0	0	0	0	0	0	0	0	0	0	0	0	0	0	0	0	0	0	0	0	0	0	0	0	0	0
k__Bacteria.p__Chloroflexi.c__Thermomicrobia.o__Sphaerobacterales.f__Sphaerobacteraceae.g__Sphaerobacter	1	7	0	0	0	0	0	0	1	0	0	0	1	0	0	0	0	0	0	0	0	0	0	1	0	0	0	0	0	1	6	1	0	1	0	0	0	0	0	0	0	1	0	0	0	0	0	0	0
k__Bacteria.p__Proteobacteria.c__Gammaproteobacteria.o__Oceanospirillales.f__Oceanospirillaceae.g__Marinobacterium	0	1	0	0	7	0	0	0	0	0	0	1	1	0	2	1	0	2	1	1	0	1	0	0	0	2	1	0	0	4	0	0	0	0	0	0	12	0	5	0	0	1	1	10	0	0	0	0	2
k__Bacteria.p__Proteobacteria.c__Deltaproteobacteria.o__Desulfuromonadales.f__Geobacteraceae.g__Geopsychrobacter	0	0	0	0	2	0	0	0	1	0	0	0	0	0	1	0	0	0	0	0	0	0	0	0	0	0	0	0	0	0	0	0	0	0	2	0	0	2	0	0	0	0	0	0	0	0	0	0	0
k__Bacteria.p__Proteobacteria.c__Betaproteobacteria.o__Burkholderiales.g__Ideonella	88	265	194	401	775	206	141	131	162	200	147	126	204	178	183	76	159	208	117	186	158	158	129	134	163	119	117	138	111	106	137	63	127	70	108	142	1521	243	14718	241	77	102	148	17356	176	99	85	110	13112
k__Bacteria.p__Proteobacteria.c__Gammaproteobacteria.o__Nevskiales.f__Algiphilaceae.g__Algiphilus	0	1	1	104	6	16	5	0	0	4	2	2	0	3	0	0	0	1	0	10	1	0	0	2	14	0	0	5	0	1	2	2	0	2	1	2	18	1	0	5	3	0	3	0	2	0	6	2	0
k__Bacteria.p__Proteobacteria.c__Gammaproteobacteria.o__Enterobacteriales.f__Enterobacteriaceae.g__Candidatus_Blochmannia	0	0	0	0	1	3	1	0	1	0	0	0	0	0	1	0	3	3	0	0	0	0	1	0	0	0	1	0	0	11	0	0	0	1	0	0	0	0	80	0	2	1	0	140	0	0	0	2	22
k__Archaea.p__Euryarchaeota.c__Halobacteria.o__Natrialbales.f__Natrialbaceae.g__Halovivax	14	21	28	20	4	16	19	15	15	14	26	14	12	7	2	2	8	4	15	9	17	20	6	32	5	17	10	11	18	7	13	6	13	9	2	31	13	4	63	2	14	2	9	56	7	5	3	14	49
k__Bacteria.p__Firmicutes.c__Clostridia.o__Clostridiales.f__Ruminococcaceae.g__Ruminococcus	0	3	2	3	2	0	0	1	0	0	3	0	0	0	0	1	0	18	0	2	2	0	3	1	0	6	1	1	0	0	0	0	0	1	4	0	3	4	263	0	0	0	1	204	0	2	0	4	288
k__Bacteria.p__Proteobacteria.c__Betaproteobacteria.o__Gallionellales.f__Gallionellaceae.g__Sideroxydans	0	0	0	0	3	0	0	0	0	0	0	0	0	0	0	0	0	3	0	0	0	0	1	0	0	0	0	0	0	0	0	0	0	0	0	0	6	1	0	0	0	0	1	1	0	0	0	0	0
k__Bacteria.p__Chlorobi.c__Chlorobia.o__Chlorobiales.f__Chlorobiaceae.g__Chloroherpeton	0	0	0	0	0	0	0	0	0	0	0	0	0	0	0	2	0	0	0	0	0	0	0	1	0	0	0	1	0	1	0	0	0	0	0	0	0	0	2	0	0	0	0	0	0	0	0	0	0
k__Archaea.p__Euryarchaeota.g__Aciduliprofundum	0	0	0	0	0	0	0	0	0	0	0	0	2	0	0	34	1	1	0	0	0	2	2	1	0	0	0	0	2	1	0	0	3	0	0	2	0	0	3	0	0	0	0	15	1	2	0	3	1
k__Archaea.p__Crenarchaeota.c__Thermoprotei.o__Desulfurococcales.f__Desulfurococcaceae.g__Ignicoccus	2	1	0	2	0	2	0	1	0	1	1	0	0	0	0	0	0	0	0	5	1	0	0	0	0	1	1	0	0	1	1	0	0	1	1	0	0	0	3	0	6	0	0	0	0	0	0	0	0
k__Bacteria.p__Firmicutes.c__Bacilli.o__Bacillales.f__Bacillaceae.g__Sediminibacillus	0	0	0	0	0	0	0	0	0	0	0	0	0	0	0	0	0	0	0	0	0	0	0	0	0	0	0	0	0	0	0	0	0	0	0	0	0	0	0	0	0	0	0	0	0	0	0	0	0
k__Bacteria.p__Actinobacteria.c__Coriobacteriia.o__Eggerthellales.f__Eggerthellaceae.g__Enterorhabdus	0	0	0	0	0	0	0	0	0	0	0	0	1	0	0	0	0	0	0	0	0	0	0	1	0	0	0	0	0	0	0	0	0	0	0	0	0	0	0	0	0	0	0	2	0	0	0	0	0
k__Bacteria.p__Actinobacteria.c__Actinobacteria.o__Micrococcales.f__Promicromonosporaceae.g__Isoptericola	1	3	0	1	0	1	0	2	1	2	0	0	0	0	4	0	0	0	0	0	0	0	4	0	1	0	0	0	0	1	0	0	0	0	0	0	1	1	0	0	0	0	1	2	2	3	0	0	0
k__Bacteria.p__Bacteroidetes.c__Flavobacteriia.o__Flavobacteriales.f__Flavobacteriaceae.g__Cellulophaga	0	0	1	0	0	1	0	0	2	0	2	0	1	2	1	0	1	0	0	1	1	1	1	2	0	0	2	0	1	0	0	0	0	1	0	0	0	0	74	0	1	0	0	60	0	3	0	0	44
k__Bacteria.p__Proteobacteria.c__Deltaproteobacteria.o__Myxococcales.f__Vulgatibacteraceae.g__Vulgatibacter	1	0	0	3	0	1	0	1	0	0	1	0	0	1	0	1	0	2	1	1	0	0	1	5	2	0	0	3	0	1	1	0	0	0	0	2	1	0	2	1	0	0	0	0	2	1	0	0	0
k__Bacteria.p__Proteobacteria.c__Alphaproteobacteria.o__Rhizobiales.f__Rhodobiaceae.g__Lutibaculum	0	0	0	0	0	0	0	0	0	0	0	1	0	0	1	2	0	0	0	0	0	0	0	0	0	1	0	0	0	0	0	0	0	0	0	0	0	0	0	0	0	0	0	0	0	0	0	0	0
k__Bacteria.p__Bacteroidetes.c__Flavobacteriia.o__Flavobacteriales.f__Flavobacteriaceae.g__Tamlana	0	1	0	3	0	0	0	0	0	2	0	0	4	0	0	0	1	0	1	1	0	0	2	3	0	1	0	0	0	2	0	0	2	1	0	0	0	0	51	1	0	0	0	76	0	0	1	0	41
k__Archaea.p__Euryarchaeota.c__Halobacteria.o__Natrialbales.f__Natrialbaceae.g__Natrialba	2	12	9	18	14	19	1	2	13	11	3	2	6	5	1	3	5	8	9	10	12	2	6	4	13	5	5	4	2	10	13	37	8	22	1	14	4	4	610	4	15	5	8	834	5	0	2	24	643
k__Bacteria.p__Firmicutes.c__Bacilli.o__Lactobacillales.f__Leuconostocaceae.g__Leuconostoc	107	169	242	229	142	243	207	524	1010	257	153	209	238	326	177	107	207	178	208	298	263	152	114	241	294	127	138	110	125	132	382	3223	137	91	174	251	203	118	24560	244	691	113	161	57827	209	143	99	248	34383
k__Bacteria.p__Firmicutes.c__Tissierellia.o__Tissierellales.f__Peptoniphilaceae.g__Helcococcus	0	3	1	0	0	1	0	0	0	1	0	0	0	0	1	0	0	0	0	0	0	1	0	0	0	0	0	0	0	0	0	0	12	0	0	0	1	0	0	0	0	0	0	10	0	0	0	0	1
k__Bacteria.p__Proteobacteria.c__Alphaproteobacteria.o__Sphingomonadales.f__Sphingomonadaceae.g__Citromicrobium	2	1	0	0	2	0	1	0	2	0	0	0	0	1	1	2	0	2	0	0	0	1	0	0	0	0	1	2	0	0	0	1	0	0	0	0	4	0	0	1	0	1	0	0	0	1	1	0	0
k__Bacteria.p__Actinobacteria.c__Coriobacteriia.o__Coriobacteriales.f__Coriobacteriaceae.g__Enorma	0	0	0	0	0	0	0	0	0	0	0	0	0	0	0	0	1	0	0	0	0	0	0	0	0	0	0	0	0	0	0	0	0	0	0	0	1	0	0	0	0	0	0	0	0	0	0	0	0
k__Bacteria.p__Firmicutes.c__Bacilli.o__Bacillales.f__Alicyclobacillaceae.g__Alicyclobacillus	18	0	2	3	6	18	2	0	1	82	1	10	57	1	6	571	9	0	4	1	19	4	20	3	0	19	11	2	5	1	0	1	35	22	0	9	5	0	66	14	4	5	15	74	4	18	4	15	37
k__Bacteria.p__Proteobacteria.c__Alphaproteobacteria.o__Rhodobacterales.f__Rhodobacteraceae.g__Litoreibacter	0	0	0	0	0	0	0	0	0	0	0	0	0	0	0	0	0	0	0	0	0	0	0	0	0	0	0	0	0	1	0	0	0	0	0	0	0	0	0	0	0	0	0	0	0	0	0	0	0
k__Bacteria.p__Proteobacteria.c__Alphaproteobacteria.o__Rhodospirillales.f__Rhodospirillaceae.g__Magnetospira	0	0	0	0	1	0	0	2	1	0	0	0	0	0	1	0	0	0	0	0	0	0	0	1	0	0	0	1	0	4	0	0	0	0	0	1	1	0	0	0	0	0	0	0	0	0	0	0	0
k__Bacteria.p__Firmicutes.c__Clostridia.o__Clostridiales.f__Ruminococcaceae.g__Mageeibacillus	2	1	2	2	1	0	0	1	0	0	1	1	1	2	3	1	4	4	0	2	3	1	1	0	0	0	1	0	0	1	0	0	2	2	0	2	1	1	13	3	2	2	1	16	1	6	0	0	8
k__Bacteria.p__Proteobacteria.c__Gammaproteobacteria.o__Oceanospirillales.f__Saccharospirillaceae.g__Gynuella	0	0	0	0	0	0	0	0	1	0	0	0	0	0	0	0	0	0	0	1	0	0	0	0	0	0	0	0	0	3	0	0	0	0	0	0	0	0	1	0	0	0	0	1	0	0	0	0	1
k__Bacteria.p__Actinobacteria.c__Actinobacteria.o__Frankiales.f__Cryptosporangiaceae.g__Cryptosporangium	2	7	0	0	0	0	0	0	0	0	0	0	0	0	1	4	1	4	0	0	0	0	2	2	0	2	1	1	0	1	1	1	0	1	0	0	0	0	0	5	0	0	0	0	0	0	0	0	0
k__Bacteria.p__Spirochaetes.c__Spirochaetia.o__Spirochaetales.f__Spirochaetaceae.g__Sphaerochaeta	3	8	23	23	9	19	7	9	18	8	9	5	24	17	3	5	15	4	8	8	20	7	9	26	8	10	10	2	6	7	4	8	17	6	5	13	9	6	195	8	14	6	8	199	4	6	10	7	199
k__Bacteria.p__Proteobacteria.c__Alphaproteobacteria.o__Rickettsiales.f__Candidatus_Paracaedibacteraceae.g__Candidatus_Paracaedibacter	1	2	1	0	0	0	0	0	0	0	0	0	0	0	1	1	0	0	0	0	0	0	0	0	0	1	1	0	0	0	0	0	1	0	0	0	0	0	0	0	0	0	0	0	0	0	0	0	0
k__Bacteria.p__Bacteroidetes.c__Bacteroidia.o__Bacteroidales.f__Porphyromonadaceae.g__Dysgonomonas	7	10	16	27	20	20	2	46	15	31	20	8	50	18	5	14	16	13	15	7	20	20	15	26	12	12	12	15	10	10	13	18	23	9	3	22	15	12	268	15	16	6	12	312	13	16	5	24	192
k__Bacteria.p__Spirochaetes.c__Spirochaetia.o__Spirochaetales.f__Borreliaceae.g__Borreliella	4	6	1	2	3	6	5	16	5	3	1	7	1	4	7	4	1	1	9	3	6	2	2	0	3	2	2	2	2	1	7	6	4	3	3	2	1	4	1086	3	1	0	0	1136	4	4	1	5	713
k__Bacteria.p__Proteobacteria.c__Betaproteobacteria.o__Ferrovales.f__Ferrovaceae.g__Ferrovum	0	5	0	2	4	2	0	0	3	0	0	5	1	6	1	0	5	14	0	6	0	2	5	1	3	3	2	2	1	2	0	2	2	0	2	0	6	7	0	1	3	1	1	1	3	1	0	1	0
k__Bacteria.p__Firmicutes.c__Clostridia.o__Clostridiales.f__Peptostreptococcaceae.g__Paraclostridium	0	0	3	1	2	3	0	5	5	2	4	1	10	0	4	69	2	17	6	5	2	2	1	2	0	3	0	2	2	2	0	0	3	2	3	1	2	4	255	2	6	1	3	365	6	1	4	3	213
k__Bacteria.p__Proteobacteria.c__Deltaproteobacteria.o__Myxococcales.f__Cystobacteraceae.g__Stigmatella	0	0	0	2	2	1	0	1	0	1	0	0	1	2	1	0	0	1	0	3	2	0	1	0	0	0	0	0	1	2	5	0	2	1	2	1	1	0	11	1	0	0	1	5	1	0	2	1	3
k__Bacteria.p__Firmicutes.c__Bacilli.o__Lactobacillales.f__Carnobacteriaceae.g__Alloiococcus	0	0	0	0	0	0	0	0	0	0	0	0	0	0	2	0	0	0	0	0	0	1	0	0	0	0	0	0	0	0	0	0	0	0	0	0	0	0	2	0	0	0	0	61	0	0	0	0	0
k__Bacteria.p__Bacteroidetes.c__Cytophagia.o__Cytophagales.f__Flammeovirgaceae.g__Nafulsella	0	0	0	0	0	0	1	0	0	2	0	2	0	1	0	2	1	3	0	0	0	0	0	3	0	0	0	0	1	0	0	1	1	0	0	0	0	0	2	1	1	0	0	2	3	0	0	1	4
k__Archaea.p__Euryarchaeota.c__Methanomicrobia.o__Methanosarcinales.f__Methanosarcinaceae.g__Methanohalobium	0	0	0	0	0	0	0	0	0	0	0	0	0	0	0	0	0	0	0	0	0	0	0	0	0	0	0	0	0	0	0	0	0	0	0	0	0	0	0	0	0	0	0	0	0	0	0	0	0
k__Bacteria.p__Proteobacteria.c__Gammaproteobacteria.o__Aeromonadales.f__Succinivibrionaceae.g__Succinimonas	876	246	399	169	109	511	6	740	257	400	747	11	251	326	34	351	197	198	126	189	318	563	442	214	16	383	875	398	218	765	326	368	531	892	425	399	1187	275	5	275	151	7	444	4	36	753	364	839	0
k__Bacteria.p__Proteobacteria.c__Gammaproteobacteria.o__Thiotrichales.f__Piscirickettsiaceae.g__Thioalkalimicrobium	0	0	0	0	0	0	0	0	0	0	0	0	0	0	0	0	0	0	0	0	0	1	0	0	0	0	0	0	0	0	0	0	0	0	0	0	0	0	0	0	0	0	0	2	0	0	0	0	0
k__Bacteria.p__Proteobacteria.c__Gammaproteobacteria.o__Chromatiales.f__Halothiobacillaceae.g__Halothiobacillus	0	4	1	0	5	0	0	0	0	0	0	0	0	0	2	0	0	0	0	1	0	0	0	2	0	0	0	0	0	5	0	0	0	1	0	1	3	0	0	0	0	1	0	0	0	0	0	1	0
k__Bacteria.p__Actinobacteria.c__Actinobacteria.o__Micrococcales.f__Microbacteriaceae.g__Microterricola	0	0	0	0	0	0	0	0	0	0	0	0	0	0	0	0	0	0	0	0	0	0	2	1	0	0	0	0	0	0	0	0	0	1	0	0	0	1	2	0	0	0	0	0	0	0	0	0	0
k__Bacteria.p__Fusobacteria.c__Fusobacteriia.o__Fusobacteriales.f__Fusobacteriaceae.g__Ilyobacter	0	2	0	0	0	0	0	0	0	0	0	0	0	0	0	0	0	4	0	0	1	0	3	0	0	0	0	0	0	0	0	0	0	1	0	0	0	1	6	0	0	0	0	3	0	0	0	0	2
k__Bacteria.p__Proteobacteria.c__Gammaproteobacteria.o__Oceanospirillales.f__Saccharospirillaceae.g__Saccharospirillum	0	0	0	0	0	0	0	0	0	0	0	0	0	0	0	0	0	0	0	0	0	0	0	0	0	0	0	0	0	1	0	0	0	0	0	0	0	0	0	0	0	0	0	0	0	0	0	0	0
k__Bacteria.p__Planctomycetes.c__Planctomycetia.o__Planctomycetales.f__Planctomycetaceae.g__Planctopirus	0	5	2	1	0	0	1	0	1	2	0	0	0	0	0	1	0	1	3	3	3	3	1	3	1	0	0	0	1	1	0	1	2	2	2	3	1	4	1	0	0	0	0	2	0	0	2	1	0
k__Bacteria.p__Proteobacteria.c__Betaproteobacteria.o__Burkholderiales.g__Xylophilus	0	0	0	19	57	0	2	0	8	0	1	5	2	0	0	1	0	12	0	0	0	0	1	0	1	1	1	1	2	0	0	3	0	1	0	2	145	1	0	1	0	2	0	2	2	0	0	1	1
k__Bacteria.p__Bacteroidetes.c__Bacteroidia.o__Bacteroidales.g__Phocaeicola	0	0	0	0	0	0	0	0	0	0	0	0	0	0	0	1	0	0	0	0	0	0	2	0	0	0	0	0	0	0	0	0	0	0	0	0	0	0	0	0	0	0	0	0	0	0	0	0	0
k__Bacteria.p__Proteobacteria.c__Gammaproteobacteria.o__Oceanospirillales.f__Oceanospirillaceae.g__Nitrincola	0	0	0	0	0	0	0	0	0	0	0	0	0	0	0	0	0	0	0	0	0	0	0	0	0	0	0	0	0	4	0	0	0	0	0	0	0	0	0	0	0	0	0	0	0	0	0	0	0
k__Bacteria.p__Firmicutes.c__Bacilli.o__Bacillales.f__Paenibacillaceae.g__Aneurinibacillus	1	1	2	1	0	0	0	0	0	0	1	0	0	0	3	0	0	0	1	0	1	0	1	1	0	0	1	0	0	0	1	0	1	0	0	0	2	2	10	1	0	0	0	14	0	0	0	0	2
k__Bacteria.p__Proteobacteria.c__Gammaproteobacteria.f__Competibacteraceae.g__Candidatus_Contendobacter	3212	554	738	2724	1384	1986	3129	850	275	885	688	1267	412	863	331	1584	1101	1217	7518	1769	707	1569	294	1871	2946	297	726	520	935	386	1069	628	813	454	2121	2002	466	1566	80995	959	4150	600	961	106262	2927	4503	1380	1292	101344
k__Bacteria.p__Firmicutes.c__Clostridia.o__Clostridiales.g__Epulopiscium	16	48	52	26	25	28	15	11	39	29	38	23	82	74	39	16	37	28	27	29	34	24	19	48	43	24	28	8	33	23	42	25	47	18	8	26	24	33	130	30	13	12	19	168	32	19	17	34	75
k__Bacteria.p__Firmicutes.c__Bacilli.o__Bacillales.f__Paenibacillaceae.g__Gorillibacterium	0	0	0	0	0	0	0	0	0	0	0	0	0	0	0	0	0	0	0	0	0	0	0	0	0	0	0	0	0	0	0	0	0	1	0	0	0	0	455	0	0	0	0	284	2	0	0	0	362
k__Bacteria.p__Actinobacteria.c__Actinobacteria.o__Micrococcales.f__Microbacteriaceae.g__Candidatus_Aquiluna	0	1	0	0	0	1	0	0	0	0	0	0	0	0	0	2	1	0	0	0	0	0	1	0	0	1	0	0	0	0	0	0	0	0	0	0	1	1	0	0	0	0	0	0	0	0	0	0	0
k__Bacteria.p__Proteobacteria.c__Gammaproteobacteria.o__Cellvibrionales.f__Cellvibrionaceae.g__Saccharophagus	8	15	4	12	7	3	0	16	0	10	12	0	5	4	2	2	8	0	0	0	2	0	3	3	0	6	0	2	5	6	3	1	3	0	0	0	7	5	1	0	3	6	0	7	15	0	0	14	0
k__Bacteria.p__Acidobacteria.c__Blastocatellia.g__Pyrinomonas	0	4	0	0	0	0	0	0	0	0	0	0	0	0	0	1	0	1	0	0	0	1	4	2	0	1	0	0	1	0	1	0	0	1	0	0	1	0	0	2	0	0	0	1	0	0	0	0	0
k__Bacteria.p__Proteobacteria.c__Gammaproteobacteria.o__Thiotrichales.f__Piscirickettsiaceae.g__Piscirickettsia	25	70	49	34	19	44	15	26	39	50	64	30	49	44	48	35	32	34	46	36	35	17	85	36	44	54	33	14	18	29	31	26	31	25	19	46	29	64	176937	75	20	16	17	140909	24	33	22	49	126430
k__Archaea.p__Euryarchaeota.c__Thermococci.o__Thermococcales.f__Thermococcaceae.g__Thermococcus	1	1	0	4	0	2	1	0	0	0	0	0	0	0	0	0	0	4	3	0	0	0	0	1	1	0	0	0	0	1	0	0	0	1	0	0	0	0	7	0	2	0	0	5	0	0	0	0	0
k__Bacteria.p__Proteobacteria.c__Betaproteobacteria.o__Gallionellales.f__Gallionellaceae.g__Ferriphaselus	0	0	0	0	6	0	0	0	0	0	0	0	0	0	0	0	0	0	0	0	0	0	2	0	0	0	0	0	0	0	0	1	1	1	0	0	6	1	0	1	0	0	2	0	0	0	0	0	0
k__Bacteria.p__Proteobacteria.c__Alphaproteobacteria.o__Rhodobacterales.f__Rhodobacteraceae.g__Rhodobacter	1	4	4	12	15	4	5	6	5	2	6	9	4	5	4	110	4	8	7	3	3	3	21	8	0	20	11	7	3	11	12	3	5	21	2	9	34	2	25	3	6	2	0	61	2	3	6	7	18
k__Bacteria.p__Proteobacteria.c__Epsilonproteobacteria.o__Campylobacterales.f__Campylobacteraceae.g__Campylobacter	1367	3806	2888	2664	5039	3195	898	1722	3099	3760	1679	2393	5399	4616	692	1017	5109	1010	6604	9229	7395	2524	1257	5922	2199	2111	4946	3380	5071	6659	7546	7153	1940	4569	1553	3897	3097	1166	9522	5706	5557	2106	3160	27536	3479	2048	1114	4569	23472
k__Bacteria.p__Bacteroidetes.c__Flavobacteriia.o__Flavobacteriales.f__Flavobacteriaceae.g__Robiginitalea	0	0	0	0	0	0	0	0	0	0	0	0	0	0	0	0	0	0	0	0	0	0	0	0	0	0	0	0	0	0	0	0	0	0	0	0	0	0	0	0	0	0	0	0	0	0	0	0	0
k__Bacteria.p__Proteobacteria.c__Deltaproteobacteria.g__Candidatus_Babela	0	2	0	0	0	0	0	0	0	0	0	0	0	0	1	0	0	0	2	0	0	0	3	1	0	0	0	0	0	1	0	0	0	0	0	0	0	0	6	0	0	0	0	8	0	0	0	0	2
k__Bacteria.p__Cyanobacteria.o__Nostocales.f__Nostocaceae.g__Cylindrospermum	0	0	1	3	1	0	0	0	5	2	0	1	9	4	1	0	1	5	5	1	0	0	0	2	0	6	1	0	0	3	0	3	0	1	0	2	1	1	316	5	0	2	0	426	0	0	0	1	284
k__Bacteria.p__Proteobacteria.c__Gammaproteobacteria.o__Enterobacteriales.f__Enterobacteriaceae.g__Shimwellia	0	0	0	1	0	0	0	0	2	0	0	0	0	0	0	0	0	0	0	0	0	1	0	0	0	1	0	0	0	0	0	0	1	0	0	1	0	0	0	0	0	0	0	2	0	0	0	0	2
k__Bacteria.p__Bacteroidetes.c__Flavobacteriia.o__Flavobacteriales.f__Flavobacteriaceae.g__Elizabethkingia	61	143	170	116	101	89	60	114	102	84	121	102	178	122	144	75	108	96	187	130	109	87	113	148	100	79	115	36	72	57	80	89	110	63	40	104	90	72	2577	86	64	63	54	2875	140	139	63	80	2736
k__Bacteria.p__Armatimonadetes.c__Fimbriimonadia.o__Fimbriimonadales.f__Fimbriimonadaceae.g__Fimbriimonas	4	5	2	0	0	2	0	0	2	0	7	0	0	0	0	1	9	1	0	0	3	0	2	0	0	15	2	1	0	0	0	0	0	0	1	0	0	2	0	3	0	0	0	2	0	0	2	0	1
k__Bacteria.p__Actinobacteria.c__Actinobacteria.o__Micrococcales.f__Cellulomonadaceae.g__Actinotalea	0	1	1	0	0	0	0	0	1	0	0	0	0	1	0	0	0	2	0	1	0	0	6	0	0	0	0	0	0	0	1	0	0	0	0	0	0	14	0	0	0	0	0	0	0	0	0	0	0
k__Bacteria.p__Cyanobacteria.o__Stigonematales.g__Mastigocoleus	0	5	1	9	1	6	0	0	0	2	0	0	25	11	1	0	4	1	6	2	0	0	1	3	0	2	4	1	0	7	1	1	0	2	1	0	2	10	19	1	3	0	2	28	0	5	6	4	28
k__Bacteria.p__Ignavibacteriae.c__Ignavibacteria.o__Ignavibacteriales.f__Ignavibacteriaceae.g__Ignavibacterium	0	1	0	0	0	0	0	0	0	0	0	0	0	2	0	0	0	0	0	0	0	0	0	0	0	0	0	0	0	2	0	0	0	0	0	0	1	0	0	0	0	0	0	1	0	0	0	0	0
k__Bacteria.p__Bacteroidetes.c__Flavobacteriia.o__Flavobacteriales.f__Flavobacteriaceae.g__Nonlabens	0	0	0	0	0	2	0	0	0	0	0	0	1	7	1	0	0	0	0	0	0	0	0	1	0	0	0	0	0	0	0	0	0	0	0	1	2	0	30	0	0	0	0	18	0	1	0	0	18
k__Bacteria.p__Bacteroidetes.c__Cytophagia.o__Cytophagales.f__Cyclobacteriaceae.g__Cecembia	0	0	8	1	5	4	1	0	3	2	0	0	6	0	4	6	2	9	0	6	0	1	0	14	3	1	6	5	0	0	2	5	9	3	2	0	2	3	9	6	0	1	6	3	0	3	4	6	4
k__Bacteria.p__Proteobacteria.c__Alphaproteobacteria.o__Rhizobiales.f__Methylobacteriaceae.g__Methylobacterium	162	425	515	245	151	276	118	113	168	99	523	129	321	96	2521	298	110	187	93	130	109	66	154	106	108	104	158	85	68	62	86	141	83	130	157	219	195	53	27382	149	349	64	124	35932	41	114	541	204	32722
k__Bacteria.p__Actinobacteria.c__Actinobacteria.o__Kineosporiales.f__Kineosporiaceae.g__Angustibacter	1	2	0	0	0	0	0	0	1	0	0	0	0	0	0	6	0	7	0	0	1	0	1	1	0	0	0	0	0	1	0	0	0	1	0	0	1	0	0	1	0	0	0	0	0	0	0	0	0
k__Bacteria.p__Proteobacteria.c__Gammaproteobacteria.o__Methylococcales.f__Methylococcaceae.g__Methylomonas	0	0	1	0	4	0	0	0	0	0	0	0	0	0	0	1	0	1	0	1	1	1	1	0	0	0	1	5	0	7	0	0	0	0	0	0	11	0	5	0	0	0	0	1	0	0	0	0	0
k__Bacteria.p__Proteobacteria.c__Alphaproteobacteria.o__Rhodospirillales.f__Acetobacteraceae.g__Gluconobacter	0	1	0	0	2	1	0	0	0	0	0	1	0	2	0	0	0	1	1	0	0	1	2	1	0	1	1	1	0	2	0	1	0	0	1	0	5	0	14	0	0	2	0	32	0	1	0	0	9
k__Bacteria.p__Firmicutes.c__Bacilli.o__Bacillales.f__Staphylococcaceae.g__Macrococcus	2	0	0	1	0	0	0	11	0	0	0	0	0	0	0	0	2	0	0	0	0	0	2	0	0	0	0	0	0	0	0	0	0	0	0	0	1	0	0	1	0	0	0	0	0	0	0	2	1
k__Bacteria.p__Proteobacteria.c__Gammaproteobacteria.o__Alteromonadales.f__Alteromonadaceae.g__Paraglaciecola	0	0	1	1	0	0	1	0	0	0	1	1	1	1	0	1	0	0	0	0	1	0	0	1	1	0	1	0	0	0	0	0	0	0	0	0	0	0	82	0	0	1	0	98	1	0	0	0	56
k__Bacteria.p__Cyanobacteria.o__Prochlorales.f__Prochlorotrichaceae.g__Prochlorothrix	0	0	0	0	0	1	0	0	0	0	0	0	1	0	0	0	0	2	0	0	0	0	0	0	0	0	0	0	0	0	0	0	1	0	0	0	1	0	75	0	0	0	0	68	0	0	0	0	36
k__Bacteria.p__Proteobacteria.c__Gammaproteobacteria.o__Methylococcales.f__Methylococcaceae.g__Methylococcus	0	0	0	2	3	0	0	0	0	0	0	0	0	0	0	0	3	2	0	0	0	0	1	1	0	2	0	0	0	5	2	0	0	0	0	0	5	1	0	0	0	0	0	0	0	0	0	0	1
k__Bacteria.p__Deferribacteres.c__Deferribacteres.o__Deferribacterales.f__Deferribacteraceae.g__Calditerrivibrio	0	1	0	0	1	0	0	0	1	0	0	0	0	0	0	0	0	0	0	0	0	0	0	0	0	0	0	0	0	2	0	0	0	0	2	0	1	3	0	0	0	0	0	0	0	0	0	0	0
k__Bacteria.p__Proteobacteria.c__Betaproteobacteria.o__Burkholderiales.f__Alcaligenaceae.g__Oligella	0	1	0	1	0	1	0	0	0	0	0	0	0	0	0	0	0	0	0	0	0	0	0	0	0	0	0	0	0	0	0	0	0	0	0	0	1	0	0	0	0	0	0	0	0	0	0	0	0
k__Bacteria.p__Proteobacteria.c__Gammaproteobacteria.o__Cellvibrionales.f__Halieaceae.g__Luminiphilus	0	0	0	0	0	0	0	0	0	0	0	0	0	0	0	0	3	2	0	0	0	0	0	0	0	0	0	0	0	1	0	0	0	0	0	0	2	0	0	0	0	0	0	0	0	0	0	0	0
k__Bacteria.p__Thermodesulfobacteria.c__Thermodesulfobacteria.o__Thermodesulfobacteriales.f__Thermodesulfobacteriaceae.g__Caldimicrobium	0	0	0	1	0	0	0	0	0	0	0	0	0	0	0	0	0	0	0	0	0	0	0	0	0	0	1	0	0	0	0	0	0	0	0	0	0	0	0	0	0	0	0	0	0	0	0	0	0
k__Bacteria.p__Proteobacteria.c__Betaproteobacteria.o__Neisseriales.f__Neisseriaceae.g__Stenoxybacter	2	0	0	1	0	0	0	0	0	0	0	0	0	0	0	0	0	0	0	1	1	1	1	1	0	0	0	0	0	0	2	0	2	0	0	1	0	0	38	0	0	0	0	84	0	0	0	0	40
k__Bacteria.p__Cyanobacteria.o__Prochlorales.f__Prochlorococcaceae.g__Prochlorococcus	62	59	95	56	51	48	32	85	76	42	47	46	81	78	88	37	72	80	55	57	68	62	52	108	41	51	45	39	50	48	50	61	72	27	46	40	49	44	404	55	29	35	58	549	78	42	42	67	292
k__Bacteria.p__Proteobacteria.c__Alphaproteobacteria.o__Rhodospirillales.f__Rhodospirillaceae.g__Niveispirillum	0	3	7	7	4	1	0	1	6	0	0	2	7	7	0	0	1	0	17	3	4	3	0	8	3	0	4	0	0	0	2	0	2	0	0	1	10	1	202	4	0	4	0	223	3	0	0	0	187
k__Bacteria.p__Firmicutes.c__Clostridia.o__Clostridiales.f__Clostridiales_Family_XVII._Incertae_Sedis.g__Sulfobacillus	0	0	0	0	0	0	2	0	0	0	0	0	0	0	0	0	0	0	0	0	0	0	0	0	0	0	0	0	1	0	0	0	1	0	0	0	0	0	6	0	0	2	0	11	0	0	0	0	2
k__Bacteria.p__Bacteroidetes.c__Cytophagia.o__Cytophagales.f__Hymenobacteraceae.g__Rufibacter	2	1	0	2	2	1	0	4	0	1	2	0	0	2	0	2	1	0	1	4	0	1	6	6	1	3	1	0	1	1	0	2	2	1	5	2	2	3	22	1	2	0	0	27	1	0	0	2	9
k__Bacteria.p__Proteobacteria.c__Gammaproteobacteria.o__Alteromonadales.f__Alteromonadaceae.g__Aestuariibacter	1	0	0	0	0	1	0	0	0	1	0	0	2	0	0	0	1	0	0	0	0	0	0	0	0	0	0	1	0	0	0	0	0	0	0	0	0	0	0	2	0	0	0	0	0	0	0	0	0
k__Bacteria.p__Firmicutes.c__Bacilli.o__Bacillales.f__Listeriaceae.g__Brochothrix	0	4	0	11	0	0	0	0	0	2	1	0	2	0	0	2	0	2	0	0	0	0	2	0	0	1	0	0	0	0	0	26	1	1	0	0	0	0	1	0	1	0	0	5	0	0	0	2	2
k__Bacteria.p__Proteobacteria.c__Gammaproteobacteria.o__Oceanospirillales.f__Oceanospirillaceae.g__Oceanospirillum	0	0	0	0	0	2	0	1	1	0	0	1	4	0	0	0	0	0	0	0	0	0	0	2	0	0	3	0	0	1	1	0	1	0	1	1	1	0	0	0	1	0	1	0	0	0	1	1	1
k__Bacteria.p__Actinobacteria.c__Actinobacteria.o__Propionibacteriales.f__Nocardioidaceae.g__Actinopolymorpha	0	0	0	0	0	0	1	0	0	0	0	0	0	0	0	0	0	1	0	0	0	1	0	0	1	0	0	0	0	0	0	0	0	0	0	0	0	0	0	0	0	0	0	0	0	0	0	0	0
k__Bacteria.p__Proteobacteria.c__Alphaproteobacteria.o__Rhodospirillales.g__Elioraea	0	9	0	1	1	2	0	0	0	1	0	0	0	0	0	1	2	3	0	0	0	0	3	0	1	0	1	0	1	14	0	0	0	0	1	0	7	1	0	0	1	1	0	0	1	0	0	2	0
k__Bacteria.p__Proteobacteria.c__Betaproteobacteria.o__Neisseriales.f__Chromobacteriaceae.g__Microvirgula	0	1	0	4	11	0	0	0	0	0	0	0	0	0	0	0	0	6	1	0	0	0	0	1	0	0	0	1	2	0	0	0	0	0	0	1	28	2	0	0	0	3	0	0	0	0	0	0	0
k__Bacteria.p__Actinobacteria.c__Actinobacteria.o__Actinomycetales.f__Actinomycetaceae.g__Actinomyces	2149	209	180	552	225	1302	376	283	170	470	185	219	101	227	229	241	745	491	2631	371	367	190	133	292	1156	136	159	121	104	146	200	170	165	104	490	748	199	168	1783	653	1028	159	462	3162	292	3008	366	535	1969
k__Bacteria.p__Proteobacteria.c__Gammaproteobacteria.o__Pseudomonadales.f__Moraxellaceae.g__Acinetobacter	11220	2852	2257	4090	3108	6936	2546	3191	1957	3734	2493	2357	3348	4064	3892	25262	4685	5516	5708	3900	5205	11304	5612	5045	8750	2878	2821	2301	2391	1384	2277	1872	4181	2324	13620	7107	1718	3197	33701	3442	30654	1514	3433	47013	1746	5692	2699	5938	38980
k__Bacteria.p__Proteobacteria.c__Alphaproteobacteria.o__Rhodobacterales.f__Rhodobacteraceae.g__Sediminimonas	0	0	0	0	0	0	0	0	0	0	0	0	0	0	0	4	0	0	0	0	0	0	0	0	0	0	0	1	0	0	0	0	0	0	0	0	2	0	3	0	0	0	0	0	0	0	0	0	0
k__Bacteria.p__Proteobacteria.c__Gammaproteobacteria.o__Legionellales.f__Legionellaceae.g__Fluoribacter	0	2	0	0	0	0	0	0	0	0	0	0	0	0	0	0	0	0	0	0	0	0	0	0	0	0	0	0	0	0	0	0	0	0	0	0	0	0	1	0	0	0	0	3	0	0	0	0	0
k__Bacteria.p__Cyanobacteria.o__Oscillatoriales.g__Spirulina	0	2	1	0	0	2	1	0	0	1	2	1	2	0	2	1	3	0	2	1	0	1	1	1	0	2	1	1	0	0	0	0	0	1	1	0	0	1	85	1	0	2	0	73	4	0	1	0	136
k__Bacteria.p__Proteobacteria.c__Gammaproteobacteria.g__Candidatus_Ruthia	0	0	0	0	0	0	0	0	0	0	0	0	0	0	0	0	0	0	0	0	1	0	0	0	1	0	0	0	0	0	0	0	0	0	0	0	0	0	1	0	0	0	0	0	0	0	0	0	0
k__Bacteria.p__Actinobacteria.c__Actinobacteria.o__Micrococcales.f__Micrococcaceae.g__Nesterenkonia	0	2	0	0	1	2	0	1	1	1	0	0	0	2	2	2	0	1	4	2	0	0	35	2	0	2	0	1	1	50	0	1	0	1	2	2	3	10	37	1	0	0	1	53	0	0	2	8	56
k__Bacteria.p__Proteobacteria.c__Gammaproteobacteria.o__Thiotrichales.f__Piscirickettsiaceae.g__Cycloclasticus	0	0	0	0	0	0	0	0	0	0	0	0	0	0	0	1	0	0	0	0	0	0	0	1	0	0	0	0	0	0	0	0	0	0	0	0	0	0	0	0	0	0	0	0	0	0	0	0	0
k__Bacteria.p__Proteobacteria.c__Alphaproteobacteria.o__Rhodospirillales.f__Rhodospirillaceae.g__Haematospirillum	0	0	0	0	0	0	0	0	0	0	0	0	0	0	0	1	0	0	0	0	0	0	0	0	0	0	0	0	0	5	0	0	0	0	0	0	0	0	0	0	0	0	0	0	0	0	0	0	0
k__Bacteria.p__Bacteroidetes.c__Cytophagia.o__Cytophagales.f__Cytophagaceae.g__Flexibacter	0	0	1	0	1	1	0	0	0	1	1	2	0	0	1	3	0	0	0	0	0	2	2	1	0	3	0	0	0	0	0	1	0	0	1	0	2	0	13	0	0	0	2	16	0	0	0	0	13
k__Bacteria.p__Proteobacteria.c__Alphaproteobacteria.o__Rhodobacterales.f__Rhodobacteraceae.g__Defluviimonas	0	1	0	0	0	1	0	0	0	0	0	0	0	1	0	2	0	0	0	0	0	1	1	1	0	1	1	0	0	0	0	1	0	20	1	0	7	0	1	0	0	0	0	4	0	1	0	0	3
k__Bacteria.p__Proteobacteria.c__Alphaproteobacteria.o__Rhizobiales.f__Rhodobiaceae.g__Candidatus_Phaeomarinobacter	0	8	0	0	0	1	0	0	0	0	0	0	0	0	3	0	0	0	0	0	0	0	0	0	0	0	0	0	0	1	0	0	0	0	0	0	0	0	0	0	0	0	0	0	0	0	0	0	0
k__Bacteria.p__Proteobacteria.c__Alphaproteobacteria.o__Rhodospirillales.f__Rhodospirillaceae.g__Novispirillum	1	1	1	0	0	0	0	1	0	0	0	0	0	0	1	0	0	0	0	0	0	0	0	0	1	0	0	0	0	1	0	0	0	0	0	0	0	0	0	0	0	0	0	2	0	0	0	0	2
k__Bacteria.p__Acidobacteria.c__Acidobacteriia.o__Acidobacteriales.f__Acidobacteriaceae.g__Acidobacterium	1	9	1	0	0	0	0	0	0	0	0	0	0	1	0	0	4	0	1	0	0	0	2	0	0	1	2	6	0	0	1	1	0	0	0	0	0	0	0	0	0	0	0	0	0	0	0	0	0
k__Bacteria.p__Proteobacteria.c__Gammaproteobacteria.f__Competibacteraceae.g__Candidatus_Competibacter	0	0	0	0	0	0	0	0	0	1	0	0	0	0	1	0	0	1	0	0	0	0	0	0	0	1	0	0	0	7	0	0	0	0	0	0	1	0	21	0	0	0	1	32	0	0	0	0	30
k__Bacteria.p__Firmicutes.c__Bacilli.o__Lactobacillales.f__Lactobacillaceae.g__Pediococcus	23391	1639	2351	4029	4593	11068	7017	4571	857	4377	2282	3975	957	3123	3659	3708	5508	15821	39603	5506	3482	3519	3392	3970	14442	1867	1522	2017	2002	1595	2558	1095	1894	1179	7097	11699	828	3485	524485	5702	10476	2381	3835	730143	3644	30543	3577	5672	652468
k__Bacteria.p__Firmicutes.c__Clostridia.o__Clostridiales.f__Lachnospiraceae.g__Lachnobacterium	3	6	4	0	1	34	0	0	0	3	4	0	0	1	1	12	3	1	6	5	1	1	16	0	0	19	43	0	1	2	3	3	3	29	0	0	0	1	14	0	6	1	27	13	3	0	1	7	8
k__Archaea.p__Euryarchaeota.c__Thermoplasmata.o__Methanomassiliicoccales.f__Methanomassiliicoccaceae.g__Candidatus_Methanoplasma	0	2	1	0	1	0	0	0	1	0	1	0	0	0	1	0	0	2	0	0	1	0	0	0	1	1	1	0	0	0	0	1	1	0	1	0	1	0	34	1	0	0	1	30	0	0	0	2	9
k__Bacteria.p__Firmicutes.c__Clostridia.o__Clostridiales.f__Eubacteriaceae.g__Anaerofustis	0	0	0	0	0	0	0	0	0	0	0	0	0	0	0	0	0	0	0	0	0	0	0	0	0	0	0	0	0	2	0	0	0	0	0	0	0	0	1	0	0	0	0	3	0	0	0	0	1
k__Bacteria.p__Proteobacteria.c__Gammaproteobacteria.o__Thiotrichales.g__Fangia	0	1	0	0	0	0	0	0	0	0	0	0	1	0	0	1	0	0	0	3	0	0	1	0	0	2	0	0	0	1	0	0	0	0	0	0	0	1	0	0	0	0	0	0	0	0	0	1	0
k__Bacteria.p__Proteobacteria.c__Gammaproteobacteria.o__Nevskiales.f__Sinobacteraceae.g__Nevskia	0	13	0	7	16	1	0	0	0	0	0	1	0	0	2	0	0	2	0	1	0	0	1	2	1	5	2	0	1	3	0	0	0	0	0	0	42	0	1	2	0	0	2	1	0	0	0	0	0
k__Bacteria.p__Proteobacteria.c__Gammaproteobacteria.o__Enterobacteriales.f__Enterobacteriaceae.g__Xenorhabdus	39	46	29	71	10	45	10	2	20	32	36	17	41	31	10	14	50	31	19	54	20	20	24	28	19	25	20	22	7	28	15	36	12	16	52	47	33	32	893	45	101	17	41	1349	24	53	58	46	647
k__Bacteria.p__Proteobacteria.c__Gammaproteobacteria.o__Xanthomonadales.f__Xanthomonadaceae.g__Stenotrophomonas	139	239	180	152	223	256	85	230	199	179	228	142	174	238	844	523	150	194	312	140	120	190	866	191	164	364	288	558	127	434	168	127	148	286	137	150	370	137	12564	191	124	69	189	15857	117	315	109	189	13602
k__Bacteria.p__Firmicutes.c__Bacilli.o__Bacillales.f__Planococcaceae.g__Bhargavaea	0	0	0	1	0	1	0	0	0	0	0	0	0	1	0	2	0	0	0	0	0	0	2	0	0	0	0	0	0	0	0	0	0	0	0	0	0	0	45	0	0	0	0	43	0	0	0	0	38
k__Bacteria.p__Proteobacteria.c__Alphaproteobacteria.o__Rhizobiales.f__Beijerinckiaceae.g__Methylocella	0	0	0	0	2	0	0	0	0	0	0	0	0	0	0	1	1	5	0	0	0	2	0	0	0	1	0	0	0	0	0	0	0	0	0	0	5	2	1	0	0	0	0	0	0	0	0	0	0
k__Bacteria.p__Proteobacteria.c__Betaproteobacteria.g__Candidatus_Profftella	0	1	1	1	0	0	0	1	0	0	0	0	0	0	0	0	0	0	0	1	0	0	6	0	0	1	0	0	0	0	0	0	0	0	0	0	1	1	11	0	0	0	0	8	0	0	0	0	3
k__Bacteria.p__Proteobacteria.c__Alphaproteobacteria.o__Sphingomonadales.f__Erythrobacteraceae.g__Croceicoccus	0	1	0	0	0	0	0	0	0	0	0	0	0	0	0	2	0	1	0	0	0	0	0	0	0	1	0	0	0	0	0	0	0	1	0	0	3	0	1	0	0	0	0	2	0	0	2	0	1
k__Bacteria.p__Proteobacteria.c__Gammaproteobacteria.o__Enterobacteriales.f__Enterobacteriaceae.g__Plesiomonas	0	1	0	2	3	1	0	0	0	1	0	3	0	0	0	0	0	0	4	1	1	0	1	0	0	0	0	0	0	0	2	0	0	1	1	0	2	2	283	0	0	0	0	406	0	0	0	1	270
k__Bacteria.p__Actinobacteria.c__Actinobacteria.o__Corynebacteriales.f__Mycobacteriaceae.g__Amycolicicoccus	1	0	0	0	0	0	0	0	0	0	0	0	0	1	1	0	0	0	0	0	0	0	0	0	1	0	0	0	0	0	0	0	0	0	0	1	2	0	0	0	0	0	0	0	0	0	0	0	1
k__Bacteria.p__Proteobacteria.c__Betaproteobacteria.o__Neisseriales.f__Neisseriaceae.g__Snodgrassella	0	1	1	1	1	0	0	0	2	1	4	1	1	2	2	1	1	1	2	0	1	2	1	2	1	2	0	0	0	0	0	0	4	2	0	0	1	0	17	1	0	0	0	18	2	1	0	2	11
k__Archaea.p__Crenarchaeota.c__Thermoprotei.o__Desulfurococcales.f__Pyrodictiaceae.g__Pyrodictium	0	0	0	0	0	0	0	0	0	0	0	0	0	0	0	0	0	0	0	0	0	0	0	0	0	0	0	0	0	0	0	0	0	0	0	0	0	0	6	0	0	0	0	3	0	0	0	0	3
k__Bacteria.p__Proteobacteria.c__Alphaproteobacteria.o__Rhodobacterales.f__Rhodobacteraceae.g__Sulfitobacter	0	0	0	1	4	0	0	2	0	0	0	0	0	0	3	1	0	6	0	3	2	1	0	0	0	0	1	0	0	2	1	0	0	0	1	1	6	0	7	0	0	0	1	2	0	1	0	0	8
k__Bacteria.p__Actinobacteria.c__Coriobacteriia.o__Coriobacteriales.f__Coriobacteriaceae.g__Senegalimassilia	0	0	0	0	0	0	0	0	0	0	0	0	0	0	0	1	0	0	0	0	0	0	0	0	0	0	0	0	0	0	0	0	0	0	0	0	0	0	1	0	1	0	0	1	0	0	0	0	0
k__Bacteria.p__Proteobacteria.c__Gammaproteobacteria.o__Xanthomonadales.f__Rhodanobacteraceae.g__Mizugakiibacter	0	0	0	1	3	0	0	0	0	0	0	0	0	0	0	0	0	0	0	0	0	0	0	0	0	0	0	0	0	0	0	0	0	0	0	1	7	5	0	0	0	0	1	0	0	0	0	0	0
k__Bacteria.p__Actinobacteria.c__Actinobacteria.o__Micrococcales.f__Dermatophilaceae.g__Austwickia	0	0	0	0	1	0	0	0	0	0	0	0	0	0	0	0	0	0	0	0	0	0	1	0	0	0	0	0	0	2	0	0	0	0	0	0	7	0	0	0	0	0	0	0	0	0	0	0	0
k__Bacteria.p__Firmicutes.c__Bacilli.o__Bacillales.f__Bacillaceae.g__Fictibacillus	21	55	53	32	47	24	17	65	50	25	45	21	76	113	75	71	30	30	33	33	36	32	14	42	23	35	29	17	20	10	19	23	38	13	15	45	27	46	129	24	15	30	17	147	38	27	13	41	87
k__Bacteria.p__Proteobacteria.c__Betaproteobacteria.o__Neisseriales.f__Neisseriaceae.g__Vitreoscilla	0	1	0	0	0	0	0	0	2	0	0	0	0	0	1	0	2	4	4	0	0	3	0	0	0	1	1	0	0	2	0	0	0	0	9	0	1	2	0	1	10	0	0	0	0	0	0	0	0
k__Bacteria.p__Firmicutes.c__Bacilli.o__Bacillales.f__Sporolactobacillaceae.g__Sporolactobacillus	0	0	1	0	1	0	0	1	0	0	0	0	0	0	0	0	0	0	1	0	0	0	0	3	0	1	0	0	0	1	1	0	0	1	0	0	1	1	2	0	0	1	0	1	0	0	0	0	0
k__Bacteria.p__Proteobacteria.c__Gammaproteobacteria.o__Oceanospirillales.f__Hahellaceae.g__Hahella	0	1	1	0	0	0	0	0	1	0	0	0	0	0	0	0	0	0	0	0	0	0	0	0	0	0	0	0	0	4	0	0	0	0	0	1	2	0	18	0	0	1	0	11	1	0	0	0	14
k__Bacteria.p__Bacteroidetes.c__Cytophagia.o__Cytophagales.f__Cyclobacteriaceae.g__Lunatimonas	0	1	0	0	0	0	0	0	0	0	0	0	0	0	0	1	0	0	0	0	0	0	0	0	0	0	0	0	0	0	0	0	0	0	0	0	0	0	6	0	0	0	0	7	0	0	0	0	4
k__Bacteria.p__Proteobacteria.c__Gammaproteobacteria.o__Enterobacteriales.f__Enterobacteriaceae.g__Erwinia	0	4	0	16	8	1	0	3	0	5	1	0	0	12	5	0	0	5	0	3	3	2	12	4	1	0	1	1	1	4	1	3	0	2	1	2	20	9	23	0	3	1	1	29	0	4	5	1	21
k__Bacteria.p__Bacteroidetes.c__Flavobacteriia.o__Flavobacteriales.f__Flavobacteriaceae.g__Muricauda	0	3	0	0	0	0	0	0	0	0	0	0	0	0	0	0	0	0	0	0	0	0	0	0	0	0	0	0	0	0	0	1	0	0	0	0	0	0	0	0	0	0	0	2	0	0	0	0	2
k__Bacteria.p__Verrucomicrobia.c__Spartobacteria.g__Terrimicrobium	1	0	0	0	0	0	0	0	0	0	0	0	0	0	1	0	0	0	0	0	1	0	3	0	0	0	0	0	0	2	0	0	2	0	2	0	1	1	0	0	0	0	0	0	0	0	0	0	0
k__Bacteria.p__Firmicutes.c__Erysipelotrichia.o__Erysipelotrichales.f__Erysipelotrichaceae.g__Turicibacter	0	3	0	1	0	0	0	0	0	0	0	0	0	0	2	0	0	0	0	0	0	0	0	0	0	5	0	3	0	0	0	0	5	0	0	1	3	0	0	0	0	0	0	2	0	0	2	0	0
k__Bacteria.p__Acidobacteria.c__Acidobacteriia.o__Acidobacteriales.f__Acidobacteriaceae.g__Candidatus_Koribacter	0	3	0	0	2	0	0	0	1	0	0	0	0	1	1	0	0	5	0	0	0	0	2	1	0	0	0	0	0	0	0	0	0	1	0	0	6	1	2	0	0	0	0	0	0	0	0	0	0
k__Bacteria.p__Proteobacteria.c__Betaproteobacteria.o__Burkholderiales.f__Comamonadaceae.g__Pseudorhodoferax	0	2	0	40	255	7	11	0	4	0	2	5	0	0	3	0	0	43	0	1	0	2	4	4	1	3	1	7	2	0	0	0	1	0	2	1	541	3	2	0	1	5	1	1	0	0	0	0	3
k__Bacteria.p__Actinobacteria.c__Actinobacteria.o__Micrococcales.f__Intrasporangiaceae.g__Janibacter	4	93	3	5	0	1	1	3	4	2	2	0	1	5	2	4	1	8	3	4	2	5	2	7	1	0	1	1	3	5	4	3	2	5	9	0	4	4	3	4	6	3	1	5	2	2	0	6	3
k__Bacteria.p__Actinobacteria.c__Actinobacteria.o__Micrococcales.f__Dermabacteraceae.g__Helcobacillus	0	0	0	0	0	0	0	0	0	0	0	0	0	0	0	0	0	0	0	0	0	0	0	0	0	0	0	0	0	0	0	0	0	0	0	0	0	0	0	0	0	0	0	0	0	0	0	2	0
k__Bacteria.p__Proteobacteria.c__Betaproteobacteria.o__Gallionellales.f__Gallionellaceae.g__Gallionella	0	1	0	0	0	2	0	0	0	0	0	0	0	0	0	1	0	0	0	0	0	0	1	0	0	0	1	0	0	0	0	0	0	0	0	0	0	0	0	0	0	1	0	0	0	0	0	0	0
k__Archaea.p__Crenarchaeota.c__Thermoprotei.o__Desulfurococcales.f__Pyrodictiaceae.g__Pyrolobus	3	12	13	9	5	6	8	9	6	13	9	10	22	28	6	6	7	18	14	6	8	7	8	23	15	8	9	2	6	7	8	4	5	2	1	4	9	6	58	6	5	1	3	65	13	9	4	9	42
k__Bacteria.p__Firmicutes.c__Negativicutes.o__Selenomonadales.f__Selenomonadaceae.g__Centipeda	0	0	0	0	0	0	0	0	0	0	0	0	0	0	0	0	0	0	0	0	0	0	0	0	0	0	0	0	0	0	0	0	0	0	0	0	0	0	0	0	0	0	0	0	0	0	0	0	0
k__Bacteria.p__Actinobacteria.c__Actinobacteria.o__Corynebacteriales.f__Mycobacteriaceae.g__Mycobacterium	37052	26503	15408	29483	13490	24028	17098	19828	13341	34561	19536	12831	25904	27015	17667	18183	18342	19632	18772	19129	37587	9947	31415	19972	28597	16445	21446	7227	8932	11091	13363	13295	24113	22900	14317	27912	9524	12727	6925768	17464	25195	10863	18871	7203321	21112	19348	18211	24155	6740492
k__Archaea.p__Euryarchaeota.c__Methanococci.o__Methanococcales.f__Methanococcaceae.g__Methanococcus	7	21	31	14	9	9	5	5	16	16	24	16	32	22	11	6	14	41	25	14	16	11	13	30	15	11	12	9	13	6	4	6	9	9	10	16	17	15	2514	8	15	20	12	3282	17	15	11	11	1889
k__Bacteria.p__Proteobacteria.c__Alphaproteobacteria.g__Candidatus_Puniceispirillum	0	0	0	0	0	0	0	0	1	0	0	0	0	0	1	2	0	0	0	1	0	0	0	0	0	0	0	0	0	0	0	0	0	0	0	0	0	0	0	1	1	0	0	0	0	0	0	0	0
k__Bacteria.p__Firmicutes.c__Bacilli.o__Bacillales.f__Bacillaceae.g__Bacillus	16678	10704	11940	11630	8961	12310	7157	9884	10056	11394	9494	8179	13577	12856	11431	7848	10746	16355	21678	11151	11555	9332	9672	15072	11575	6958	7977	6910	6974	6488	7609	6743	10217	5585	7359	23248	9938	9404	1006870	11741	9902	7184	8604	1060791	36275	17642	5809	17794	939756
k__Bacteria.p__Actinobacteria.c__Actinobacteria.o__Streptosporangiales.f__Streptosporangiaceae.g__Planomonospora	1	0	0	0	0	0	0	0	0	0	0	0	0	0	0	0	0	2	0	0	0	0	0	0	0	0	0	0	0	0	0	0	0	0	0	0	1	0	0	0	0	0	0	1	0	0	0	0	0
k__Bacteria.p__Firmicutes.c__Clostridia.o__Clostridiales.f__Clostridiales_Family_XIII._Incertae_Sedis.g__Anaerovorax	0	0	0	0	0	0	0	0	0	0	0	0	0	0	0	0	0	0	0	0	0	0	0	0	0	0	0	0	0	0	0	0	0	0	0	0	0	0	28	0	0	0	0	79	0	0	0	0	40
k__Bacteria.p__Bacteroidetes.c__Bacteroidia.o__Bacteroidales.f__Marinilabiliaceae.g__Alkaliflexus	0	0	0	0	0	0	0	0	0	0	0	0	0	0	0	0	0	0	0	0	0	0	0	0	0	0	0	0	0	0	0	0	0	0	0	0	0	0	0	0	0	0	0	0	0	0	0	0	0
k__Bacteria.p__Verrucomicrobia.c__Verrucomicrobiae.o__Verrucomicrobiales.f__Rubritaleaceae.g__Rubritalea	0	2	1	1	0	0	0	0	0	1	2	0	0	0	0	2	0	0	1	0	0	1	0	2	0	0	1	0	0	0	1	0	0	0	0	0	0	2	0	0	0	0	0	1	1	1	0	1	0
k__Bacteria.p__Bacteroidetes.c__Flavobacteriia.o__Flavobacteriales.f__Flavobacteriaceae.g__Mangrovimonas	0	1	0	0	0	0	0	0	0	0	0	0	0	0	0	0	0	0	0	0	0	1	0	0	0	0	0	0	0	0	0	0	0	0	0	0	0	1	32	0	0	0	0	35	0	0	0	0	21
k__Bacteria.p__Chloroflexi.c__Ktedonobacteria.o__Thermogemmatisporales.f__Thermogemmatisporaceae.g__Thermogemmatispora	2	3	2	4	2	5	1	0	6	4	6	4	6	10	13	3	6	4	3	7	2	5	4	5	2	7	2	1	6	2	1	1	0	0	0	2	3	1	957	6	2	2	3	1049	2	4	4	2	724
k__Bacteria.p__Firmicutes.c__Clostridia.o__Clostridiales.f__Ruminococcaceae.g__Anaerotruncus	0	0	0	0	0	1	0	0	0	0	0	0	1	0	0	0	0	0	0	0	0	0	0	0	0	0	0	0	0	0	0	0	0	0	0	0	0	0	4	0	0	0	0	3	0	0	0	0	2
k__Bacteria.p__Bacteroidetes.c__Flavobacteriia.o__Flavobacteriales.f__Flavobacteriaceae.g__Empedobacter	4	35	3	2	1	5	0	0	7	6	4	1	12	0	7	4	14	34	6	15	4	0	8	25	2	8	3	3	0	0	2	5	0	0	1	4	13	5	89	9	2	1	29	101	0	0	2	3	67
k__Bacteria.p__Proteobacteria.c__Gammaproteobacteria.o__Enterobacteriales.f__Enterobacteriaceae.g__Kosakonia	0	0	0	0	0	0	0	0	0	0	0	0	1	0	0	0	0	1	0	0	0	0	0	0	0	0	0	0	0	0	1	0	0	0	0	0	0	0	3	0	0	0	0	2	0	0	0	3	0
k__Bacteria.p__Firmicutes.c__Negativicutes.o__Selenomonadales.f__Selenomonadaceae.g__Propionispira	0	0	0	0	0	0	0	0	0	0	0	0	0	0	0	0	0	0	0	0	0	0	0	0	0	0	0	0	0	0	0	0	0	0	0	0	0	0	0	0	0	0	0	0	0	0	0	0	0
k__Bacteria.p__Proteobacteria.c__Gammaproteobacteria.o__Oceanospirillales.f__Halomonadaceae.g__Candidatus_Evansia	0	1	1	0	2	0	0	0	0	0	0	0	2	1	0	0	1	0	0	1	1	0	1	0	0	1	2	0	0	1	0	0	0	0	1	0	1	0	12	0	0	1	1	4	1	0	0	0	16
k__Archaea.p__Euryarchaeota.c__Halobacteria.o__Halobacteriales.f__Halobacteriaceae.g__Halapricum	1	0	0	0	1	0	12	0	78	1	0	9	0	18	0	0	2	0	0	12	0	1	0	3	25	0	1	0	0	0	18	276	1	0	12	0	0	0	14	1	52	0	1	23	4	1	0	0	15
k__Bacteria.p__Actinobacteria.c__Actinobacteria.o__Micrococcales.f__Microbacteriaceae.g__Rhodoluna	0	1	0	0	0	0	0	0	3	0	0	0	0	0	0	3	1	0	0	0	0	0	1	0	0	1	0	0	0	2	0	0	0	0	0	0	1	0	0	0	0	0	0	0	0	0	0	0	0
k__Bacteria.p__Actinobacteria.c__Actinobacteria.o__Micrococcales.f__Microbacteriaceae.g__Gryllotalpicola	0	0	0	0	0	0	0	0	0	0	0	0	0	0	1	0	0	0	0	0	0	0	0	0	0	0	0	0	1	0	0	0	0	1	0	0	2	0	0	0	0	0	0	0	0	0	0	0	0
k__Bacteria.p__Proteobacteria.c__Alphaproteobacteria.o__Rhodospirillales.f__Rhodospirillaceae.g__Thalassobaculum	1	0	0	1	6	0	0	0	0	0	2	0	0	0	0	0	0	0	0	1	0	2	0	0	0	0	0	0	0	0	0	0	1	0	0	0	15	0	0	0	0	0	0	0	0	0	0	0	0
k__Bacteria.p__Proteobacteria.c__Deltaproteobacteria.o__Bdellovibrionales.f__Halobacteriovoraceae.g__Halobacteriovorax	0	0	0	0	0	1	0	0	0	0	0	0	0	0	0	0	0	1	0	0	0	0	1	0	0	0	0	0	0	0	0	0	0	1	2	0	0	0	1	0	0	0	0	2	0	0	0	0	0
k__Bacteria.p__Firmicutes.c__Negativicutes.o__Veillonellales.f__Veillonellaceae.g__Dialister	0	2	0	0	0	0	0	0	1	0	0	0	0	0	0	0	0	0	0	0	0	0	0	0	0	0	0	0	0	0	0	0	0	0	0	0	0	0	4	0	0	0	0	21	1	0	1	0	2
k__Bacteria.p__Verrucomicrobia.o__Methylacidiphilales.f__Methylacidiphilaceae.g__Methylacidiphilum	0	1	0	0	0	0	0	0	0	0	0	0	1	0	0	0	0	1	2	0	0	0	0	0	0	0	0	0	0	0	0	0	0	0	0	0	0	0	2	0	0	0	0	10	0	0	0	0	7
k__Bacteria.p__Actinobacteria.c__Actinobacteria.o__Micrococcales.f__Dermatophilaceae.g__Kineosphaera	0	3	0	0	0	0	0	0	0	0	0	0	0	0	3	0	0	0	0	0	0	0	1	0	0	0	0	0	0	0	0	0	0	0	0	2	0	1	0	0	0	1	0	0	0	0	0	0	0
k__Bacteria.p__Actinobacteria.c__Actinobacteria.o__Streptosporangiales.f__Nocardiopsaceae.g__Allosalinactinospora	0	0	0	0	0	0	0	0	0	0	0	0	0	0	0	0	0	0	0	0	0	0	0	0	1	0	0	2	0	0	0	0	0	0	0	0	0	0	0	0	0	0	0	0	0	0	0	0	0
k__Bacteria.p__Firmicutes.c__Erysipelotrichia.o__Erysipelotrichales.f__Erysipelotrichaceae.g__Faecalicoccus	0	0	0	0	0	0	0	0	0	0	0	0	0	0	0	0	0	0	0	0	0	0	0	0	0	0	0	0	0	0	0	0	0	0	0	0	0	0	0	0	0	0	0	0	0	0	0	0	0
k__Bacteria.p__Verrucomicrobia.c__Opitutae.o__Opitutales.f__Opitutaceae.g__Opitutus	2	2	0	0	0	2	0	0	0	1	0	0	0	0	1	0	0	0	0	0	0	0	0	0	0	0	0	0	0	0	0	0	0	0	0	1	0	0	1	0	0	0	0	0	0	0	0	0	0
k__Bacteria.p__Planctomycetes.c__Planctomycetia.o__Planctomycetales.f__Planctomycetaceae.g__Gimesia	0	9	0	1	0	0	0	0	0	0	0	0	0	0	0	0	0	0	0	0	0	1	0	0	0	0	0	1	0	0	0	0	0	2	0	0	2	1	0	1	2	0	0	0	0	0	0	1	1
k__Bacteria.p__Firmicutes.c__Bacilli.o__Bacillales.f__Planococcaceae.g__Sporosarcina	0	0	1	2	0	0	0	0	1	0	0	0	1	0	6	1	7	2	1	0	1	4	2	1	0	0	0	2	0	1	1	0	3	1	1	1	3	0	3	1	1	1	0	9	0	1	0	0	4
k__Bacteria.p__Proteobacteria.c__Gammaproteobacteria.o__Chromatiales.f__Wenzhouxiangellaceae.g__Wenzhouxiangella	0	2	0	1	4	1	0	0	0	0	0	0	0	0	0	1	0	0	0	0	0	0	0	0	0	0	0	0	0	1	0	0	0	1	0	0	8	0	0	0	0	0	0	2	0	0	0	0	0
k__Bacteria.p__Actinobacteria.c__Actinobacteria.o__Corynebacteriales.g__Lawsonella	94	10	5	1	7	5	0	18	0	3	7	1	2	2	4	4	4	22	2	4	6	6	44	1	1	6	1	6	4	8	2	2	12	3	9	1	6	4	4	3	4	5	1	17	11	0	6	5	6
k__Bacteria.p__Proteobacteria.c__Gammaproteobacteria.o__Oceanospirillales.f__Halomonadaceae.g__Candidatus_Portiera	5	18	62	8	18	5	5	25	2	13	8	1	36	15	20	16	10	17	4	1	15	6	5	8	9	6	17	7	3	7	3	4	6	5	8	20	6	25	125	3	3	15	20	129	18	6	3	57	80
k__Bacteria.p__Firmicutes.c__Erysipelotrichia.o__Erysipelotrichales.f__Erysipelotrichaceae.g__Holdemanella	0	0	0	0	0	0	0	0	0	0	0	0	0	0	0	64	0	0	0	0	0	0	0	0	0	0	0	4	0	0	0	0	0	0	0	0	2	0	0	0	0	0	0	2	0	0	0	0	1
k__Archaea.p__Euryarchaeota.c__Methanomicrobia.o__Methanomicrobiales.f__Methanomicrobiaceae.g__Methanomicrobium	1	0	0	0	3	1	4	0	3	2	2	1	1	0	0	0	0	2	3	1	1	0	1	1	1	1	1	0	0	0	0	0	1	0	0	1	1	0	19	0	1	0	2	32	0	2	1	0	16
k__Bacteria.p__Bacteroidetes.c__Bacteroidia.o__Bacteroidales.f__Porphyromonadaceae.g__Sanguibacteroides	974	1729	2012	1867	1167	1460	1045	1617	1725	2317	1625	1739	2447	1842	1903	858	1766	1566	1462	1906	2201	1497	1433	2525	1615	1259	1271	1004	1287	1122	1432	1123	1404	865	786	1885	1432	1331	84108	2047	1313	1222	1514	101620	2098	781	764	1785	85751
k__Bacteria.p__Proteobacteria.c__Alphaproteobacteria.o__Rhizobiales.f__Hyphomicrobiaceae.g__Hyphomicrobium	2	3	3	0	3	0	3	0	3	0	1	2	0	0	5	17	0	3	0	0	2	1	0	13	0	3	0	0	0	1	1	0	0	0	0	0	15	0	6	1	0	1	0	11	1	0	0	0	4
k__Bacteria.p__Proteobacteria.c__Alphaproteobacteria.o__Rhizobiales.f__Bradyrhizobiaceae.g__Tardiphaga	1	4	0	0	0	0	1	1	0	0	0	2	0	0	1	2	0	1	0	0	0	0	4	1	1	2	2	4	0	0	0	2	2	2	0	0	1	0	5	0	1	0	0	31	0	1	0	0	8
k__Bacteria.p__Firmicutes.c__Negativicutes.o__Acidaminococcales.f__Acidaminococcaceae.g__Acidaminococcus	0	1	0	1	0	0	0	0	0	0	0	0	0	0	0	0	0	0	0	0	0	0	0	0	0	0	1	0	0	0	0	0	0	0	0	0	0	1	0	1	0	1	0	0	0	0	0	0	0
k__Bacteria.p__Proteobacteria.c__Alphaproteobacteria.o__Sphingomonadales.f__Sphingomonadaceae.g__Sphingopyxis	3	15	1	6	17	3	8	8	18	9	2	6	0	6	21	15	3	24	3	7	5	13	21	8	9	7	9	11	8	9	4	6	2	37	9	5	41	5	100	2	6	9	4	127	4	4	3	8	61
k__Bacteria.p__Actinobacteria.c__Actinobacteria.o__Micrococcales.f__Intrasporangiaceae.g__Terracoccus	0	0	0	0	0	0	0	0	0	1	0	0	0	0	0	6	0	0	0	0	0	0	0	0	0	0	0	0	1	2	0	0	0	0	0	0	0	0	6	0	1	0	0	6	0	1	0	1	2
k__Bacteria.p__Proteobacteria.c__Gammaproteobacteria.o__Xanthomonadales.f__Xanthomonadaceae.g__Arenimonas	0	3	0	25	16	3	0	0	1	0	0	1	2	0	0	0	0	3	1	0	0	1	2	2	1	1	1	4	1	2	1	1	1	0	0	0	37	9	1	0	0	0	0	9	1	0	0	0	0
k__Bacteria.p__Proteobacteria.c__Alphaproteobacteria.o__Rhodobacterales.f__Rhodobacteraceae.g__Ponticoccus	0	0	0	0	2	0	0	0	0	0	0	0	0	0	2	0	0	0	0	0	0	0	1	0	0	1	0	0	1	0	0	0	0	0	0	0	2	0	0	0	0	0	0	0	1	0	0	0	0
k__Bacteria.p__Actinobacteria.c__Actinobacteria.o__Propionibacteriales.f__Propionibacteriaceae.g__Microlunatus	1	18	1	1	2	2	1	2	6	3	1	2	3	18	4	21	4	5	1	0	6	2	2	3	1	3	3	5	0	16	1	2	0	7	8	2	20	3	17	12	0	0	2	17	2	2	2	5	9
k__Bacteria.p__Actinobacteria.c__Actinobacteria.o__Micrococcales.f__Intrasporangiaceae.g__Knoellia	2	3	4	1	0	7	0	1	1	2	2	0	3	0	2	8	1	2	1	1	2	2	3	8	0	5	2	0	5	0	3	5	2	3	1	2	1	4	6	0	2	0	2	6	0	2	0	3	7
k__Bacteria.p__Actinobacteria.c__Actinobacteria.o__Pseudonocardiales.f__Pseudonocardiaceae.g__Sciscionella	0	1	0	0	1	0	0	1	0	0	0	0	0	0	0	0	2	0	0	0	1	0	0	0	0	2	0	0	0	0	0	0	0	0	0	0	0	0	0	3	0	1	0	0	0	0	0	0	0
k__Bacteria.p__Proteobacteria.c__Deltaproteobacteria.o__Desulfobacterales.f__Desulfobulbaceae.g__Desulfotalea	4	13	23	4	6	11	2	5	3	6	8	3	1	13	5	8	8	1	9	16	12	7	6	3	1	10	13	3	6	3	1	4	18	15	3	8	2	6	1	9	7	0	9	2	4	7	1	21	0
k__Bacteria.p__Proteobacteria.c__Betaproteobacteria.o__Burkholderiales.f__Burkholderiaceae.g__Chitinimonas	0	0	0	2	28	0	0	0	0	0	0	0	0	0	0	1	0	2	0	0	0	0	1	0	0	1	1	0	0	1	0	0	0	0	0	0	57	0	2	0	0	0	0	0	0	0	0	1	0
k__Bacteria.p__Firmicutes.c__Clostridia.o__Clostridiales.f__Lachnospiraceae.g__Tyzzerella	0	0	0	0	0	0	0	0	0	0	0	0	0	0	0	0	0	0	0	0	0	0	0	0	0	0	0	3	0	0	0	0	0	0	0	0	0	0	1	0	0	0	0	1	0	0	0	0	0
k__Bacteria.p__Cyanobacteria.o__Nostocales.f__Scytonemataceae.g__Scytonema	6	4	3	1	9	1	3	1	6	2	3	9	4	1	4	7	3	8	1	3	2	1	9	2	4	3	9	3	2	0	2	0	0	3	0	0	6	0	90	2	1	0	3	177	2	1	1	3	71
k__Bacteria.p__Proteobacteria.c__Gammaproteobacteria.o__Pseudomonadales.f__Moraxellaceae.g__Moraxella	9	12	6	4	4	4	1	10	14	6	5	4	4	4	9	7	70	23	3	6	8	9	8	6	0	70	8	20	6	15	17	4	19	4	15	8	31	13	243	4	7	4	6	339	7	1	2	7	170
k__Bacteria.p__Proteobacteria.c__Alphaproteobacteria.o__Magnetococcales.f__Magnetococcaceae.g__Magnetococcus	0	0	0	0	0	0	0	0	0	0	0	0	0	0	0	0	0	0	1	0	0	0	0	1	0	0	0	0	0	0	0	0	0	0	0	0	0	0	0	0	0	0	0	0	0	0	0	0	0
k__Archaea.p__Euryarchaeota.c__Halobacteria.o__Haloferacales.f__Haloferacaceae.g__Halogranum	0	0	1	0	1	0	0	0	0	0	0	0	0	0	0	0	0	0	0	0	0	0	0	0	0	0	0	0	0	0	0	0	0	0	0	0	5	0	0	0	0	0	0	0	0	3	0	0	0
k__Bacteria.p__Firmicutes.c__Clostridia.o__Thermoanaerobacterales.f__Thermoanaerobacteraceae.g__Tepidanaerobacter	1	0	0	0	0	0	0	0	0	0	0	1	0	0	1	0	0	0	0	0	1	0	0	0	0	1	0	0	0	0	0	0	0	0	0	0	0	0	23	1	0	0	0	9	0	0	1	0	5
k__Bacteria.p__Bacteroidetes.c__Cytophagia.o__Cytophagales.f__Flammeovirgaceae.g__Roseivirga	0	5	2	3	4	6	0	1	0	4	0	2	5	4	0	1	1	0	2	3	10	2	5	1	3	0	0	2	1	1	2	4	1	0	0	1	0	6	8	10	2	0	11	17	0	0	1	2	15
k__Bacteria.p__Proteobacteria.c__Alphaproteobacteria.o__Rhizobiales.f__Hyphomicrobiaceae.g__Rhodoplanes	1	10	1	1	3	0	0	0	4	0	0	0	7	0	1	4	2	1	0	2	2	0	0	3	0	2	0	0	0	0	0	0	2	1	0	0	15	0	36	0	1	0	0	42	0	1	0	1	31
k__Bacteria.p__Proteobacteria.c__Gammaproteobacteria.g__Thiolapillus	0	0	0	0	0	0	0	0	1	0	0	0	0	0	2	0	0	0	0	0	0	0	0	0	0	0	0	0	0	0	0	0	0	0	0	0	0	0	0	0	0	0	0	0	0	0	0	1	0
k__Bacteria.p__Actinobacteria.c__Actinobacteria.o__Micrococcales.f__Cellulomonadaceae.g__Paraoerskovia	0	0	0	0	0	0	0	0	0	0	0	0	0	0	0	0	0	0	0	0	0	0	1	0	0	0	0	0	0	0	0	0	0	0	0	0	0	0	0	0	0	0	0	0	0	0	0	0	2
k__Bacteria.p__Cyanobacteria.o__Pleurocapsales.g__Xenococcus	0	0	0	8	3	0	0	0	0	1	2	1	3	1	0	0	0	0	4	0	1	2	2	0	0	0	0	0	0	1	0	0	1	0	1	0	2	0	2	1	1	0	0	2	1	0	0	2	4
k__Bacteria.p__Chloroflexi.c__Caldilineae.o__Caldilineales.f__Caldilineaceae.g__Caldilinea	0	3	0	0	2	0	0	0	0	2	0	0	0	0	0	0	0	0	0	0	0	0	2	0	0	0	0	0	0	1	0	0	0	0	1	0	2	0	0	0	1	0	0	0	0	0	0	0	0
k__Bacteria.p__Proteobacteria.c__Gammaproteobacteria.o__Xanthomonadales.f__Rhodanobacteraceae.g__Luteibacter	435	413	422	371	386	560	383	505	352	572	443	433	555	450	506	169	402	324	309	453	525	565	366	711	655	289	286	224	315	322	280	247	566	269	214	444	356	339	9364	436	349	312	355	12954	677	167	167	415	9466
k__Bacteria.p__Proteobacteria.c__Betaproteobacteria.o__Neisseriales.f__Chromobacteriaceae.g__Andreprevotia	0	0	0	1	5	0	0	0	0	0	0	0	0	0	0	0	0	1	0	0	0	0	0	0	0	0	0	0	0	2	0	0	0	0	0	0	7	0	0	0	0	1	0	0	0	0	0	0	0
k__Bacteria.p__Bacteroidetes.c__Cytophagia.o__Cytophagales.f__Flammeovirgaceae.g__Flexithrix	0	0	0	0	0	0	0	0	1	0	0	0	1	0	0	0	0	0	0	0	0	0	0	1	0	0	2	0	0	0	0	0	0	0	0	0	0	1	0	0	0	0	0	0	0	0	0	0	1
k__Bacteria.p__Cyanobacteria.o__Oscillatoriales.g__Coleofasciculus	0	0	1	0	1	1	0	3	1	0	1	0	0	0	1	1	0	11	0	0	0	0	1	8	0	0	0	2	0	0	0	0	0	0	0	0	1	0	8	1	0	0	1	18	0	0	0	0	5
k__Bacteria.p__Proteobacteria.c__Gammaproteobacteria.o__Thiotrichales.f__Thiotrichaceae.g__Thioploca	0	0	0	0	0	0	0	0	0	0	0	0	0	0	0	0	0	0	0	0	0	0	0	1	0	0	0	0	0	1	0	0	0	0	0	0	0	0	0	0	0	0	0	0	0	0	0	0	1
k__Bacteria.p__Firmicutes.c__Clostridia.o__Halanaerobiales.f__Halobacteroidaceae.g__Orenia	0	1	0	0	0	0	0	0	0	0	0	0	0	1	0	0	1	0	4	1	0	2	0	0	0	0	0	1	0	0	0	1	0	0	0	0	1	0	6	0	0	0	0	18	1	0	0	0	10
k__Bacteria.p__Actinobacteria.c__Actinobacteria.o__Pseudonocardiales.f__Pseudonocardiaceae.g__Actinokineospora	0	1	1	1	7	0	0	0	0	0	0	1	1	1	2	2	1	0	0	0	0	1	1	0	0	1	2	0	1	1	1	0	0	2	3	0	4	0	7	3	0	1	1	20	1	0	0	3	4
k__Archaea.p__Euryarchaeota.c__Thermococci.o__Thermococcales.f__Thermococcaceae.g__Pyrococcus	0	0	0	0	0	0	0	0	0	0	0	0	0	0	0	0	0	0	0	0	0	0	0	0	0	0	0	0	0	0	0	0	0	0	0	0	1	0	5	0	0	0	0	5	0	0	0	0	3
k__Bacteria.p__Actinobacteria.c__Actinobacteria.o__Streptosporangiales.f__Nocardiopsaceae.g__Thermobifida	1	2	0	3	2	1	1	0	2	0	0	2	0	0	2	2	0	2	0	1	0	1	2	0	0	0	3	1	0	1	1	0	0	1	0	0	3	0	1	0	0	0	0	9	0	0	0	0	1
k__Bacteria.p__Proteobacteria.c__Epsilonproteobacteria.o__Nautiliales.f__Nautiliaceae.g__Nautilia	0	0	0	0	0	0	0	0	0	0	0	0	0	0	0	0	0	0	0	0	0	0	0	0	0	0	0	0	0	0	0	0	0	0	0	0	0	0	1	0	0	0	0	3	0	0	0	0	0
k__Archaea.p__Euryarchaeota.c__Methanomicrobia.o__Methanosarcinales.f__Methanosarcinaceae.g__Methanosalsum	0	0	0	0	5	0	2	0	0	0	0	1	1	0	0	0	0	0	0	0	0	0	0	2	0	0	2	0	0	1	0	0	0	0	1	0	0	0	206	0	0	1	0	245	0	6	0	0	177
k__Bacteria.p__Proteobacteria.c__Betaproteobacteria.o__Burkholderiales.f__Alcaligenaceae.g__Derxia	0	2	1	4	57	4	3	0	0	0	0	0	0	3	1	1	0	5	2	1	0	1	6	0	0	0	3	2	0	2	0	1	0	0	0	0	90	0	0	1	0	0	0	0	0	0	0	0	0
k__Archaea.p__Thaumarchaeota.g__Candidatus_Nitrosopelagicus	102	66	56	127	84	122	13	39	19	29	94	52	60	39	53	45	215	25	94	156	108	53	8	56	28	46	59	18	39	72	54	35	76	99	110	78	128	19	3	116	88	34	119	0	66	127	43	222	3
k__Bacteria.p__Bacteroidetes.c__Flavobacteriia.o__Flavobacteriales.f__Crocinitomicaceae.g__Fluviicola	0	4	0	4	0	0	0	0	0	0	1	0	0	0	0	0	0	0	0	0	0	0	6	0	0	0	0	0	1	0	0	0	0	0	0	0	2	0	1	0	0	0	0	0	0	0	0	0	0
k__Bacteria.p__Firmicutes.c__Clostridia.o__Clostridiales.g__Intestinimonas	0	1	0	0	0	0	0	0	0	0	0	0	0	0	0	0	0	9	0	0	0	0	0	0	0	0	0	0	0	0	0	0	0	0	0	0	0	0	3	0	0	0	0	3	0	0	0	2	1
k__Bacteria.p__Firmicutes.c__Bacilli.o__Bacillales.f__Staphylococcaceae.g__Salinicoccus	0	7	0	11	0	0	0	6	0	2	2	0	0	3	8	8	0	9	1	0	0	2	11	2	0	14	5	1	4	1	1	0	0	2	0	0	1	0	1	0	0	0	1	0	1	8	0	0	2
k__Archaea.p__Euryarchaeota.c__Halobacteria.o__Halobacteriales.f__Halobacteriaceae.g__Halomicrobium	0	0	0	0	1	0	0	0	0	0	0	0	0	0	0	0	0	1	0	0	0	0	0	0	0	0	0	0	0	0	0	0	0	0	0	0	2	0	49	0	0	0	0	70	0	0	0	0	32
k__Bacteria.p__Proteobacteria.c__Deltaproteobacteria.o__Syntrophobacterales.f__Syntrophaceae.g__Syntrophus	0	0	0	0	0	0	0	0	1	0	0	0	0	0	0	0	0	0	0	0	0	0	0	0	0	0	0	0	0	0	0	0	1	0	0	0	0	0	0	0	0	0	0	0	0	0	0	0	0
k__Bacteria.p__Firmicutes.c__Negativicutes.o__Selenomonadales.f__Sporomusaceae.g__Sporomusa	0	0	0	0	0	0	0	0	0	0	0	0	0	0	0	0	0	2	0	0	0	0	0	0	0	0	0	0	0	0	0	0	0	0	0	0	0	3	3	0	0	0	0	5	0	0	0	0	3
k__Bacteria.p__Actinobacteria.c__Actinobacteria.o__Micrococcales.f__Dermatophilaceae.g__Mobilicoccus	7	15	4	1	5	3	0	46	24	4	6	3	24	10	38	816	6	45	1	7	0	14	26	28	3	15	11	26	7	11	4	9	51	16	6	74	18	7	5	1	4	1	2	13	0	16	3	34	13
k__Bacteria.p__Proteobacteria.c__Alphaproteobacteria.o__Rhodospirillales.f__Rhodospirillaceae.g__Rhodovibrio	1	8	0	0	1	1	0	0	0	0	0	0	1	0	2	0	0	0	0	0	0	1	0	0	0	1	4	0	0	0	0	1	0	1	2	2	3	0	0	0	0	0	0	2	0	0	0	0	0
k__Bacteria.p__Proteobacteria.c__Gammaproteobacteria.o__Enterobacteriales.f__Enterobacteriaceae.g__Obesumbacterium	0	0	0	0	0	0	0	0	0	0	0	0	0	0	0	0	0	0	0	0	0	0	0	0	0	0	0	0	0	0	0	0	0	0	0	0	0	0	0	0	0	0	0	0	0	0	0	0	0
k__Bacteria.p__Aquificae.c__Aquificae.o__Desulfurobacteriales.f__Desulfurobacteriaceae.g__Thermovibrio	0	0	0	0	0	0	0	0	0	0	0	0	0	0	0	0	0	0	0	0	0	0	0	0	0	0	0	0	0	0	0	0	0	0	0	0	0	0	0	0	0	0	0	0	0	0	0	0	0
k__Bacteria.p__Bacteroidetes.c__Flavobacteriia.o__Flavobacteriales.f__Flavobacteriaceae.g__Mesoflavibacter	0	0	0	0	1	0	0	0	1	0	0	0	0	0	0	0	0	0	0	0	0	0	1	0	0	0	0	0	0	0	0	0	0	0	1	0	0	0	55	0	0	0	1	78	0	1	0	0	52
k__Bacteria.p__Bacteroidetes.c__Sphingobacteriia.o__Sphingobacteriales.f__Sphingobacteriaceae.g__Pedobacter	32	30	11	20	13	31	15	75	17	21	12	7	38	17	289	380	18	85	13	20	15	10	24	28	14	32	52	51	11	19	14	18	91	16	37	27	58	21	14532	32	45	3	17	19041	8	33	22	30	16860
k__Bacteria.p__Proteobacteria.c__Deltaproteobacteria.o__Myxococcales.f__Polyangiaceae.g__Chondromyces	0	4	0	3	1	0	1	1	0	1	1	1	1	0	2	2	3	2	0	3	1	1	2	10	0	6	1	3	1	2	1	5	3	2	0	4	2	0	5	2	0	0	1	16	3	0	1	1	9
k__Bacteria.p__Firmicutes.c__Clostridia.o__Clostridiales.g__Levyella	0	0	1	0	0	0	0	0	0	0	0	0	0	0	0	0	0	0	0	0	0	0	2	1	0	0	0	0	0	6	0	0	1	0	0	0	1	2	17	0	0	0	0	46	0	0	0	0	15
k__Bacteria.p__Actinobacteria.c__Actinobacteria.o__Propionibacteriales.f__Propionibacteriaceae.g__Propionibacterium	446	775	312	384	442	338	354	2714	1337	329	389	309	389	411	932	1400	642	1384	274	508	313	844	1830	641	377	638	631	656	414	358	465	446	409	582	666	384	420	768	9378	330	643	274	461	15529	393	325	203	2980	8433
k__Bacteria.p__Proteobacteria.c__Gammaproteobacteria.o__Chromatiales.f__Ectothiorhodospiraceae.g__Alkalilimnicola	0	1	0	1	2	0	0	0	0	0	0	1	0	0	0	0	0	3	0	0	0	0	0	0	1	0	0	0	1	1	0	0	0	0	0	0	6	0	1	0	0	0	0	0	0	0	0	0	2
k__Bacteria.p__Firmicutes.c__Erysipelotrichia.o__Erysipelotrichales.f__Erysipelotrichaceae.g__Kandleria	0	0	0	0	0	0	0	0	0	0	0	0	0	0	0	0	0	0	1	0	0	0	0	0	0	0	0	0	0	0	0	0	0	0	0	0	0	0	3	0	0	0	0	0	0	0	0	0	0
k__Bacteria.p__Bacteroidetes.c__Cytophagia.o__Cytophagales.f__Cytophagaceae.g__Spirosoma	7	160	4	0	0	0	0	4	53	0	2	0	0	1	3	12	11	5	0	0	5	0	5	0	0	57	61	0	0	1	0	24	0	41	0	0	4	3	27	4	0	0	0	32	0	0	0	0	18
k__Bacteria.p__Proteobacteria.c__Gammaproteobacteria.o__Enterobacteriales.f__Enterobacteriaceae.g__Shigella	3240	1781	2381	3731	3175	5044	23915	7817	1557	2120	1631	9784	2468	1799	10541	9664	2153	3678	7541	2037	2742	1199	4357	2286	40985	4200	3555	1376	894	1740	1256	1104	1574	1732	705	7925	1307	1235	100220	1971	1944	5430	2235	162065	13565	4776	725	5758	115867
k__Bacteria.p__Deferribacteres.c__Deferribacteres.o__Deferribacterales.f__Deferribacteraceae.g__Denitrovibrio	0	0	0	0	0	0	0	0	0	0	0	0	0	0	0	0	0	0	0	0	0	0	0	0	0	1	0	0	0	0	0	0	0	0	1	0	2	0	1	0	0	0	0	1	0	0	0	0	0
k__Bacteria.p__Proteobacteria.c__Gammaproteobacteria.o__Chromatiales.f__Ectothiorhodospiraceae.g__Spiribacter	0	3	1	7	6	0	2	5	0	0	0	0	0	1	0	3	0	0	2	1	0	0	3	0	1	0	2	1	1	4	1	3	0	2	3	0	4	1	3	0	1	0	0	4	0	1	0	4	4
k__Bacteria.p__Bacteroidetes.c__Chitinophagia.o__Chitinophagales.f__Saprospiraceae.g__Aureispira	357	44	52	163	73	258	550	21	7	110	51	65	81	110	23	178	60	33	165	80	81	336	9	748	924	2	8	25	205	20	28	26	79	7	41	127	198	189	0	96	125	148	92	4	434	1576	123	84	1
k__Bacteria.p__Proteobacteria.c__Gammaproteobacteria.o__Xanthomonadales.f__Rhodanobacteraceae.g__Dyella	0	1	1	5	39	1	0	2	0	0	0	0	0	0	2	1	3	6	0	1	0	1	1	2	0	0	1	1	1	15	2	0	0	0	1	1	56	1	17	1	1	1	0	7	1	0	0	1	5
k__Bacteria.p__Proteobacteria.c__Alphaproteobacteria.o__Rhodobacterales.f__Rhodobacteraceae.g__Roseovarius	0	2	0	1	4	2	0	1	0	0	0	1	0	0	1	0	0	1	3	2	0	0	1	0	1	1	0	9	0	3	0	0	0	1	2	0	20	0	462	0	0	0	0	537	0	2	0	0	1010
k__Bacteria.p__Proteobacteria.c__Gammaproteobacteria.o__Aeromonadales.f__Succinivibrionaceae.g__Succinivibrio	0	0	0	0	0	1	0	0	0	0	0	0	0	0	0	0	0	0	0	1	0	0	0	0	0	0	0	0	0	1	0	0	0	0	0	0	0	0	0	0	0	0	0	0	0	0	0	0	1
k__Bacteria.p__Proteobacteria.c__Gammaproteobacteria.o__Oceanospirillales.f__Oceanospirillaceae.g__Oleispira	0	0	0	0	0	0	0	0	0	0	0	0	0	0	1	0	0	1	0	2	0	0	0	0	0	0	0	0	0	1	0	0	0	0	0	0	0	1	59	0	0	0	0	45	0	0	0	0	26
k__Bacteria.p__Proteobacteria.c__Alphaproteobacteria.o__Rhodobacterales.f__Rhodobacteraceae.g__Aliiroseovarius	0	0	0	0	0	0	0	0	0	0	0	0	0	0	0	0	0	0	0	0	0	0	1	0	0	0	1	0	0	0	0	0	0	0	0	0	0	0	1	0	0	0	0	0	0	0	0	0	0
k__Bacteria.p__Bacteroidetes.c__Chitinophagia.o__Chitinophagales.f__Chitinophagaceae.g__Flavihumibacter	1	2	1	0	1	0	0	0	13	0	0	0	0	0	0	9	3	0	0	0	1	0	0	0	0	6	3	0	0	0	0	2	0	5	0	0	3	0	3	0	1	1	0	2	0	0	0	0	5
k__Bacteria.p__Bacteroidetes.c__Flavobacteriia.o__Flavobacteriales.f__Flavobacteriaceae.g__Polaribacter	0	4	1	3	0	1	12	1	7	0	0	1	4	3	2	1	2	6	0	1	2	4	1	2	3	0	1	3	5	1	3	1	3	0	1	5	3	3	235	1	2	2	0	304	6	0	2	2	125
k__Bacteria.p__Proteobacteria.c__Deltaproteobacteria.o__Desulfovibrionales.f__Desulfovibrionaceae.g__Bilophila	8	34	25	28	13	23	5	14	8	30	8	8	28	14	8	6	8	13	13	34	19	4	23	23	10	10	16	10	11	17	10	11	22	21	22	15	39	16	620	27	12	9	9	547	6	11	11	19	435
k__Bacteria.p__Proteobacteria.c__Alphaproteobacteria.o__Rhizobiales.f__Hyphomicrobiaceae.g__Rhodomicrobium	0	26	15	22	5	1	5	10	5	30	4	7	46	7	2	1	3	0	6	6	13	3	24	4	0	13	4	8	43	3	5	11	6	6	0	11	3	4	416	40	12	3	3	621	3	5	5	4	362
k__Bacteria.p__Bacteroidetes.c__Flavobacteriia.o__Flavobacteriales.f__Flavobacteriaceae.g__Winogradskyella	0	0	1	2	0	0	0	0	0	0	0	0	0	0	0	0	0	0	0	0	0	0	0	0	0	0	1	0	0	0	0	0	0	0	1	0	0	0	23	0	0	0	0	32	0	1	0	0	13
k__Bacteria.p__Proteobacteria.c__Alphaproteobacteria.o__Rhodobacterales.f__Hyphomonadaceae.g__Euryhalocaulis	0	0	0	0	0	0	0	0	0	0	0	0	0	1	0	0	0	0	0	0	0	0	0	0	0	0	0	0	0	0	0	0	0	0	0	0	1	0	0	0	0	1	0	0	0	0	0	0	0
k__Bacteria.p__Actinobacteria.c__Actinobacteria.o__Actinomycetales.f__Actinomycetaceae.g__Trueperella	0	0	0	0	1	0	0	0	0	0	0	0	0	0	1	0	1	1	0	1	0	2	0	0	0	0	0	0	1	0	0	0	0	0	0	0	2	0	1	0	0	0	0	0	0	0	0	1	0
k__Bacteria.p__Actinobacteria.c__Actinobacteria.o__Micrococcales.f__Dermacoccaceae.g__Dermacoccus	4	95	0	1	0	6	1	1	4	1	0	0	0	0	4	6	9	2	1	1	0	8	2	1	2	1	2	0	3	3	2	0	3	0	0	2	1	12	6	6	1	2	2	11	1	0	0	12	2
k__Bacteria.p__Spirochaetes.c__Spirochaetia.o__Spirochaetales.f__Spirochaetaceae.g__Treponema	36	35	72	81	43	45	30	62	46	77	50	46	83	78	48	23	55	56	51	82	64	53	41	67	35	41	54	14	34	59	38	42	67	30	32	44	41	38	952	61	30	25	64	1104	45	46	25	38	726
k__Bacteria.p__Actinobacteria.c__Actinobacteria.o__Pseudonocardiales.f__Pseudonocardiaceae.g__Pseudonocardia	96	47	1	5	5	10	1	4	5	9	2	1	4	5	15	165	133	7	1	3	61	10	14	5	2	13	5	11	7	3	3	1	11	6	10	12	13	7	15	191	1	0	4	16	0	5	3	5	15
k__Bacteria.p__Bacteroidetes.c__Flavobacteriia.o__Flavobacteriales.f__Flavobacteriaceae.g__Vitellibacter	1	0	0	0	0	0	0	0	0	0	0	0	1	1	0	0	0	4	0	0	0	0	0	0	0	0	0	0	0	0	0	0	0	0	0	0	1	0	4	1	0	0	0	2	0	0	0	0	2
k__Bacteria.p__Actinobacteria.c__Actinobacteria.o__Corynebacteriales.f__Nocardiaceae.g__Smaragdicoccus	3	4	2	3	0	0	0	0	3	2	0	1	2	2	0	2	3	0	4	2	2	2	1	0	0	1	3	1	0	0	2	0	2	0	6	1	1	3	0	1	8	3	2	0	0	0	1	6	0
k__Bacteria.p__Actinobacteria.c__Actinobacteria.o__Corynebacteriales.f__Williamsiaceae.g__Williamsia	0	7	2	0	0	0	0	5	1	0	0	0	0	0	29	4	1	3	0	0	0	1	3	0	1	3	1	0	0	2	0	2	0	0	0	0	0	1	1	1	0	0	0	4	0	8	0	3	1
k__Bacteria.p__Proteobacteria.c__Alphaproteobacteria.o__Rhodobacterales.f__Rhodobacteraceae.g__Actibacterium	0	0	3	5	2	2	0	0	1	2	0	0	1	1	0	0	1	0	0	1	1	1	0	4	3	0	1	2	0	0	1	2	3	1	0	1	6	0	4	0	0	0	1	6	1	0	0	3	5
k__Bacteria.p__Spirochaetes.c__Spirochaetia.o__Brachyspirales.f__Brachyspiraceae.g__Brachyspira	1	7	12	10	3	2	3	91	6	10	6	3	14	9	6	6	15	31	12	10	9	2	8	2	5	21	6	7	5	9	9	9	5	4	5	3	7	6	1922	10	4	1	5	2503	5	10	2	8	1539
k__Bacteria.p__Firmicutes.c__Clostridia.o__Clostridiales.f__Ruminococcaceae.g__Ruminiclostridium	18	57	37	85	8	7	14	27	79	6	33	84	15	31	33	13	18	15	17	36	50	7	27	56	14	28	17	17	25	15	23	20	91	27	4	52	45	28	132	9	21	16	3	180	6	22	43	29	66
k__Bacteria.p__Proteobacteria.c__Betaproteobacteria.o__Burkholderiales.f__Comamonadaceae.g__Simplicispira	11	26	11	6	44	16	0	48	7	18	22	3	5	5	3	6	13	2	6	15	12	1	27	8	0	15	20	12	16	7	11	8	6	32	13	20	43	5	2	33	19	3	3	3	1	17	9	24	0
k__Bacteria.p__Proteobacteria.c__Alphaproteobacteria.o__Rhodobacterales.f__Rhodobacteraceae.g__Nesiotobacter	0	0	0	0	0	0	0	0	0	0	0	0	0	0	0	0	0	0	0	0	0	0	0	0	0	0	0	0	0	0	0	0	0	0	0	0	0	0	0	0	0	0	0	1	0	0	0	0	0
k__Bacteria.p__Bacteroidetes.c__Flavobacteriia.o__Flavobacteriales.f__Flavobacteriaceae.g__Xanthomarina	14	5	11	2	2	6	2	7	10	5	9	13	10	8	30	1	7	9	14	8	6	9	7	8	7	3	4	5	3	4	5	1	5	3	2	4	6	2	83	15	2	6	5	82	11	16	1	5	56
k__Bacteria.p__Actinobacteria.c__Actinobacteria.o__Micrococcales.f__Sanguibacteraceae.g__Sanguibacter	17	1	1	0	11	23	1	4	2	20	2	0	1	1	13	5	1	7	4	3	24	0	22	2	0	8	6	3	3	3	4	1	2	7	1	5	3	1	26	16	2	1	19	35	1	5	4	5	14
k__Archaea.p__Euryarchaeota.c__Halobacteria.o__Halobacteriales.f__Halobacteriaceae.g__Halobacterium	0	0	0	0	1	0	0	0	0	0	0	0	0	0	0	0	0	3	0	0	0	0	0	0	0	0	0	0	0	0	0	0	0	0	0	0	2	0	0	0	0	0	0	0	0	0	0	0	0
k__Bacteria.p__Proteobacteria.c__Deltaproteobacteria.o__Syntrophobacterales.f__Syntrophaceae.g__Desulfomonile	0	3	0	0	0	2	0	0	0	0	0	0	0	0	0	0	1	0	0	0	0	0	2	14	0	0	0	0	0	0	0	0	0	0	0	0	0	0	0	0	0	0	0	0	0	0	0	0	0
k__Bacteria.p__Proteobacteria.c__Gammaproteobacteria.o__Pseudomonadales.f__Moraxellaceae.g__Enhydrobacter	7	9	0	0	3	4	2	19	19	4	2	1	0	1	1	3	2	14	1	2	0	3	19	9	0	7	3	4	0	9	12	0	1	2	0	1	27	6	33	2	3	1	3	71	0	0	1	5	16
k__Bacteria.p__Firmicutes.c__Erysipelotrichia.o__Erysipelotrichales.f__Erysipelotrichaceae.g__Eggerthia	0	1	0	0	0	0	0	0	0	0	0	0	0	1	0	3	0	1	0	0	0	0	0	0	0	0	0	0	0	0	0	0	0	0	0	0	0	0	1	0	0	0	0	0	0	0	0	0	0
k__Bacteria.p__Cyanobacteria.o__Nostocales.f__Nostocaceae.g__Cylindrospermopsis	0	0	0	1	0	0	0	0	0	0	1	0	1	0	1	0	0	0	0	0	0	0	0	0	0	0	1	0	0	0	0	0	0	0	0	1	1	0	1	0	0	0	1	0	0	0	0	0	0
k__Bacteria.p__Actinobacteria.c__Actinobacteria.o__Propionibacteriales.f__Propionibacteriaceae.g__Tessaracoccus	0	0	0	2	0	0	0	1	0	0	0	0	0	1	0	0	0	3	1	0	1	0	5	0	0	0	2	0	0	0	0	0	5	1	2	0	0	1	1	0	0	0	0	0	0	0	1	0	0
k__Bacteria.p__Proteobacteria.c__Alphaproteobacteria.o__Rhodobacterales.f__Rhodobacteraceae.g__Sagittula	0	0	0	0	3	0	0	0	0	0	0	0	0	1	3	0	0	0	0	1	0	0	0	0	0	0	0	0	0	0	0	0	0	0	0	0	8	0	1	0	0	0	0	1	0	0	0	0	2
k__Bacteria.p__Bacteroidetes.c__Flavobacteriia.o__Flavobacteriales.f__Flavobacteriaceae.g__Kordia	1	0	0	0	0	0	0	0	1	0	0	0	2	0	1	1	0	0	0	1	1	0	1	1	0	1	3	0	2	0	1	0	0	0	0	1	2	1	52	0	0	0	0	45	2	0	0	1	46
k__Bacteria.p__Proteobacteria.c__Gammaproteobacteria.o__Enterobacteriales.f__Enterobacteriaceae.g__Brenneria	0	1	0	1	0	0	0	0	0	0	0	0	0	0	0	0	0	1	0	0	0	0	0	0	0	0	0	0	0	0	0	0	0	0	0	0	0	0	13	0	0	0	0	9	0	0	0	0	6
k__Bacteria.p__Proteobacteria.c__Alphaproteobacteria.o__Rhizobiales.f__Aurantimonadaceae.g__Aurantimonas	0	4	0	0	1	0	0	0	1	1	0	0	0	0	1	0	1	1	0	1	0	1	1	0	0	2	0	1	0	0	0	0	0	2	0	0	5	0	4	0	0	0	4	4	0	0	0	0	4
k__Bacteria.p__Verrucomicrobia.c__Verrucomicrobiae.o__Verrucomicrobiales.f__Verrucomicrobiaceae.g__Haloferula	0	3	1	3	0	0	0	0	0	0	0	0	0	0	0	1	2	0	0	0	0	0	3	0	0	0	2	0	0	0	0	0	0	0	0	0	8	0	0	0	1	0	0	0	0	0	0	0	0
k__Bacteria.p__Aquificae.c__Aquificae.o__Aquificales.g__Thermosulfidibacter	0	0	0	0	0	0	0	0	1	0	0	0	0	0	0	0	0	0	0	0	0	0	0	0	0	0	0	0	0	0	0	0	0	0	0	0	0	0	0	0	0	0	0	0	0	0	0	0	0
k__Bacteria.p__Cyanobacteria.o__Stigonematales.g__Mastigocladopsis	0	0	0	0	0	0	0	0	0	0	0	0	0	0	0	0	0	3	0	0	0	0	0	0	0	0	1	0	0	0	0	0	0	0	0	0	1	0	1	0	0	0	0	2	0	0	0	0	1
k__Bacteria.p__Proteobacteria.c__Deltaproteobacteria.o__Desulfobacterales.f__Desulfobacteraceae.g__Desulforegula	0	1	0	0	0	0	0	0	0	0	0	0	0	0	0	0	0	0	0	0	0	0	0	0	0	0	0	0	0	0	0	0	0	0	0	0	2	0	0	0	0	0	0	0	0	0	0	0	0
k__Bacteria.p__Proteobacteria.c__Gammaproteobacteria.o__Pasteurellales.f__Pasteurellaceae.g__Chelonobacter	0	0	0	0	0	0	0	0	0	0	0	0	0	0	0	0	0	0	0	0	0	0	0	0	0	0	0	0	0	0	0	0	0	0	0	0	0	0	0	0	0	0	0	0	0	0	0	0	2
k__Bacteria.p__Actinobacteria.c__Actinobacteria.o__Propionibacteriales.f__Nocardioidaceae.g__Kribbella	0	1	0	0	1	0	0	0	1	1	0	0	0	2	0	0	2	0	0	0	0	1	0	0	0	0	0	1	0	3	1	1	0	1	0	0	1	0	0	2	0	0	0	0	0	0	0	1	0
k__Bacteria.p__Proteobacteria.c__Alphaproteobacteria.o__Rhizobiales.f__Hyphomicrobiaceae.g__Devosia	40	36	23	29	28	32	115	49	31	36	25	92	63	29	26	62	37	40	36	34	52	33	101	30	36	61	75	20	30	18	33	22	29	116	15	27	56	27	362	49	31	29	29	900	25	39	15	49	336
k__Bacteria.p__Bacteroidetes.c__Flavobacteriia.o__Flavobacteriales.f__Flavobacteriaceae.g__Lutibacter	0	0	2	0	0	0	0	5	0	0	0	1	1	1	1	0	0	0	0	0	0	0	0	0	0	0	0	0	0	0	0	0	0	0	0	0	0	1	163	0	0	0	0	259	0	0	0	1	143
k__Bacteria.p__Cyanobacteria.o__Nostocales.f__Nostocaceae.g__Richelia	0	0	0	0	0	0	1	0	0	0	0	1	0	0	0	0	0	0	0	1	0	0	0	1	0	0	0	0	0	0	0	0	0	0	0	0	0	4	0	0	0	2	1	0	0	0	0	0	1
k__Bacteria.p__Thermodesulfobacteria.c__Thermodesulfobacteria.o__Thermodesulfobacteriales.f__Thermodesulfobacteriaceae.g__Thermodesulfatator	0	0	0	0	0	0	0	0	0	0	0	0	1	0	0	0	0	0	0	0	0	0	0	1	0	0	0	1	0	1	0	0	0	2	0	0	1	0	1	0	0	0	0	5	0	0	0	0	3
k__Bacteria.p__Thermotogae.c__Thermotogae.o__Thermotogales.f__Thermotogaceae.g__Thermotoga	1	0	0	0	0	0	0	0	1	0	0	0	0	0	0	0	0	0	0	0	0	0	0	0	0	0	0	0	0	0	0	0	0	0	0	0	1	0	0	0	0	0	0	0	0	0	0	0	0
k__Bacteria.p__Actinobacteria.c__Actinobacteria.o__Micromonosporales.f__Micromonosporaceae.g__Pilimelia	1	0	0	0	2	0	1	0	0	0	1	0	0	0	0	2	0	0	0	0	0	0	1	0	0	1	4	0	0	1	0	0	0	0	1	1	0	0	0	0	1	0	0	1	0	0	0	1	3
k__Bacteria.p__Proteobacteria.c__Betaproteobacteria.o__Burkholderiales.f__Comamonadaceae.g__Diaphorobacter	0	0	0	2	16	0	2	0	0	0	0	3	0	1	0	3	1	0	0	0	0	2	0	2	0	0	0	0	0	0	0	0	0	0	0	0	26	0	2	0	1	2	0	0	0	1	0	0	0
k__Bacteria.p__Proteobacteria.c__Alphaproteobacteria.o__Rhodobacterales.f__Rhodobacteraceae.g__Confluentimicrobium	0	0	0	0	0	0	0	0	0	0	0	0	0	0	0	0	0	0	0	0	0	0	0	0	0	0	0	0	0	0	0	0	0	0	0	0	0	0	0	0	0	0	0	0	0	0	0	0	0
k__Archaea.p__Thaumarchaeota.o__Nitrosopumilales.f__Nitrosopumilaceae.g__Candidatus_Nitrosoarchaeum	0	0	0	0	0	0	0	0	0	0	0	0	0	0	0	0	0	0	0	0	0	0	0	0	0	0	0	0	0	0	0	0	0	0	0	0	0	0	2	0	0	0	0	0	0	0	0	0	1
k__Bacteria.p__Proteobacteria.c__Betaproteobacteria.o__Burkholderiales.f__Comamonadaceae.g__Brachymonas	0	0	1	6	25	0	0	0	0	0	0	0	0	0	0	0	0	6	0	0	0	0	0	0	0	1	0	1	1	0	0	0	0	1	0	0	74	8	1	0	0	3	0	0	0	0	0	0	1
k__Bacteria.p__Proteobacteria.c__Alphaproteobacteria.o__Sphingomonadales.f__Erythrobacteraceae.g__Altererythrobacter	0	3	0	1	0	0	3	2	2	1	1	1	0	0	13	3	1	2	0	1	0	1	4	0	1	1	0	2	0	4	0	0	1	0	0	0	1	1	0	1	0	1	0	0	0	1	0	0	0
k__Bacteria.p__Bacteroidetes.c__Bacteroidia.o__Bacteroidales.f__Marinilabiliaceae.g__Saccharicrinis	0	1	1	11	4	1	0	0	0	2	0	0	7	7	0	0	0	0	5	0	1	0	0	0	0	0	0	0	0	1	0	4	1	0	1	1	0	4	7	3	5	3	1	11	0	0	0	0	8
k__Bacteria.p__Actinobacteria.c__Actinobacteria.o__Pseudonocardiales.f__Pseudonocardiaceae.g__Actinoalloteichus	0	1	0	0	0	1	0	0	0	0	0	0	0	0	0	3	3	0	2	0	0	0	4	0	0	4	2	0	1	0	0	1	1	5	1	1	0	0	3	1	0	1	0	2	0	0	0	0	1
k__Bacteria.p__Actinobacteria.c__Thermoleophilia.o__Solirubrobacterales.f__Patulibacteraceae.g__Patulibacter	21	24	12	1	2	3	0	5	16	0	0	0	0	1	5	15	40	3	0	1	12	3	0	0	2	6	4	0	0	7	0	1	2	7	4	2	9	0	3	53	1	0	0	2	0	0	0	1	5
k__Bacteria.p__Synergistetes.c__Synergistia.o__Synergistales.f__Synergistaceae.g__Aminomonas	0	1	0	0	0	0	0	0	0	0	0	0	0	0	1	0	0	0	0	0	0	0	0	0	0	0	0	0	0	0	0	0	0	0	0	0	0	0	0	0	0	0	0	0	0	0	0	0	0
k__Bacteria.p__Actinobacteria.c__Actinobacteria.o__Actinomycetales.f__Actinomycetaceae.g__Actinobaculum	7	3	0	0	0	0	0	0	4	1	1	0	0	1	2	4	1	0	1	4	0	0	4	1	1	0	0	0	0	1	0	4	2	2	0	2	2	1	18	0	3	0	0	48	0	3	0	0	23
k__Bacteria.p__Actinobacteria.c__Actinobacteria.o__Micrococcales.f__Microbacteriaceae.g__Curtobacterium	67	169	112	51	58	79	35	57	116	49	87	76	124	97	76	42	70	88	78	71	49	69	81	95	54	54	57	51	54	48	42	68	96	52	35	51	67	62	602	100	27	47	65	711	55	76	49	43	343
k__Bacteria.p__Firmicutes.c__Clostridia.o__Clostridiales.f__Clostridiales_Family_XIII._Incertae_Sedis.g__Mogibacterium	0	0	0	0	0	0	0	0	0	1	1	0	0	0	0	0	0	0	0	0	0	0	0	0	0	0	0	0	0	0	0	0	0	0	0	0	0	0	1	0	0	0	0	4	0	0	0	0	1
k__Bacteria.p__Proteobacteria.c__Alphaproteobacteria.o__Rhodospirillales.f__Acetobacteraceae.g__Saccharibacter	8	57	42	51	37	44	10	27	71	65	35	31	121	24	15	15	84	58	61	62	74	38	34	23	14	46	25	16	50	72	29	33	18	25	11	58	15	61	1897	72	41	15	28	2569	32	48	18	51	1665
k__Bacteria.p__Proteobacteria.c__Betaproteobacteria.o__Burkholderiales.f__Comamonadaceae.g__Lampropedia	0	0	0	7	21	0	0	0	1	0	0	1	0	0	0	1	0	3	0	0	0	0	1	1	0	0	0	0	0	0	1	0	0	0	1	0	49	0	0	0	0	1	0	0	0	0	0	0	0
k__Bacteria.p__Thermotogae.c__Thermotogae.o__Mesoaciditogales.f__Mesoaciditogaceae.g__Mesoaciditoga	0	2	0	0	0	0	0	0	0	0	0	0	0	0	2	0	0	0	0	0	1	0	0	0	0	0	0	0	0	1	0	0	0	0	0	0	0	0	0	0	0	0	0	0	0	0	0	0	0
k__Bacteria.p__Proteobacteria.c__Alphaproteobacteria.o__Rhodobacterales.f__Rhodobacteraceae.g__Phaeobacter	11	2	3	7	16	7	21	3	99	9	4	19	2	51	4	9	15	3	5	55	6	11	2	12	119	3	7	5	4	2	28	375	1	8	36	9	7	3	2959	6	189	1	8	11871	10	10	0	12	11840
k__Bacteria.p__Acidobacteria.c__Acidobacteriia.o__Acidobacteriales.f__Acidobacteriaceae.g__Silvibacterium	0	13	0	0	0	0	0	0	0	0	0	0	0	0	0	0	0	2	0	0	0	0	0	0	0	0	0	0	0	0	0	0	0	0	0	0	0	0	0	0	0	0	0	0	0	0	0	0	0
k__Bacteria.p__Thermotogae.c__Thermotogae.o__Thermotogales.f__Fervidobacteriaceae.g__Fervidobacterium	5	11	17	4	4	2	2	8	4	4	13	1	11	9	3	4	1	10	4	11	1	6	4	6	4	1	5	5	5	6	6	5	4	5	1	1	2	3	16	6	4	4	4	31	3	5	2	2	12
k__Bacteria.p__Proteobacteria.c__Alphaproteobacteria.o__Rhizobiales.f__Xanthobacteraceae.g__Starkeya	0	0	0	0	0	0	0	0	0	0	0	1	0	0	0	1	1	1	0	0	0	0	1	0	0	0	1	0	0	0	1	0	0	0	0	1	2	0	1	1	0	1	0	6	1	0	0	0	1
k__Bacteria.p__Bacteroidetes.c__Chitinophagia.o__Chitinophagales.f__Chitinophagaceae.g__Terrimonas	0	5	0	0	0	0	1	0	4	2	0	0	0	1	1	4	0	1	0	0	2	0	3	1	0	6	2	0	0	0	0	0	0	3	1	0	4	0	1	1	0	2	0	3	0	2	0	1	2
k__Bacteria.p__Firmicutes.c__Bacilli.o__Bacillales.f__Alicyclobacillaceae.g__Kyrpidia	0	0	1	1	0	0	0	0	0	1	0	0	0	0	0	0	0	0	0	0	2	0	1	0	1	0	0	0	0	0	0	0	4	0	0	0	0	0	0	0	0	0	1	4	0	0	0	1	0
k__Bacteria.p__Firmicutes.c__Bacilli.o__Bacillales.f__Sporolactobacillaceae.g__Tuberibacillus	0	0	0	0	0	0	0	0	0	0	0	0	0	0	0	0	0	0	0	0	0	0	0	0	0	0	0	3	0	0	0	0	0	0	0	0	0	0	0	2	0	0	0	0	0	0	0	0	1
k__Bacteria.p__Proteobacteria.c__Alphaproteobacteria.o__Kordiimonadales.f__Kordiimonadaceae.g__Kordiimonas	0	0	0	1	0	0	0	0	0	0	0	0	0	0	0	0	1	5	0	0	1	0	0	0	0	1	1	0	0	12	0	1	1	0	1	0	0	0	2	0	1	0	0	0	0	0	0	0	1
k__Bacteria.p__Firmicutes.c__Negativicutes.o__Selenomonadales.f__Sporomusaceae.g__Acetonema	0	2	3	2	0	2	1	1	1	1	2	2	4	1	4	1	1	2	1	1	0	4	3	1	1	0	5	1	0	2	1	3	3	0	3	2	2	11	7	4	1	3	2	5	1	3	1	1	10
k__Bacteria.p__Proteobacteria.c__Deltaproteobacteria.o__Bdellovibrionales.f__Bdellovibrionaceae.g__Bdellovibrio	0	11	0	3	2	1	0	28	0	2	1	0	2	1	5	5	4	2	0	3	1	6	33	2	0	2	2	1	5	3	0	0	0	0	0	1	0	2	222	1	0	0	0	276	0	0	3	0	152
k__Bacteria.p__Proteobacteria.c__Betaproteobacteria.o__Burkholderiales.f__Comamonadaceae.g__Hydrogenophaga	21	6	6	29	191	12	29	8	137	9	8	37	3	37	7	20	9	41	10	24	14	6	10	8	50	13	15	13	6	5	26	407	6	15	31	14	340	6	707	9	167	15	7	3766	7	6	4	14	3755
k__Bacteria.p__Bacteroidetes.c__Cytophagia.o__Cytophagales.f__Cytophagaceae.g__Sporocytophaga	7	48	19	6	6	19	3	6	25	7	18	6	23	17	9	7	8	16	12	11	13	11	29	11	5	15	10	9	7	7	9	9	14	8	5	9	8	9	339	9	2	2	10	368	7	5	10	6	215
k__Bacteria.p__Proteobacteria.c__Deltaproteobacteria.o__Syntrophobacterales.f__Syntrophaceae.g__Desulfobacca	0	1	1	1	0	2	0	0	3	0	0	0	0	0	0	0	0	3	0	1	0	0	0	0	0	1	0	0	0	0	0	0	0	0	0	0	0	0	10	0	0	0	0	4	0	0	1	0	0
k__Bacteria.p__Bacteroidetes.c__Bacteroidia.o__Bacteroidales.f__Prolixibacteraceae.g__Prolixibacter	0	0	0	0	0	0	0	0	0	0	0	0	0	0	1	0	0	0	0	0	0	0	0	0	0	0	0	0	0	0	0	0	0	0	0	0	0	0	0	0	0	0	0	2	0	0	0	0	4
k__Bacteria.p__Bacteroidetes.c__Bacteroidia.o__Bacteroidales.f__Marinilabiliaceae.g__Marinilabilia	0	0	0	0	0	0	0	0	0	0	0	0	1	0	0	0	0	0	0	0	0	0	0	1	0	0	0	0	0	0	0	0	0	0	0	0	0	0	7	0	0	0	0	8	0	0	0	0	0
k__Bacteria.p__Proteobacteria.c__Betaproteobacteria.o__Burkholderiales.f__Comamonadaceae.g__Ramlibacter	1	1	2	27	209	2	3	0	5	1	4	7	1	0	3	9	7	49	1	3	2	1	4	4	4	2	6	4	0	4	0	2	1	0	2	1	477	5	8	1	2	9	0	10	3	4	2	3	10
k__Bacteria.p__Proteobacteria.c__Epsilonproteobacteria.o__Campylobacterales.f__Helicobacteraceae.g__Wolinella	0	0	0	0	0	0	0	0	0	0	0	0	0	0	0	0	0	0	0	0	0	0	0	0	0	0	0	0	0	0	0	0	0	0	2	0	0	1	0	0	0	0	0	0	0	0	0	0	0
k__Bacteria.p__Proteobacteria.c__Alphaproteobacteria.o__Rhodobacterales.f__Rhodobacteraceae.g__Labrenzia	55	111	127	29	44	44	71	14	310	46	129	69	54	163	13	17	38	21	16	142	30	40	19	90	122	22	33	21	20	22	91	1591	23	15	135	51	30	21	3865	27	636	7	21	24016	24	16	19	65	19102
k__Bacteria.p__Proteobacteria.c__Alphaproteobacteria.o__Rhodospirillales.f__Acetobacteraceae.g__Komagataeibacter	62	7	3	63	21	36	12	3	12	9	9	10	11	8	45	235	8	8	3	20	11	7	6	15	13	4	27	6	5	6	15	23	29	6	24	42	15	5	20	14	55	5	21	21	2	1	11	27	7
k__Bacteria.p__Proteobacteria.c__Gammaproteobacteria.o__Methylococcales.f__Methylococcaceae.g__Methylosarcina	0	0	0	0	2	0	0	0	0	0	0	0	0	0	0	0	2	0	0	0	0	0	2	0	0	5	0	0	0	2	0	0	0	1	0	0	9	0	0	0	0	0	0	0	0	0	1	0	0
k__Bacteria.p__Bacteroidetes.c__Flavobacteriia.o__Flavobacteriales.f__Flavobacteriaceae.g__Croceitalea	0	0	0	0	0	0	0	0	0	0	0	0	0	0	3	1	0	0	0	0	0	0	0	0	0	0	0	0	0	0	0	0	0	0	0	0	0	0	7	0	0	0	0	6	0	0	0	0	3
k__Bacteria.p__Proteobacteria.c__Alphaproteobacteria.o__Rhizobiales.f__Rhizobiaceae.g__Candidatus_Liberibacter	9	19	14	11	5	11	5	22	16	8	18	11	20	16	27	6	17	39	14	7	10	14	28	13	14	14	10	13	8	13	7	9	14	8	8	7	10	8	191	7	5	5	6	314	6	8	9	5	175
k__Bacteria.p__Actinobacteria.c__Actinobacteria.o__Micrococcales.f__Microbacteriaceae.g__Pseudoclavibacter	2	3	4	4	3	3	3	3	0	2	0	1	4	0	1	5	2	2	3	5	1	2	6	1	6	2	2	2	0	1	2	3	0	0	9	1	7	3	4	5	2	0	6	9	3	0	1	3	2
k__Bacteria.p__Proteobacteria.c__Betaproteobacteria.o__Burkholderiales.g__Aquincola	0	0	0	32	225	0	6	0	2	0	0	5	0	0	1	0	0	26	0	0	0	0	2	0	0	3	1	0	1	3	0	0	0	2	1	0	494	5	1	1	0	4	1	1	0	0	0	1	0
k__Bacteria.p__Actinobacteria.c__Actinobacteria.o__Micrococcales.g__Timonella	0	0	0	0	0	0	0	0	0	0	0	0	0	1	0	0	0	0	0	0	0	0	0	0	0	0	0	0	0	0	0	2	0	1	2	0	0	0	0	0	1	0	1	0	0	0	0	0	0
k__Archaea.p__Crenarchaeota.c__Thermoprotei.o__Thermoproteales.f__Thermoproteaceae.g__Thermoproteus	0	0	1	0	0	0	0	0	0	0	0	1	0	0	0	0	0	0	0	0	0	0	0	0	0	0	0	0	0	0	0	0	0	0	0	0	0	0	0	0	0	0	0	0	0	0	0	0	0
k__Bacteria.p__Proteobacteria.c__Alphaproteobacteria.o__Rickettsiales.f__Candidatus_Midichloriaceae.g__Candidatus_Midichloria	0	3	0	0	0	0	0	0	0	0	0	0	0	1	0	0	0	0	0	0	0	0	0	0	1	0	0	0	0	0	0	0	0	0	0	0	0	1	0	0	1	0	0	0	0	0	0	0	0
k__Bacteria.p__Firmicutes.c__Bacilli.o__Bacillales.f__Bacillaceae.g__Geobacillus	143	51	49	167	68	184	115	20	36	62	56	126	56	73	482	34	132	48	68	106	73	40	33	99	174	32	44	36	22	36	60	63	37	36	81	156	48	51	81040	144	185	120	69	111001	119	57	95	110	101723
k__Bacteria.p__Firmicutes.c__Clostridia.o__Clostridiales.f__Peptostreptococcaceae.g__Peptostreptococcus	0	2	0	0	1	0	0	0	0	0	0	0	0	1	0	1	0	0	0	2	0	2	1	0	0	0	0	0	0	2	0	0	0	0	1	0	0	6	0	0	2	4	1	6	0	0	0	0	1
k__Bacteria.p__Proteobacteria.c__Betaproteobacteria.o__Burkholderiales.f__Comamonadaceae.g__Curvibacter	2	0	2	30	137	6	1094	1	3	1	1	1021	2	0	1442	11	3	29	3	1	1	5	8	3	537	4	2	2	1	0	5	1	1	3	3	1	365	0	46	3	2	1167	3	72	396	2	0	3	16
k__Bacteria.p__Proteobacteria.c__Epsilonproteobacteria.g__Nitratiruptor	0	1	0	0	0	0	0	4	0	0	0	0	0	0	0	0	0	0	0	0	2	0	0	0	0	0	0	0	0	0	0	0	0	0	0	0	0	0	0	1	0	0	0	0	0	0	0	0	0
k__Bacteria.p__Firmicutes.c__Bacilli.o__Lactobacillales.f__Aerococcaceae.g__Aerococcus	4	12	6	9	5	4	0	272	8	8	15	4	7	5	7	5	2	32	4	8	3	12	13	6	6	10	2	5	6	5	2	1	9	5	4	2	5	16	67	5	4	9	4	66	3	4	8	9	26
k__Bacteria.p__Planctomycetes.c__Planctomycetia.o__Planctomycetales.f__Planctomycetaceae.g__Rhodopirellula	1	17	1	2	3	1	1	0	1	14	0	0	5	4	0	0	1	3	4	1	3	2	0	1	1	0	0	2	0	3	8	2	1	2	0	3	0	0	80	9	6	1	2	140	1	0	1	2	115
k__Bacteria.p__Proteobacteria.c__Deltaproteobacteria.o__Desulfobacterales.f__Desulfobacteraceae.g__Desulfatirhabdium	0	0	0	0	0	0	0	0	0	0	0	0	0	0	0	0	0	0	0	0	0	0	0	0	0	0	0	0	0	0	0	0	0	0	0	0	0	0	2	0	0	0	0	5	0	0	0	0	2
k__Bacteria.p__Proteobacteria.c__Betaproteobacteria.o__Burkholderiales.f__Alcaligenaceae.g__Castellaniella	0	0	0	5	10	0	0	0	0	0	0	2	0	0	0	0	0	3	2	0	0	1	0	0	0	0	1	2	0	0	0	0	1	0	0	0	36	0	0	0	0	0	0	0	1	3	0	0	0
k__Bacteria.p__Chrysiogenetes.c__Chrysiogenetes.o__Chrysiogenales.f__Chrysiogenaceae.g__Chrysiogenes	0	0	0	0	0	0	0	0	0	0	0	0	1	0	0	0	0	0	0	0	0	0	0	1	0	0	0	0	0	0	0	0	0	0	0	0	0	0	15	0	0	0	1	15	0	0	0	0	2
k__Bacteria.p__Proteobacteria.c__Alphaproteobacteria.o__Rhodospirillales.f__Rhodospirillaceae.g__Azospirillum	14	26	16	19	47	28	6	13	14	6	11	5	18	7	18	13	9	24	23	21	8	4	11	14	6	14	14	8	17	21	5	23	10	12	6	5	73	13	2961	14	8	13	4	5225	9	8	14	8	3457
k__Bacteria.p__Proteobacteria.c__Alphaproteobacteria.o__Caulobacterales.f__Caulobacteraceae.g__Phenylobacterium	29	5	4	1	2	2	0	9	0	1	0	0	0	1	6	23	2	0	0	3	1	3	10	0	1	2	0	2	0	1	1	0	0	6	2	2	10	1	0	1	0	0	7	0	0	0	0	8	0
k__Bacteria.p__Firmicutes.c__Bacilli.o__Bacillales.f__Bacillaceae.g__Aeribacillus	0	0	0	0	0	0	0	0	0	0	0	0	0	0	0	0	0	0	0	0	0	0	0	0	0	0	0	0	0	0	0	0	0	0	0	0	0	0	0	0	0	0	0	0	0	0	0	0	0
k__Bacteria.p__Actinobacteria.c__Acidimicrobiia.o__Acidimicrobiales.f__Microthrixaceae.g__Candidatus_Microthrix	0	8	0	0	0	0	1	1	0	1	0	0	0	0	0	1	1	0	0	4	0	0	0	2	0	1	1	1	0	0	0	0	0	0	0	0	0	2	6	1	1	0	0	5	0	0	0	0	9
k__Bacteria.p__Thermotogae.c__Thermotogae.o__Thermotogales.f__Thermotogaceae.g__Pseudothermotoga	0	0	0	0	0	1	0	0	0	0	0	0	0	0	0	0	0	2	1	0	0	0	0	0	0	0	0	0	0	0	0	0	0	0	0	0	0	0	1	0	0	0	0	1	0	0	0	0	0
k__Bacteria.p__Nitrospirae.c__Nitrospira.o__Nitrospirales.f__Nitrospiraceae.g__Nitrospira	9	36	12	6	7	4	4	140	10	9	9	6	2	11	53	0	17	8	3	28	2	12	16	13	51	16	11	6	17	12	11	26	1	3	4	38	4	7	17	2	13	39	7	26	22	1	0	15	15
k__Bacteria.p__Proteobacteria.c__Gammaproteobacteria.g__Sedimenticola	0	0	0	1	2	1	0	0	1	0	0	0	1	1	0	1	0	2	0	0	0	1	0	0	0	0	0	0	0	0	0	1	0	1	2	1	1	0	0	1	1	0	0	4	0	0	0	0	0
k__Bacteria.p__Firmicutes.c__Clostridia.o__Clostridiales.g__Gottschalkia	1	0	0	0	0	0	0	0	0	0	0	0	1	0	0	0	0	0	0	0	0	0	0	0	0	0	0	0	0	0	0	0	2	0	0	0	0	0	14	0	0	0	0	4	0	0	0	0	6
k__Bacteria.p__Spirochaetes.c__Spirochaetia.f__Leptospiraceae.g__Turneriella	0	1	0	1	0	0	0	0	0	0	0	0	0	0	0	2	0	1	0	0	0	1	0	0	0	0	0	0	0	0	0	0	0	0	1	0	2	0	0	0	0	0	0	0	0	0	0	0	0
k__Bacteria.p__Bacteroidetes.c__Bacteroidia.o__Bacteroidales.f__Porphyromonadaceae.g__Porphyromonas	7	10	19	22	27	13	4	10	18	7	9	5	27	22	10	8	11	6	12	19	20	29	20	37	7	10	14	10	11	4	12	8	17	8	14	10	25	30	33610	24	16	5	16	22353	11	1	6	17	21930
k__Bacteria.p__Proteobacteria.c__Alphaproteobacteria.o__Rhizobiales.f__Rhizobiaceae.g__Rhizobium	132	432	176	261	294	265	194	126	177	225	292	185	332	214	222	3023	166	165	182	386	370	128	240	240	98	144	160	133	248	208	82	277	208	120	172	365	301	71	4810	269	235	102	394	6336	100	145	113	327	5273
k__Bacteria.p__Proteobacteria.c__Alphaproteobacteria.o__Rhizobiales.f__Phyllobacteriaceae.g__Paramesorhizobium	0	0	0	0	3	15	0	0	0	0	0	0	0	0	0	0	0	0	0	0	0	0	0	0	1	0	0	0	0	1	0	0	0	0	0	0	0	0	1	0	0	0	0	5	0	0	0	0	1
k__Bacteria.p__Firmicutes.c__Clostridia.o__Clostridiales.f__Peptococcaceae.g__Syntrophobotulus	0	0	0	0	0	0	0	0	0	0	2	0	1	0	0	1	0	0	0	0	0	0	1	0	0	0	0	0	0	0	0	0	0	0	0	0	0	0	0	0	0	0	0	0	0	0	0	0	0
k__Bacteria.p__Firmicutes.c__Bacilli.o__Lactobacillales.f__Enterococcaceae.g__Tetragenococcus	2	2	4	0	0	0	2	1	0	0	2	1	3	1	1	1	1	0	1	2	0	1	2	1	0	4	0	1	3	4	0	1	0	2	1	1	2	3	6	1	0	0	1	9	0	0	0	1	5
k__Bacteria.p__Actinobacteria.c__Actinobacteria.o__Micrococcales.f__Micrococcaceae.g__Renibacterium	0	0	0	0	0	0	0	0	0	0	0	0	0	0	0	0	0	0	0	0	0	0	0	0	0	0	0	0	0	0	0	0	0	0	0	0	0	0	0	0	0	0	0	0	0	0	0	0	0
k__Bacteria.p__Firmicutes.c__Negativicutes.o__Selenomonadales.f__Sporomusaceae.g__Anaeromusa	0	0	0	0	1	1	0	0	0	5	0	0	3	0	0	0	0	0	0	0	2	0	1	4	0	0	0	0	0	0	0	0	0	1	0	0	0	0	50	0	0	0	0	34	0	0	1	0	22
k__Bacteria.p__Firmicutes.c__Clostridia.o__Clostridiales.f__Ruminococcaceae.g__Candidatus_Soleaferrea	0	0	0	0	0	0	0	0	0	0	0	0	0	0	1	0	0	0	0	0	0	0	0	0	0	0	0	0	0	0	0	0	0	0	0	0	1	1	0	0	0	0	0	0	0	0	0	0	0
k__Bacteria.p__Actinobacteria.c__Actinobacteria.o__Micrococcales.f__Microbacteriaceae.g__Frigoribacterium	1	5	1	94	9	13	3	20	28	4	3	3	3	5	36	11	3	14	21	14	4	7	16	2	8	9	16	4	12	4	6	2	3	18	7	2	21	14	5	8	2	17	7	11	0	20	6	5	3
k__Archaea.p__Euryarchaeota.c__Halobacteria.o__Natrialbales.f__Natrialbaceae.g__Halopiger	0	0	0	0	0	0	0	0	0	0	0	0	0	0	1	0	0	0	0	0	0	0	0	0	0	0	0	0	0	0	0	0	0	0	0	0	0	0	0	0	0	0	0	0	0	0	0	0	0
k__Bacteria.p__Firmicutes.c__Clostridia.o__Halanaerobiales.f__Halobacteroidaceae.g__Halobacteroides	0	0	0	0	0	0	0	0	1	0	0	0	0	0	0	1	0	0	0	0	0	0	0	0	0	0	0	0	0	0	0	0	0	0	0	0	0	0	0	0	0	0	0	2	0	0	0	0	1
k__Bacteria.p__Bacteroidetes.c__Flavobacteriia.o__Flavobacteriales.f__Flavobacteriaceae.g__Sediminicola	0	0	1	0	0	0	0	0	0	0	0	0	0	0	0	0	0	0	0	0	0	0	0	0	0	0	0	0	0	0	0	0	0	0	0	0	0	0	2	0	0	0	0	0	0	0	0	0	0
k__Bacteria.p__Actinobacteria.c__Actinobacteria.o__Micrococcales.f__Dermatophilaceae.g__Dermatophilus	0	2	0	1	0	0	1	0	0	0	0	0	0	0	1	0	0	0	0	0	0	0	0	1	0	0	1	0	0	0	0	0	0	0	1	0	0	0	0	0	1	0	0	0	0	0	0	1	0
k__Bacteria.p__Proteobacteria.c__Alphaproteobacteria.o__Rhodospirillales.f__Rhodospirillaceae.g__Dongia	0	4	1	3	2	0	0	0	0	0	0	0	0	0	0	0	0	0	0	0	0	0	1	0	0	0	1	1	0	2	0	0	1	0	0	0	5	0	0	0	0	0	0	0	0	1	0	0	1
k__Archaea.p__Thaumarchaeota.o__Nitrosopumilales.f__Nitrosopumilaceae.g__Nitrosopumilus	0	0	0	0	0	0	0	0	0	0	1	0	0	0	0	0	0	0	0	0	0	0	0	0	0	0	0	0	0	0	0	0	0	0	0	0	0	0	1	0	0	0	0	1	0	0	0	0	0
k__Bacteria.p__Firmicutes.c__Bacilli.o__Bacillales.f__Bacillaceae.g__Marinococcus	0	0	0	0	0	0	0	0	36	0	0	0	0	0	0	0	0	0	0	0	0	0	2	0	0	0	0	0	0	0	0	0	0	0	0	0	0	0	0	0	0	0	0	0	0	0	0	0	0
k__Bacteria.p__Proteobacteria.c__Gammaproteobacteria.o__Pasteurellales.f__Pasteurellaceae.g__Muribacter	0	0	0	0	0	0	0	0	0	0	0	0	0	0	0	0	1	0	0	0	0	1	0	1	0	1	1	0	0	0	0	0	0	0	1	1	0	0	5	0	2	0	0	17	1	0	0	0	9
k__Bacteria.p__Spirochaetes.c__Spirochaetia.f__Leptospiraceae.g__Leptospira	1163	2127	2270	1650	1096	1180	845	1419	24405	1206	1803	15146	3293	2056	2431	616	1394	1504	1584	1482	1321	1463	1111	2487	1563	1008	1442	525	908	837	1212	17102	1743	717	757	1254	1457	1128	43670	1613	1182	948	1061	71931	1369	1266	736	1146	52967
k__Bacteria.p__Proteobacteria.c__Deltaproteobacteria.o__Desulfobacterales.f__Desulfobacteraceae.g__Desulfobacula	0	0	0	0	0	0	0	0	0	0	0	0	0	0	0	0	0	0	0	0	0	0	0	0	0	0	0	0	0	0	0	2	0	0	0	0	0	0	1	0	0	0	0	2	0	0	0	0	0
k__Bacteria.p__Firmicutes.c__Bacilli.o__Bacillales.f__Paenibacillaceae.g__Cohnella	5	9	8	2	5	4	3	3	6	12	11	5	13	16	8	4	11	10	8	5	6	10	3	7	7	9	9	1	7	3	5	11	2	1	2	6	15	5	42	6	3	4	4	33	10	4	5	2	19
k__Archaea.p__Euryarchaeota.c__Methanomicrobia.o__Methanomicrobiales.f__Methanomicrobiaceae.g__Methanoculleus	0	0	0	0	0	0	0	0	0	0	0	0	0	0	0	0	0	0	0	0	0	0	0	0	0	0	0	0	0	0	0	0	0	0	0	0	0	0	0	0	0	0	0	0	0	0	0	0	0
k__Bacteria.p__Bacteroidetes.o__Bacteroidetes_Order_II._Incertae_sedis.f__Rhodothermaceae.g__Salinibacter	0	0	0	0	3	0	0	0	0	0	0	0	0	0	0	0	0	0	0	0	0	0	1	0	0	1	0	0	0	0	0	0	0	0	0	0	1	0	0	0	0	0	0	0	0	0	0	0	0
k__Bacteria.p__Proteobacteria.c__Gammaproteobacteria.o__Enterobacteriales.f__Enterobacteriaceae.g__Enterobacter	715	976	907	1001	781	760	3141	841	1770	1853	744	2448	1733	1030	744	1100	876	736	982	1147	1061	682	2033	1157	1227	805	1055	488	1213	586	953	5098	710	1032	671	1095	674	733	183815	1168	1882	906	703	250019	981	778	655	1026	196605
k__Bacteria.p__Proteobacteria.c__Alphaproteobacteria.o__Rhodobacterales.f__Rhodobacteraceae.g__Oceaniovalibus	0	0	0	0	1	0	0	0	0	0	0	0	0	0	0	0	0	0	0	0	0	0	0	0	0	0	0	0	0	1	0	0	0	0	0	0	2	0	0	0	0	0	0	0	0	0	0	0	1
k__Bacteria.p__Proteobacteria.c__Gammaproteobacteria.o__Cellvibrionales.f__Spongiibacteraceae.g__Dasania	0	0	0	0	0	0	0	0	0	0	0	0	1	0	0	0	0	0	0	0	0	0	0	0	0	0	0	0	0	2	0	0	0	0	0	0	0	0	2	0	0	0	0	2	0	0	0	0	2
k__Bacteria.p__Proteobacteria.c__Betaproteobacteria.o__Burkholderiales.f__Comamonadaceae.g__Acidovorax	10357	738	668	716	1473	5375	408	697	304	2202	837	311	183	460	434	926	2729	5209	6676	873	1793	533	454	951	2453	250	192	292	344	223	369	202	425	164	965	3682	2213	547	29070	2692	2529	265	1923	39102	260	5222	542	1355	33202
k__Bacteria.p__Aquificae.c__Aquificae.o__Aquificales.f__Aquificaceae.g__Aquifex	1	1	0	0	0	0	0	0	0	0	0	0	0	0	0	0	0	0	0	0	0	0	0	0	0	0	0	0	0	0	0	0	0	0	0	0	0	0	0	0	0	0	0	0	0	0	0	0	0
k__Bacteria.p__Bacteroidetes.c__Cytophagia.o__Cytophagales.f__Hymenobacteraceae.g__Adhaeribacter	0	0	0	0	0	0	0	2	1	0	0	0	0	0	0	1	0	0	0	0	0	0	0	6	0	2	0	0	0	0	0	0	0	0	0	0	1	0	3	0	0	0	0	5	1	0	0	0	3
k__Bacteria.p__Proteobacteria.c__Gammaproteobacteria.o__Alteromonadales.f__Moritellaceae.g__Moritella	2	0	3	1	2	0	1	0	2	1	0	0	3	3	1	1	2	0	0	1	0	2	0	1	2	0	0	1	6	3	1	1	1	2	0	1	2	2	400	4	1	1	1	513	4	0	0	0	342
k__Bacteria.p__Bacteroidetes.c__Flavobacteriia.o__Flavobacteriales.f__Flavobacteriaceae.g__Myroides	15	17	3	9	2	28	0	11	2	4	11	8	6	4	3	1	19	63	0	3	8	1	7	17	13	10	9	12	7	3	5	5	6	3	18	9	2	3	286	12	3	2	14	330	2	0	3	2	198
k__Bacteria.p__Proteobacteria.c__Gammaproteobacteria.o__Alteromonadales.f__Alteromonadaceae.g__Alishewanella	5	2	1	0	0	0	0	0	2	1	1	1	2	0	0	1	2	8	0	0	0	4	6	2	0	1	0	0	0	68	6	0	2	1	2	6	1	2	6	0	1	0	0	0	0	0	1	1	0
k__Bacteria.p__Firmicutes.c__Bacilli.o__Bacillales.g__Exiguobacterium	81	157	151	118	122	94	161	127	154	105	110	157	235	304	517	118	102	118	242	121	120	123	437	200	245	72	116	34	65	56	116	117	123	47	33	116	90	105	855	133	64	151	91	1243	223	168	42	69	456
k__Bacteria.p__Proteobacteria.c__Gammaproteobacteria.o__Methylococcales.f__Methylococcaceae.g__Methylomicrobium	0	0	1	1	1	0	0	0	6	0	0	0	0	1	2	0	4	1	0	1	0	0	0	0	0	0	0	0	0	4	0	0	0	0	0	2	7	1	4	0	0	0	0	12	0	0	0	0	28
k__Bacteria.p__Proteobacteria.c__Alphaproteobacteria.o__Rhodobacterales.f__Rhodobacteraceae.g__Haematobacter	16	1	0	110	0	34	3	1	1	9	0	280	1	1	2	0	54	2	0	1	15	0	2	0	5	1	0	8	0	621	0	2	0	1	3	25	7	1	37	13	0	1	19	42	0	0	0	25	60
k__Bacteria.p__Proteobacteria.c__Deltaproteobacteria.o__Myxococcales.f__Anaeromyxobacteraceae.g__Anaeromyxobacter	0	4	0	0	3	1	0	5	1	0	0	1	2	0	3	5	0	0	1	3	0	2	6	4	1	0	4	0	1	1	0	0	3	0	2	4	4	1	41	0	2	3	0	39	1	0	0	2	37
k__Bacteria.p__Proteobacteria.c__Alphaproteobacteria.o__Rhodobacterales.f__Rhodobacteraceae.g__Nautella	2	0	0	1	2	0	2	0	10	0	0	6	0	9	1	3	0	0	0	4	2	0	0	1	5	0	0	0	0	0	6	57	0	0	13	1	1	1	128	0	48	0	0	534	1	0	0	0	405
k__Bacteria.p__Proteobacteria.c__Betaproteobacteria.o__Burkholderiales.f__Burkholderiaceae.g__Candidatus_Glomeribacter	1	3	0	1	0	6	0	0	1	0	0	0	2	0	1	0	0	4	0	0	2	2	1	0	0	0	0	0	0	3	0	0	0	0	1	0	4	0	29	0	0	0	1	35	0	0	2	0	6
k__Bacteria.p__Firmicutes.c__Clostridia.o__Clostridiales.f__Peptococcaceae.g__Thermincola	0	0	0	0	0	0	0	0	0	0	0	0	0	0	0	0	0	0	0	0	0	0	0	0	1	0	0	0	0	0	0	0	0	0	0	0	0	0	0	0	0	0	0	0	0	0	0	0	2
k__Bacteria.p__Bacteroidetes.c__Chitinophagia.o__Chitinophagales.f__Chitinophagaceae.g__Segetibacter	0	0	0	0	1	0	0	0	6	0	2	0	0	0	0	3	0	0	0	0	0	0	2	0	0	5	6	0	0	0	0	0	0	7	0	0	3	4	0	0	0	0	0	4	0	2	0	0	1
k__Bacteria.p__Actinobacteria.c__Actinobacteria.o__Micrococcales.f__Microbacteriaceae.g__Glaciibacter	0	0	0	0	3	0	0	0	1	0	0	0	0	0	0	0	1	0	0	1	0	0	0	0	1	0	0	1	1	0	0	0	0	1	0	1	2	0	3	1	0	0	0	22	0	0	0	2	0
k__Bacteria.p__Firmicutes.c__Bacilli.o__Bacillales.f__Bacillaceae.g__Amphibacillus	0	0	0	0	0	0	0	0	2	0	0	0	0	0	0	0	0	0	0	0	0	0	0	0	0	0	0	0	0	0	0	0	0	0	0	0	0	0	2	0	0	0	0	2	0	0	0	0	1
k__Bacteria.p__Actinobacteria.c__Actinobacteria.o__Glycomycetales.f__Glycomycetaceae.g__Stackebrandtia	0	1	1	3	1	0	1	0	3	2	0	1	1	1	0	4	1	1	1	1	1	2	6	1	0	6	9	0	1	1	4	1	2	9	2	3	5	0	5	3	2	0	1	6	1	0	0	3	2
k__Bacteria.p__Spirochaetes.c__Spirochaetia.f__Leptospiraceae.g__Leptonema	0	1	0	0	0	0	0	0	0	0	0	0	0	0	0	0	0	0	0	0	0	0	1	0	0	0	0	0	0	0	0	0	0	1	0	0	0	0	0	0	0	0	0	1	0	1	0	0	0
k__Bacteria.p__Proteobacteria.c__Alphaproteobacteria.o__Rickettsiales.f__Anaplasmataceae.g__Candidatus_Neoehrlichia	0	0	0	0	0	0	0	0	0	0	0	0	0	0	0	0	0	0	1	0	0	0	0	0	0	0	0	0	0	0	0	0	0	0	0	0	0	1	9	0	0	0	0	2	0	0	0	0	1
k__Bacteria.p__Proteobacteria.c__Gammaproteobacteria.o__Alteromonadales.f__Colwelliaceae.g__Thalassomonas	0	0	0	0	0	0	0	0	0	0	0	0	0	0	0	0	1	0	0	0	0	0	0	0	0	0	1	0	0	0	0	0	0	0	0	0	0	0	4	0	0	0	0	2	0	0	0	0	0
k__Bacteria.p__Chlorobi.c__Chlorobia.o__Chlorobiales.f__Chlorobiaceae.g__Chlorobium	0	0	0	0	0	0	0	0	0	0	0	1	0	0	0	1	1	0	0	1	1	0	5	0	0	0	0	0	1	0	0	0	0	0	0	3	0	0	58	1	0	0	0	52	0	0	1	0	42
k__Bacteria.p__Firmicutes.c__Bacilli.o__Bacillales.f__Planococcaceae.g__Paenisporosarcina	53	100	92	72	62	50	49	44	59	60	89	77	100	90	218	28	70	51	161	61	73	55	35	83	86	36	54	23	42	24	35	36	55	29	28	57	67	44	1699	83	31	55	45	1568	93	134	32	42	766
k__Bacteria.p__Planctomycetes.c__Planctomycetia.o__Planctomycetales.f__Planctomycetaceae.g__Gemmata	1201	3003	2788	2495	1629	1430	1335	2118	2167	1849	2511	2395	3550	2601	2867	4963	1661	2104	2397	1743	1995	1941	1705	3165	2177	1745	1982	972	1502	1169	1693	1586	2011	1222	999	1615	2055	1637	24504	2083	1061	1540	1388	32608	2040	1919	1060	1405	18351
k__Bacteria.p__Actinobacteria.c__Actinobacteria.o__Frankiales.f__Frankiaceae.g__Frankia	24	22	14	15	16	26	14	15	13	14	5	6	9	10	9	91	25	7	10	11	20	9	23	18	1	22	17	18	9	12	9	4	1	11	7	15	18	9	204	22	11	3	12	271	4	2	5	7	259
k__Bacteria.p__Bacteroidetes.c__Flavobacteriia.o__Flavobacteriales.f__Flavobacteriaceae.g__Gillisia	0	0	0	0	0	1	0	0	0	0	0	0	1	0	0	0	0	2	0	0	0	0	0	0	1	0	0	0	0	0	0	0	0	0	0	0	2	0	57	4	0	0	0	87	0	0	0	0	51
k__Bacteria.p__Proteobacteria.c__Alphaproteobacteria.o__Sphingomonadales.f__Erythrobacteraceae.g__Porphyrobacter	2	1	1	2	6	6	1	1	6	7	1	1	2	1	16	7	6	10	0	0	8	3	7	3	0	3	4	5	0	4	3	2	1	4	2	2	7	2	17	0	0	4	3	24	0	1	5	0	9
k__Bacteria.p__Acidobacteria.c__Acidobacteriia.o__Acidobacteriales.f__Acidobacteriaceae.g__Terriglobus	2	12	3	5	0	14	1	8	3	3	6	1	2	2	5	7	1	4	2	8	6	7	2	4	1	1	4	3	3	0	2	1	5	3	1	10	2	4	0	6	2	1	8	1	2	3	2	5	2
k__Bacteria.p__Firmicutes.c__Tissierellia.o__Tissierellales.f__Peptoniphilaceae.g__Parvimonas	21	24	23	36	16	14	9	11	25	54	28	30	40	19	15	8	29	23	8	37	30	33	24	29	7	24	52	18	39	38	38	11	44	16	16	27	130	16	317	23	38	9	30	344	22	28	18	17	225
k__Bacteria.p__Elusimicrobia.c__Elusimicrobia.o__Elusimicrobiales.f__Elusimicrobiaceae.g__Elusimicrobium	0	1	0	0	0	1	0	1	0	0	0	0	0	0	1	0	0	0	0	0	0	0	1	0	0	0	1	0	0	1	0	0	0	1	0	0	0	0	0	0	0	0	0	0	0	0	0	0	0
k__Bacteria.p__Proteobacteria.c__Alphaproteobacteria.o__Rhizobiales.f__Beijerinckiaceae.g__Methylocapsa	0	2	0	0	2	0	0	0	0	0	0	1	0	0	2	0	1	1	0	0	0	0	0	0	0	0	0	0	0	0	0	0	0	0	1	0	0	0	48	0	0	0	0	47	0	0	0	1	36
k__Bacteria.p__Actinobacteria.c__Actinobacteria.o__Micrococcales.f__Microbacteriaceae.g__Plantibacter	0	1	0	0	0	3	0	0	4	2	1	0	2	3	1	3	5	4	1	1	1	0	1	2	0	6	9	4	1	0	2	3	2	6	0	3	1	0	4	3	1	1	2	3	1	0	0	4	0
k__Bacteria.p__Proteobacteria.c__Alphaproteobacteria.o__Sphingomonadales.f__Sphingomonadaceae.g__Sphingomonas	191	364	95	224	153	1054	366	272	374	105	90	301	88	142	1329	540	140	375	123	220	119	200	734	180	3698	318	292	285	82	145	145	640	98	253	228	187	257	176	204146	165	413	283	115	134888	91	197	176	191	92977
k__Bacteria.p__Firmicutes.c__Clostridia.o__Clostridiales.f__Clostridiaceae.g__Thermobrachium	0	0	0	0	0	0	0	0	0	0	0	0	0	0	0	0	0	0	0	0	0	0	0	0	0	0	0	0	0	0	0	0	0	0	0	0	0	0	6	0	0	0	0	6	0	0	0	0	3
k__Bacteria.p__Planctomycetes.c__Planctomycetia.o__Candidatus_Brocadiales.f__Candidatus_Brocadiaceae.g__Candidatus_Jettenia	3	56	10	13	8	2	1	3	5	40	6	3	40	13	10	2	4	7	3	4	3	7	25	5	8	7	7	6	3	3	7	4	14	3	1	6	4	11	2568	2	55	6	5	2536	7	0	4	3	1392
k__Bacteria.p__Bacteroidetes.c__Bacteroidia.o__Bacteroidales.f__Odoribacteraceae.g__Odoribacter	0	0	1	0	0	0	0	0	0	0	0	0	0	0	0	0	0	0	0	0	0	0	0	0	0	0	0	0	1	0	1	0	1	0	0	1	2	0	27	0	0	0	0	28	0	0	0	0	10
k__Bacteria.p__Proteobacteria.c__Gammaproteobacteria.o__Pseudomonadales.f__Ventosimonadaceae.g__Ventosimonas	0	1	0	0	0	0	0	0	0	0	0	0	0	0	0	1	1	0	0	0	0	0	0	0	0	0	0	0	0	9	0	0	0	0	0	0	2	0	0	0	0	1	0	0	0	0	1	0	0
k__Bacteria.p__Actinobacteria.c__Coriobacteriia.o__Coriobacteriales.f__Atopobiaceae.g__Olsenella	65	23	18	86	29	73	51	27	26	31	16	28	24	32	41	17	40	17	59	73	21	505	13	651	101	10	17	4	258	10	35	37	16	12	32	76	76	449	114	36	100	21	22	354	1520	52	23	62	276
k__Bacteria.p__Firmicutes.c__Clostridia.o__Clostridiales.f__Lachnospiraceae.g__Shuttleworthia	0	0	0	1	0	0	0	0	0	0	0	0	0	0	0	0	0	0	0	0	0	0	0	0	0	1	0	0	0	1	0	0	0	0	0	0	0	0	5	0	0	0	0	0	0	0	0	0	1
k__Bacteria.p__Proteobacteria.c__Gammaproteobacteria.o__Alteromonadales.f__Alteromonadaceae.g__Marinobacter	3	6	3	5	12	3	0	4	2	8	3	1	1	6	4	7	4	5	2	2	0	4	3	6	6	1	2	3	2	19	0	3	3	1	5	0	27	1	294	2	38	1	1	958	5	1	0	1	376
k__Bacteria.p__Proteobacteria.c__Gammaproteobacteria.o__Aeromonadales.f__Aeromonadaceae.g__Tolumonas	0	0	0	0	1	0	0	0	0	0	0	0	0	0	0	2	0	0	0	0	1	0	1	0	0	0	0	0	0	0	0	0	0	1	0	0	0	0	0	0	0	1	0	0	0	0	0	0	0
k__Bacteria.p__Cyanobacteria.o__Oscillatoriales.g__Geitlerinema	2	20	24	5	2	10	1	11	14	25	25	5	9	14	2	1	7	34	5	13	9	14	7	11	4	10	9	0	4	11	7	3	10	3	12	2	7	6	245	15	5	4	7	304	9	6	5	5	289
k__Bacteria.p__Proteobacteria.c__Alphaproteobacteria.o__Rickettsiales.g__Candidatus_Hepatobacter	0	0	0	0	0	0	0	1	0	0	0	0	0	0	2	2	0	0	0	0	0	0	0	0	0	0	0	2	0	0	0	0	0	0	0	0	0	0	0	0	0	0	2	0	0	0	0	0	0
k__Bacteria.p__Actinobacteria.c__Actinobacteria.o__Micrococcales.f__Microbacteriaceae.g__Gulosibacter	0	0	0	0	0	0	0	0	1	1	0	1	0	2	0	1	1	0	0	1	0	0	0	1	0	0	0	0	0	8	0	0	0	1	0	1	1	0	0	0	0	0	0	1	0	0	0	0	0
k__Bacteria.p__Proteobacteria.c__Alphaproteobacteria.o__Rhodospirillales.f__Rhodospirillaceae.g__Magnetospirillum	27	25	21	9	28	30	10	18	23	19	21	12	15	31	80	502	17	31	46	14	14	21	21	31	21	18	12	10	16	9	6	15	20	6	12	27	39	14	86	15	8	12	11	102	30	43	6	18	42
k__Bacteria.p__Firmicutes.c__Bacilli.o__Lactobacillales.f__Leuconostocaceae.g__Weissella	7	5	6	0	1	4	0	1	2	3	4	0	2	3	0	12	4	5	0	1	1	3	6	4	4	4	3	1	3	0	0	2	2	2	2	0	0	2	214	4	0	0	1	1203	0	0	2	2	2113
k__Bacteria.p__Firmicutes.c__Bacilli.o__Bacillales.f__Staphylococcaceae.g__Jeotgalicoccus	0	2	1	1	0	0	0	6	1	0	3	0	1	0	0	7	0	5	0	0	0	4	5	4	0	5	0	0	2	7	0	0	2	15	0	0	23	3	0	0	0	0	0	0	0	0	1	0	0
k__Bacteria.p__Proteobacteria.c__Deltaproteobacteria.o__Desulfovibrionales.f__Desulfovibrionaceae.g__Desulfovibrio	1560	129	169	857	162	830	423	93	100	446	138	262	129	193	123	1343	312	190	598	313	310	90	89	210	828	81	179	90	77	78	155	156	213	92	252	655	102	48	383710	302	688	136	260	567198	152	633	257	380	455995
k__Bacteria.p__Proteobacteria.c__Gammaproteobacteria.o__Xanthomonadales.f__Xanthomonadaceae.g__Xylella	45	59	51	90	52	75	26	68	53	88	77	88	129	85	38	33	127	49	43	66	94	51	43	81	72	51	72	28	55	70	81	90	87	59	33	114	79	39	1084	80	59	35	89	1205	46	26	58	120	1032
k__Bacteria.p__Proteobacteria.c__Deltaproteobacteria.o__Desulfovibrionales.f__Desulfohalobiaceae.g__Desulfovermiculus	3	0	2	1	1	1	1	0	1	0	1	0	1	0	0	0	0	0	0	0	0	0	0	2	1	1	1	0	2	0	1	1	1	2	0	1	4	0	2	1	0	0	1	1	3	0	1	2	0
k__Bacteria.p__Proteobacteria.c__Alphaproteobacteria.o__Rhodobacterales.f__Rhodobacteraceae.g__Paenirhodobacter	1	2	0	2	0	0	0	0	0	0	3	0	0	0	0	0	0	0	0	0	0	0	2	0	0	1	0	0	0	0	0	0	0	0	2	0	4	1	0	0	0	0	0	0	0	0	0	0	0
k__Bacteria.p__Firmicutes.c__Bacilli.o__Bacillales.f__Paenibacillaceae.g__Saccharibacillus	0	0	0	0	0	0	0	0	0	0	0	0	0	0	1	0	0	0	0	0	0	0	0	0	0	0	0	0	0	0	0	0	1	0	0	0	1	0	1	0	1	0	0	7	0	0	0	0	2
k__Bacteria.p__Proteobacteria.c__Alphaproteobacteria.o__Rhodobacterales.f__Rhodobacteraceae.g__Puniceibacterium	0	0	0	0	0	0	0	0	0	0	0	0	0	0	0	1	0	0	0	0	0	0	0	0	0	0	0	0	0	0	0	0	0	0	0	0	0	0	0	0	0	0	0	0	0	0	0	0	0
k__Bacteria.p__Bacteroidetes.c__Bacteroidia.o__Bacteroidales.f__Rikenellaceae.g__Alistipes	1	1	1	4	59	1	3	1	9	1	0	3	3	7	0	3	1	0	1	8	1	3	3	1	4	4	9	0	0	1	4	30	1	1	1	0	2	1	133	3	12	0	0	404	1	0	0	1	459
k__Bacteria.p__Cyanobacteria.o__Chroococcales.g__Rubidibacter	0	0	0	0	0	1	0	0	0	0	0	0	0	0	0	0	0	0	0	0	0	0	0	1	0	0	0	0	0	3	0	0	0	0	0	0	0	0	4	0	0	0	0	0	0	0	0	0	0
k__Bacteria.p__Actinobacteria.c__Actinobacteria.o__Micromonosporales.f__Micromonosporaceae.g__Asanoa	1	0	0	0	0	0	0	0	1	0	0	0	1	0	1	0	0	0	0	0	0	0	0	0	0	1	0	0	0	0	0	0	0	0	0	0	0	0	1	0	0	0	1	0	0	0	0	2	0
k__Bacteria.p__Deferribacteres.c__Deferribacteres.o__Deferribacterales.f__Deferribacteraceae.g__Caldithrix	0	1	1	0	1	0	0	1	1	1	0	0	0	0	0	0	0	0	0	0	1	0	0	2	0	0	0	0	1	0	0	0	0	0	0	1	7	0	49	1	0	0	0	66	0	0	1	0	22
k__Bacteria.p__Actinobacteria.c__Actinobacteria.o__Pseudonocardiales.f__Pseudonocardiaceae.g__Thermocrispum	0	2	0	1	0	0	0	0	0	0	0	0	0	0	0	2	0	0	0	0	1	0	0	0	0	0	0	0	0	0	0	0	0	0	0	0	0	0	3	2	0	0	0	0	0	1	0	0	0
k__Bacteria.p__Actinobacteria.c__Actinobacteria.o__Actinomycetales.f__Actinomycetaceae.g__Arcanobacterium	0	2	0	0	0	0	0	0	0	0	0	0	0	1	0	1	1	0	0	0	1	0	0	0	0	2	0	0	0	2	0	0	0	0	1	0	1	0	3	0	1	0	0	0	0	0	0	0	0
k__Bacteria.p__Cyanobacteria.o__Oscillatoriales.g__Nodosilinea	0	0	0	1	0	1	0	0	1	1	0	0	1	0	0	0	0	0	0	0	0	0	1	1	0	0	3	0	3	0	0	0	0	0	0	0	0	0	15	0	0	0	0	32	0	0	0	1	15
k__Bacteria.p__Actinobacteria.c__Actinobacteria.o__Propionibacteriales.f__Nocardioidaceae.g__Pimelobacter	0	0	0	0	0	0	0	0	1	0	0	0	0	0	0	0	2	0	0	0	0	0	0	0	0	0	0	0	0	0	0	0	0	0	0	0	0	0	0	0	0	0	0	0	0	0	0	0	0
k__Bacteria.p__Actinobacteria.c__Actinobacteria.o__Micrococcales.f__Dermacoccaceae.g__Kytococcus	2	4	6	1	2	9	1	1	1	0	0	2	0	0	2	6	2	0	5	1	1	6	5	1	2	2	2	2	0	4	3	1	4	5	3	6	0	4	9	1	0	3	4	4	4	0	2	6	2
k__Bacteria.p__Proteobacteria.c__Betaproteobacteria.o__Methylophilales.f__Methylophilaceae.g__Methylovorus	1	0	0	0	1	1	0	0	0	0	0	0	0	0	0	0	0	0	0	0	0	0	1	0	0	0	0	0	0	3	0	0	0	0	1	0	1	0	0	0	0	0	1	0	0	0	0	0	0
k__Bacteria.p__Proteobacteria.c__Alphaproteobacteria.o__Rhizobiales.f__Bartonellaceae.g__Bartonella	19	71	72	58	51	28	22	32	35	32	61	44	89	51	74	14	47	41	39	36	41	55	33	65	33	30	41	21	24	23	35	22	44	31	24	30	73	38	611	43	19	28	33	725	62	26	34	34	505
k__Archaea.p__Euryarchaeota.c__Methanomicrobia.o__Methanosarcinales.f__Candidatus_Methanoperedenaceae.g__Candidatus_Methanoperedens	0	0	3	0	0	0	1	0	2	0	1	1	1	0	0	59	0	0	0	0	1	0	0	2	0	0	1	0	0	0	0	0	3	0	0	2	0	0	0	0	0	0	0	0	0	0	0	3	0
k__Bacteria.p__Actinobacteria.c__Actinobacteria.o__Micrococcales.f__Micrococcaceae.g__Micrococcus	130	21	11	27	29	134	46	9	221	66	20	37	28	45	5	88	47	15	4	59	60	16	21	65	111	22	26	14	7	193	49	968	12	21	37	32	13	21	3060	53	253	11	62	18043	11	13	4	44	16743
k__Bacteria.p__Chloroflexi.c__Anaerolineae.o__Anaerolineales.f__Anaerolineaceae.g__Bellilinea	6	3	7	1	0	2	1	2	4	7	8	4	5	1	8	2	3	1	7	1	1	3	1	6	2	2	3	1	2	2	6	8	6	2	2	1	0	5	37	4	1	1	3	41	9	6	1	4	17
k__Bacteria.p__Proteobacteria.c__Betaproteobacteria.o__Burkholderiales.f__Alcaligenaceae.g__Bordetella	50699	4268	4804	11855	6528	32130	15512	7134	4091	12528	4705	10012	3047	9242	7529	10475	12009	15619	51152	17921	10957	6137	4228	9243	35715	3461	4817	3567	3709	3420	8145	10917	4551	3241	10825	25251	2571	5229	589588	12313	25867	3138	10188	966078	9933	42105	8639	11943	782033
k__Bacteria.p__Proteobacteria.c__Deltaproteobacteria.o__Desulfuromonadales.f__Desulfuromonadaceae.g__Pelobacter	0	5	1	1	0	1	0	0	0	0	0	1	0	0	1	0	0	0	2	1	2	0	1	5	0	0	1	0	2	0	0	0	0	0	0	0	0	0	2	0	0	0	1	4	0	0	0	0	2
k__Bacteria.p__Proteobacteria.c__Alphaproteobacteria.o__Rhizobiales.f__Hyphomicrobiaceae.g__Cucumibacter	0	0	0	0	3	0	0	0	0	0	0	0	0	0	0	0	1	3	0	0	0	0	0	0	0	0	0	0	0	0	0	0	0	0	0	0	6	0	0	0	0	0	0	0	0	0	0	0	3
k__Bacteria.p__Proteobacteria.c__Alphaproteobacteria.o__Rhodobacterales.f__Rhodobacteraceae.g__Pseudooceanicola	0	0	0	1	1	0	0	0	1	0	0	0	0	0	0	0	0	0	0	0	0	0	0	0	0	0	0	0	0	1	0	0	0	0	0	0	8	0	0	0	0	0	0	2	0	0	0	0	1
k__Bacteria.p__Proteobacteria.c__Alphaproteobacteria.o__Rhodobacterales.f__Rhodobacteraceae.g__Sedimentitalea	0	0	0	0	0	0	0	0	0	0	0	0	0	0	0	0	0	0	0	0	0	0	0	0	0	0	0	0	0	0	0	0	0	0	0	0	0	0	0	0	0	0	0	0	0	0	0	0	0
k__Bacteria.p__Proteobacteria.c__Betaproteobacteria.o__Burkholderiales.f__Comamonadaceae.g__Xenophilus	2	2	0	30	111	0	2	1	5	1	1	4	0	0	1	1	1	21	0	0	0	1	3	2	0	0	0	0	1	1	0	0	0	0	2	1	304	3	1	1	0	2	1	0	0	0	0	0	5
k__Bacteria.p__Chloroflexi.c__Anaerolineae.o__Anaerolineales.f__Anaerolineaceae.g__Thermanaerothrix	1	1	0	1	0	0	0	0	1	0	0	1	1	0	1	1	0	4	0	0	0	0	1	0	0	0	0	0	0	0	0	0	0	0	1	1	0	0	0	1	0	0	0	0	0	0	0	0	0
k__Bacteria.p__Proteobacteria.c__Deltaproteobacteria.o__Desulfovibrionales.f__Desulfovibrionaceae.g__Lawsonia	38	104	134	166	101	55	30	94	179	81	131	79	184	111	73	40	113	68	78	92	104	99	57	114	61	72	106	24	74	75	135	92	114	65	49	77	114	284	912	97	59	60	84	1076	85	82	47	156	754
k__Archaea.p__Euryarchaeota.c__Halobacteria.o__Halobacteriales.f__Halobacteriaceae.g__Halanaeroarchaeum	0	0	0	0	0	0	0	0	0	0	0	0	1	0	0	0	0	0	0	0	0	0	0	0	0	0	0	0	0	0	1	0	0	0	0	0	0	0	0	0	0	0	0	0	0	0	0	1	0
k__Bacteria.p__Proteobacteria.c__Alphaproteobacteria.o__Rhizobiales.f__Hyphomicrobiaceae.g__Blastochloris	0	0	0	0	4	1	0	0	0	0	0	2	0	0	3	8	0	3	0	0	0	0	0	0	0	0	0	0	0	0	1	0	0	0	1	0	2	0	0	3	0	0	0	3	0	1	0	0	1
k__Bacteria.p__Proteobacteria.c__Gammaproteobacteria.o__Enterobacteriales.f__Enterobacteriaceae.g__Moellerella	0	0	0	0	0	0	0	0	0	0	0	1	0	0	0	0	0	1	0	1	0	0	0	0	1	0	0	0	0	0	0	0	0	0	0	1	0	0	58	1	0	1	0	76	1	0	0	1	61
k__Bacteria.p__Proteobacteria.c__Gammaproteobacteria.o__Oceanospirillales.f__Oceanospirillaceae.g__Marinomonas	3	5	3	12	8	5	6	2	22	3	4	7	10	6	2	3	7	0	1	6	4	2	8	4	10	16	3	0	4	16	10	46	1	3	8	13	2	1	569	1	31	6	3	1905	9	1	1	9	585
k__Bacteria.p__Firmicutes.c__Clostridia.o__Clostridiales.f__Christensenellaceae.g__Christensenella	0	0	0	0	0	0	0	0	0	0	0	0	0	0	1	1	0	0	0	1	0	0	0	0	0	0	0	0	0	0	0	0	0	0	0	0	0	0	0	0	0	0	0	0	0	0	0	0	0
k__Bacteria.p__Bacteroidetes.c__Flavobacteriia.o__Flavobacteriales.f__Flavobacteriaceae.g__Arenibacter	16	51	41	23	16	18	12	25	28	20	46	18	57	96	21	8	11	26	18	20	32	51	9	34	22	14	39	6	31	30	21	25	30	9	9	23	24	35	24	23	19	5	21	36	17	8	9	13	18
k__Bacteria.p__Thermotogae.c__Thermotogae.o__Kosmotogales.f__Kosmotogaceae.g__Kosmotoga	0	2	0	0	0	0	0	0	0	0	1	0	0	0	0	0	1	2	0	0	0	0	0	0	0	0	0	0	0	0	0	0	0	0	0	0	0	0	0	0	0	0	0	1	0	0	0	0	0
k__Bacteria.p__Verrucomicrobia.c__Opitutae.o__Puniceicoccales.f__Puniceicoccaceae.g__Coraliomargarita	0	0	0	0	0	0	0	0	0	0	0	0	0	0	0	0	0	0	0	0	1	0	0	0	0	0	0	0	0	0	0	0	1	2	0	0	0	0	5	0	0	0	0	1	0	0	0	0	0
k__Bacteria.p__Actinobacteria.c__Actinobacteria.o__Kineosporiales.f__Kineosporiaceae.g__Kineosporia	2	83	0	0	0	1	0	0	3	0	0	0	0	0	0	0	2	0	1	0	0	0	1	0	0	3	0	0	0	0	0	1	0	0	0	0	2	0	6	4	0	0	0	2	0	0	0	0	0
k__Bacteria.p__Proteobacteria.c__Alphaproteobacteria.o__Rhizobiales.f__Beijerinckiaceae.g__Chelatococcus	3	1	1	1	1	7	6	1	0	1	0	0	0	0	4	4	1	5	1	0	1	0	1	1	0	1	0	2	0	3	1	5	0	0	1	0	9	52	0	0	2	0	0	3	0	0	0	0	1
k__Bacteria.p__Proteobacteria.c__Gammaproteobacteria.o__Cellvibrionales.f__Cellvibrionaceae.g__Cellvibrio	0	1	1	2	2	0	0	0	0	0	0	0	0	0	6	4	1	1	0	0	0	0	3	5	4	5	0	0	0	3	3	0	2	1	1	0	18	2	33	3	0	0	0	17	0	0	0	0	16
k__Bacteria.p__Actinobacteria.c__Rubrobacteria.o__Rubrobacterales.f__Rubrobacteraceae.g__Rubrobacter	5	9	2	0	1	1	0	0	1	0	0	0	0	1	0	1	4	11	0	0	0	1	0	2	0	3	1	8	0	0	0	0	1	4	5	0	0	0	0	3	1	1	0	2	0	0	0	0	0
k__Bacteria.p__Proteobacteria.c__Alphaproteobacteria.o__Rhodobacterales.f__Rhodobacteraceae.g__Thalassobium	0	0	0	0	0	0	0	0	0	0	0	0	0	0	0	0	0	0	0	0	0	0	0	0	0	0	0	0	0	0	0	0	0	0	0	0	0	0	0	0	0	0	0	0	0	0	0	0	0
k__Bacteria.p__Cyanobacteria.o__Nostocales.f__Microchaetaceae.g__Microchaete	0	0	0	0	0	0	0	0	0	1	0	1	1	0	0	1	0	0	0	0	1	2	0	0	0	0	0	0	0	0	0	0	1	0	0	0	0	0	18	0	0	0	0	20	0	0	0	2	13
k__Bacteria.p__Actinobacteria.c__Actinobacteria.o__Micrococcales.f__Intrasporangiaceae.g__Ornithinimicrobium	5	0	0	2	0	1	0	17	5	1	6	0	0	0	0	62	1	1	2	0	0	0	36	0	0	1	4	1	0	8	0	0	0	9	0	0	0	1	1	1	0	0	1	2	0	1	0	0	0
k__Bacteria.p__Bacteroidetes.c__Bacteroidia.o__Bacteroidales.f__Porphyromonadaceae.g__Tannerella	2	0	0	1	1	0	24	0	0	1	0	16	1	0	4	1	0	1	0	2	0	0	6	2	3	0	0	2	0	0	1	3	0	1	0	0	3	5	37	0	0	12	0	103	3	0	0	0	21
k__Bacteria.p__Chloroflexi.c__Thermomicrobia.o__Thermomicrobiales.f__Thermomicrobiaceae.g__Thermomicrobium	0	1	0	0	0	0	0	6	0	0	0	0	0	0	0	0	0	0	0	0	0	0	0	0	0	0	0	0	0	0	0	0	0	0	0	0	1	1	0	0	0	0	0	0	0	0	0	0	0
k__Bacteria.p__Planctomycetes.c__Planctomycetia.o__Planctomycetales.f__Planctomycetaceae.g__Blastopirellula	0	5	0	0	0	0	0	0	0	0	0	0	0	0	0	0	0	1	0	0	1	0	0	0	0	0	2	0	0	0	0	0	0	0	0	0	0	0	0	0	0	0	0	3	0	0	0	0	0
k__Bacteria.p__Firmicutes.c__Bacilli.o__Lactobacillales.f__Enterococcaceae.g__Enterococcus	801	2703	2091	1765	1456	1101	771	2309	1714	1289	2108	1406	3645	3751	1793	1594	1307	1391	1192	1347	1515	1918	1240	2577	1574	1218	1389	529	1290	910	1200	1452	1895	797	705	2034	1468	1587	13912	1479	998	1049	1184	18769	1752	942	889	1341	10356
k__Archaea.p__Euryarchaeota.c__Halobacteria.o__Haloferacales.f__Haloferacaceae.g__Halogeometricum	0	0	0	0	0	0	0	1	0	0	0	0	0	0	0	0	0	0	0	0	1	0	0	0	0	0	0	0	0	0	0	0	0	0	0	0	0	0	1	0	0	0	0	4	0	0	0	0	0
k__Bacteria.p__Firmicutes.c__Clostridia.o__Thermoanaerobacterales.f__Thermoanaerobacteraceae.g__Caldanaerobacter	29	128	253	58	46	52	48	78	113	54	81	89	141	328	119	42	83	82	122	81	66	66	52	115	97	51	72	57	57	67	61	63	72	31	23	49	49	121	258	59	24	63	65	351	102	69	26	43	148
k__Bacteria.p__Bacteroidetes.c__Cytophagia.o__Cytophagales.f__Cytophagaceae.g__Flectobacillus	1	2	2	7	3	4	1	4	6	3	0	6	4	2	2	4	1	0	5	1	8	2	9	3	7	3	1	2	5	3	2	3	1	3	1	4	2	1	49	2	1	0	4	34	4	6	2	5	59
k__Bacteria.p__Proteobacteria.c__Gammaproteobacteria.o__Enterobacteriales.f__Enterobacteriaceae.g__Cosenzaea	0	0	1	0	0	0	1	0	0	4	5	0	2	0	0	1	0	4	2	2	0	2	0	0	2	0	0	0	0	0	0	0	0	0	0	3	1	0	29	3	1	0	1	51	2	0	0	1	30
k__Bacteria.p__Actinobacteria.c__Actinobacteria.o__Pseudonocardiales.f__Pseudonocardiaceae.g__Allokutzneria	1	0	0	0	1	0	0	0	1	0	0	0	0	0	0	0	3	0	0	0	0	0	0	0	0	0	0	1	0	0	0	0	0	1	0	0	3	0	0	3	0	0	0	1	0	0	0	1	0
k__Bacteria.p__Firmicutes.c__Clostridia.o__Clostridiales.f__Clostridiaceae.g__Oxobacter	0	1	0	0	0	0	0	0	0	0	0	0	0	0	0	0	0	0	1	1	0	0	0	0	0	0	0	0	0	0	1	0	0	0	0	0	0	1	21	0	0	0	0	16	0	0	0	0	0
k__Bacteria.p__Actinobacteria.c__Actinobacteria.o__Micromonosporales.f__Micromonosporaceae.g__Actinoplanes	19	29	5	8	17	15	10	16	7	17	13	10	8	7	13	30	6	8	8	8	15	6	20	13	1	11	19	7	3	10	11	10	14	14	12	13	18	11	67	13	3	7	11	105	5	11	3	20	35
k__Bacteria.p__Bacteroidetes.c__Bacteroidia.o__Bacteroidales.f__Prolixibacteraceae.g__Sunxiuqinia	32	85	117	102	117	82	33	122	76	54	141	61	153	98	97	35	57	98	38	57	57	101	38	147	90	40	42	16	80	45	60	41	84	38	47	72	155	80	119	72	42	41	48	121	79	48	52	40	55
k__Bacteria.p__Cyanobacteria.o__Oscillatoriales.g__Crinalium	0	7	0	0	0	0	0	0	0	0	0	0	0	0	1	0	1	6	0	0	0	0	3	0	0	0	0	0	0	0	0	1	0	0	0	0	1	2	5	0	1	0	2	10	0	0	0	0	19
k__Bacteria.p__Firmicutes.c__Negativicutes.o__Selenomonadales.f__Selenomonadaceae.g__Mitsuokella	0	0	0	0	0	0	0	0	0	0	0	0	0	0	0	0	0	0	0	0	1	0	0	1	0	0	0	0	0	0	0	0	0	0	0	0	0	0	0	0	0	0	0	0	0	0	4	0	0
k__Bacteria.p__Cyanobacteria.o__Nostocales.f__Nostocaceae.g__Aphanizomenon	0	0	0	0	0	0	0	0	1	0	1	0	1	0	0	1	0	0	0	0	0	0	0	1	0	0	0	0	0	2	0	0	0	0	0	0	0	0	78	0	0	0	0	78	1	0	0	2	75
k__Bacteria.p__Cyanobacteria.o__Stigonematales.g__Chlorogloeopsis	0	0	1	0	1	0	0	1	2	3	1	1	0	2	1	0	1	4	0	2	2	3	1	0	1	1	0	0	0	0	2	0	0	0	1	0	0	0	0	1	1	0	1	0	2	0	0	2	1
k__Bacteria.p__Firmicutes.c__Bacilli.o__Lactobacillales.f__Enterococcaceae.g__Vagococcus	0	0	0	0	0	0	0	0	1	0	0	0	0	0	0	0	0	0	0	0	0	0	0	0	0	0	0	0	0	0	0	0	2	0	0	0	1	0	27	0	0	0	0	22	4	1	0	0	11
k__Bacteria.p__Firmicutes.c__Clostridia.o__Clostridiales.f__Lachnospiraceae.g__Coprococcus	0	0	0	0	0	0	0	0	0	0	0	0	0	0	0	0	0	1	0	0	0	0	0	0	0	0	0	0	0	0	0	1	0	0	0	0	0	0	0	0	0	0	0	2	0	0	0	0	2
k__Bacteria.p__Actinobacteria.c__Actinobacteria.o__Propionibacteriales.f__Nocardioidaceae.g__Nocardioides	16	207	16	45	10	30	3	35	40	62	5	12	2	27	24	86	53	64	3	8	28	24	88	7	5	85	27	51	9	43	10	19	10	59	36	8	56	21	24	63	14	2	12	39	1	30	11	9	36
k__Bacteria.p__Chlamydiae.c__Chlamydiia.o__Chlamydiales.f__Criblamydiaceae.g__Criblamydia	0	1	0	0	0	1	0	0	0	1	0	0	0	0	0	0	2	0	0	1	0	0	0	0	0	0	1	0	0	0	0	0	0	0	0	0	0	0	2	0	2	0	0	1	0	0	0	0	1
k__Bacteria.p__Proteobacteria.c__Alphaproteobacteria.o__Rhizobiales.f__Rhodobiaceae.g__Amorphus	0	2	0	1	0	2	0	1	0	0	0	0	0	0	1	0	0	0	0	1	1	0	0	0	0	0	0	1	0	0	0	0	1	1	0	2	5	0	0	0	1	0	0	0	0	1	0	1	1
k__Bacteria.p__Proteobacteria.c__Deltaproteobacteria.o__Syntrophobacterales.f__Syntrophobacteraceae.g__Syntrophobacter	0	0	0	1	3	0	0	0	0	0	0	0	0	0	0	0	0	0	0	0	0	0	0	0	0	0	0	0	0	0	0	0	0	0	0	1	3	0	0	0	0	0	0	0	0	0	0	0	0
k__Bacteria.p__Actinobacteria.c__Actinobacteria.o__Micrococcales.f__Intrasporangiaceae.g__Arsenicicoccus	1	0	1	0	3	0	0	0	0	0	0	0	0	2	0	3	1	1	0	0	1	0	0	1	0	2	0	4	1	4	0	0	0	2	0	0	6	1	1	0	0	0	0	4	0	0	0	0	1
k__Bacteria.p__Proteobacteria.c__Alphaproteobacteria.o__Rhizobiales.f__Rhizobiaceae.g__Ensifer	146	7	11	6	464	17	55	5	51	33	10	28	23	441	1695	320	182	239	104	28	17	145	321	10	18	8	7	7	13	64	112	18	94	7	10	33	25	9	52234	216	146	128	19	36769	10	7	16	15	33508
k__Bacteria.p__Proteobacteria.c__Betaproteobacteria.o__Burkholderiales.g__Leptothrix	0	1	2	44	187	4	7	0	1	0	0	5	0	2	0	1	1	30	1	0	0	1	0	1	1	0	0	0	0	4	0	0	0	1	0	3	480	0	0	1	0	4	0	2	1	0	0	0	0
k__Bacteria.p__Proteobacteria.c__Alphaproteobacteria.o__Rhizobiales.f__Phyllobacteriaceae.g__Aminobacter	0	0	0	0	3	0	0	0	0	0	1	0	0	3	0	0	0	0	0	0	1	0	0	1	1	0	0	2	0	3	0	0	0	0	0	0	9	0	10	0	1	0	1	19	0	0	0	1	20
k__Bacteria.p__Proteobacteria.c__Gammaproteobacteria.o__Enterobacteriales.f__Enterobacteriaceae.g__Raoultella	26	82	139	47	58	51	23	34	28	41	82	60	129	89	44	20	39	55	54	48	48	50	45	81	33	37	49	20	47	44	48	33	73	22	34	43	30	32	262	98	31	23	57	262	42	30	39	41	171
k__Bacteria.p__Actinobacteria.c__Actinobacteria.o__Micrococcales.f__Micrococcaceae.g__Kocuria	2793	373	512	1619	477	2054	563	386	242	854	454	552	409	689	528	981	599	810	2275	1244	813	371	513	663	2846	344	435	1413	274	247	441	450	361	303	831	1327	221	307	55449	900	1776	278	1018	64517	427	1710	720	976	59872
k__Bacteria.p__Actinobacteria.c__Actinobacteria.o__Propionibacteriales.f__Propionibacteriaceae.g__Aestuariimicrobium	2	0	0	1	0	0	0	0	1	0	1	0	0	3	0	1	2	0	0	0	0	0	5	0	0	2	2	1	0	2	0	0	0	0	0	1	2	0	0	1	0	0	0	1	0	0	0	1	0
k__Bacteria.p__Proteobacteria.c__Deltaproteobacteria.o__Desulfurellales.f__Desulfurellaceae.g__Hippea	0	0	0	0	0	0	0	0	0	0	0	0	0	1	2	1	0	1	0	0	0	0	0	1	0	0	0	0	0	0	0	0	0	0	0	0	0	0	5	0	0	0	0	3	0	0	0	0	1
k__Bacteria.p__Proteobacteria.c__Alphaproteobacteria.o__Rhodospirillales.f__Rhodospirillaceae.g__Fodinicurvata	5	14	9	7	7	14	4	43	13	9	10	5	4	6	26	10	0	13	2	7	14	11	17	11	2	18	17	37	3	7	1	4	8	11	5	27	2	2	1	7	16	3	10	0	9	0	7	16	0
k__Bacteria.p__Proteobacteria.c__Betaproteobacteria.o__Burkholderiales.f__Oxalobacteraceae.g__Pseudoduganella	0	0	0	3	11	0	0	1	1	0	0	0	0	0	0	0	0	0	6	0	0	0	3	0	0	0	0	8	1	0	0	0	0	2	0	0	24	2	0	0	0	0	0	0	0	0	0	0	0
k__Archaea.p__Crenarchaeota.c__Thermoprotei.o__Sulfolobales.f__Sulfolobaceae.g__Sulfolobus	41	111	122	142	144	81	32	30	78	246	41	117	249	155	49	27	117	133	210	183	238	87	88	118	65	109	97	54	136	91	105	96	72	55	37	132	63	104	59201	208	133	57	91	72474	101	70	94	137	49278
k__Bacteria.p__Proteobacteria.c__Betaproteobacteria.o__Burkholderiales.f__Alcaligenaceae.g__Advenella	0	0	1	0	2	1	0	1	3	0	0	0	0	0	0	0	0	0	0	0	0	0	1	0	0	0	2	0	0	0	0	0	0	0	1	0	9	0	2	0	0	0	0	2	1	0	0	0	3
k__Bacteria.p__Firmicutes.c__Clostridia.o__Clostridiales.f__Clostridiales_Family_XVII._Incertae_Sedis.g__Thermaerobacter	0	0	0	0	0	1	0	0	0	0	0	0	0	0	0	0	0	0	0	0	0	1	0	1	0	0	0	0	0	0	0	0	0	0	0	0	0	0	0	0	0	0	0	0	0	0	0	0	0
k__Bacteria.p__Bacteroidetes.c__Flavobacteriia.o__Flavobacteriales.f__Flavobacteriaceae.g__Galbibacter	0	0	0	0	0	0	0	0	0	0	0	0	0	0	0	0	0	0	0	0	0	0	0	0	0	0	0	0	0	0	0	0	0	0	0	0	0	1	0	0	0	0	0	0	0	0	0	0	0
k__Bacteria.p__Actinobacteria.c__Actinobacteria.o__Micrococcales.f__Intrasporangiaceae.g__Serinicoccus	1	3	0	2	0	0	0	12	0	0	1	1	0	0	1	9	3	5	3	21	0	1	15	0	0	0	4	2	1	2	0	1	0	7	0	0	0	1	2	1	0	0	0	4	1	23	0	1	1
k__Bacteria.p__Bacteroidetes.c__Flavobacteriia.o__Flavobacteriales.f__Flavobacteriaceae.g__Chryseobacterium	300	1099	1033	452	956	386	194	417	652	499	551	540	758	1680	331	167	719	404	293	628	685	837	279	1439	322	399	711	195	463	300	377	915	742	530	344	437	356	315	3120	450	291	269	411	3892	584	364	365	559	2393
k__Bacteria.p__Firmicutes.c__Clostridia.o__Clostridiales.f__Ruminococcaceae.g__Acetivibrio	14	16	15	5	3	13	7	9	17	14	12	5	19	11	14	9	18	20	10	7	19	10	15	14	14	3	15	0	11	9	8	8	16	6	5	8	5	10	49	9	2	8	7	48	13	4	3	7	34
k__Bacteria.p__Firmicutes.c__Clostridia.o__Thermoanaerobacterales.f__Thermoanaerobacterales_Family_III._Incertae_Sedis.g__Caldicellulosiruptor	106	219	236	119	98	122	108	155	147	118	218	154	316	269	357	96	146	125	259	125	140	131	111	221	178	123	101	54	77	72	94	105	222	83	53	142	134	133	867	171	69	119	104	954	189	165	104	103	519
k__Bacteria.p__Proteobacteria.c__Gammaproteobacteria.o__Thiotrichales.f__Thiotrichaceae.g__Thiothrix	0	2	0	0	1	1	0	0	0	0	1	0	0	0	1	0	3	0	0	1	0	0	1	1	0	0	1	0	0	5	0	0	0	0	0	0	0	1	0	0	0	0	1	0	0	0	2	0	2
k__Bacteria.p__Firmicutes.c__Clostridia.o__Clostridiales.f__Clostridiaceae.g__Caloramator	0	0	0	0	0	0	0	0	0	0	0	0	0	2	0	0	0	0	0	0	0	0	0	0	0	0	0	0	0	0	0	0	0	0	4	1	0	4	8	0	2	0	0	18	0	0	1	0	2
k__Bacteria.p__Proteobacteria.c__Alphaproteobacteria.o__Rhizobiales.f__Rhodobiaceae.g__Tepidicaulis	1	0	0	0	0	1	0	1	0	0	0	0	0	0	0	2	1	30	0	0	0	1	0	1	0	1	0	2	0	2	0	0	2	0	1	0	1	2	1	0	0	0	0	3	0	0	0	1	0
k__Bacteria.p__Proteobacteria.c__Alphaproteobacteria.o__Rhizobiales.f__Xanthobacteraceae.g__Pseudolabrys	1	3	1	2	1	0	0	0	0	0	0	0	0	0	0	2	0	3	0	0	0	0	0	1	0	3	0	0	0	1	1	0	0	0	0	0	9	0	0	1	0	0	0	0	0	0	0	0	0
k__Bacteria.p__Aquificae.c__Aquificae.o__Aquificales.f__Aquificaceae.g__Thermocrinis	0	0	0	0	0	0	0	0	0	0	0	0	0	0	1	0	0	0	0	0	0	0	0	0	0	0	0	0	0	0	0	0	0	0	0	0	0	0	0	0	0	0	0	0	0	0	0	0	0
k__Bacteria.p__Proteobacteria.c__Gammaproteobacteria.o__Chromatiales.f__Ectothiorhodospiraceae.g__Arhodomonas	1	1	0	0	2	0	0	0	0	0	0	0	0	0	0	0	1	0	0	1	1	0	0	0	0	0	0	0	0	1	0	0	0	2	0	0	0	0	1	0	0	0	1	2	0	0	0	3	0
k__Bacteria.p__Proteobacteria.c__Epsilonproteobacteria.o__Nautiliales.f__Nautiliaceae.g__Lebetimonas	0	0	0	0	1	0	0	0	0	0	0	0	0	0	0	1	0	0	0	0	0	0	0	0	0	0	0	0	0	0	0	0	0	1	0	0	0	0	12	0	0	0	0	17	0	1	0	0	4
k__Bacteria.p__Firmicutes.c__Clostridia.o__Clostridiales.f__Peptococcaceae.g__Desulfitibacter	0	0	0	0	0	0	0	0	0	0	0	1	2	0	3	0	0	0	0	0	0	0	0	0	1	0	0	0	0	0	0	0	0	0	0	0	0	0	1	0	0	0	0	0	0	0	0	0	0
k__Archaea.p__Euryarchaeota.c__Thermoplasmata.o__Thermoplasmatales.f__Thermoplasmataceae.g__Thermoplasma	0	0	0	0	0	0	0	0	0	0	0	0	0	0	0	0	0	0	0	0	0	0	0	0	0	0	0	0	0	0	0	0	0	0	0	0	0	0	0	0	0	0	0	0	0	0	0	0	0
k__Bacteria.p__Actinobacteria.c__Actinobacteria.o__Micrococcales.f__Jonesiaceae.g__Jonesia	0	3	0	1	0	0	0	0	0	0	0	0	0	1	5	3	2	3	1	1	2	1	2	1	0	1	0	1	0	1	2	0	0	0	3	0	1	0	20	0	4	1	2	40	1	0	3	0	14
k__Bacteria.p__Actinobacteria.c__Actinobacteria.o__Micrococcales.f__Dermacoccaceae.g__Demetria	1	0	0	0	0	1	0	1	0	0	0	0	0	0	0	2	0	0	0	0	0	0	2	3	0	0	0	0	0	0	0	0	0	0	7	0	0	2	0	1	12	0	0	0	1	0	0	0	0
k__Bacteria.p__Actinobacteria.c__Actinobacteria.o__Nakamurellales.f__Nakamurellaceae.g__Nakamurella	1	7	1	0	2	0	0	0	9	0	1	0	0	0	2	14	3	6	0	0	1	0	1	0	0	4	3	1	0	2	0	3	1	3	0	0	4	1	1	4	0	2	0	0	2	0	0	3	0
k__Bacteria.p__Bacteroidetes.c__Cytophagia.o__Cytophagales.f__Hymenobacteraceae.g__Hymenobacter	25	90	10	11	6	17	2	51	250	11	1	2	2	13	399	249	38	23	8	127	8	0	562	14	4	127	162	10	6	11	4	119	7	168	3	8	81	21	91	7	4	1	13	166	0	5	7	13	77
k__Bacteria.p__Firmicutes.c__Bacilli.o__Bacillales.f__Bacillaceae.g__Virgibacillus	0	0	0	0	0	0	0	0	0	0	0	0	0	0	0	0	0	0	0	0	0	0	0	0	0	0	0	3	0	0	0	1	0	0	0	0	1	0	9	0	0	0	1	10	0	0	0	0	3
k__Bacteria.p__Verrucomicrobia.c__Spartobacteria.g__Candidatus_Xiphinematobacter	0	1	1	0	0	0	0	0	0	0	0	0	0	1	0	0	0	2	0	0	0	0	0	0	0	0	0	0	0	0	0	0	0	0	0	0	0	0	0	1	0	0	0	0	0	0	0	0	0
k__Bacteria.p__Fibrobacteres.c__Chitinivibrionia.o__Chitinivibrionales.f__Chitinivibrionaceae.g__Chitinivibrio	4	5	1	0	4	0	0	13	1	2	2	0	7	2	3	1	21	2	5	7	2	1	8	3	0	2	7	7	4	1	4	0	11	3	1	15	0	1	0	9	1	2	7	1	1	0	3	14	0
k__Bacteria.p__Actinobacteria.c__Actinobacteria.o__Streptosporangiales.f__Nocardiopsaceae.g__Nocardiopsis	11	12	8	20	12	21	10	23	13	5	7	13	10	10	6	72	7	10	20	6	12	6	69	10	11	55	37	11	4	5	31	10	18	67	13	23	14	10	89	9	10	9	8	170	11	7	8	20	47
k__Bacteria.p__Firmicutes.c__Clostridia.o__Clostridiales.f__Lachnospiraceae.g__Johnsonella	1	0	0	0	1	0	0	2	0	0	0	0	0	0	0	0	0	0	0	0	0	0	1	0	0	0	0	0	0	1	0	0	0	0	0	0	0	0	0	0	0	0	0	14	0	0	0	0	4
k__Bacteria.p__Actinobacteria.c__Actinobacteria.o__Actinopolysporales.f__Actinopolysporaceae.g__Actinopolyspora	1	2	1	0	0	0	1	0	1	0	0	0	0	1	0	1	1	0	0	0	0	0	3	0	0	1	1	1	1	1	0	0	1	1	0	0	2	0	8	2	0	0	0	7	0	0	0	0	4
k__Bacteria.p__Proteobacteria.c__Gammaproteobacteria.o__Methylococcales.f__Methylococcaceae.g__Methylovulum	0	0	1	0	1	0	0	0	0	0	0	0	1	1	0	0	1	0	0	0	0	0	0	0	0	1	0	0	0	3	0	0	0	1	1	0	1	0	19	1	0	0	0	10	0	0	0	0	8
k__Archaea.p__Euryarchaeota.c__Methanomicrobia.o__Methanomicrobiales.f__Methanomicrobiaceae.g__Methanofollis	0	0	0	0	0	0	0	0	0	0	0	0	0	0	0	0	0	0	0	0	0	0	0	0	0	0	0	0	0	0	0	0	0	0	0	0	0	0	0	0	0	0	0	0	0	0	0	0	0
k__Bacteria.p__Proteobacteria.c__Alphaproteobacteria.o__Rhizobiales.f__Phyllobacteriaceae.g__Phyllobacterium	0	2	0	0	5	2	0	0	0	2	0	0	0	0	2	1	0	0	0	1	0	0	1	0	0	0	0	0	1	0	1	0	0	0	0	0	10	1	0	0	0	0	0	0	0	0	0	0	0
k__Bacteria.p__Bacteroidetes.c__Flavobacteriia.o__Flavobacteriales.f__Blattabacteriaceae.g__Blattabacterium	4	3	3	2	4	3	0	2	2	1	2	1	25	2	6	0	2	1	3	2	3	1	0	4	0	1	3	1	1	5	3	2	1	0	0	1	0	2	68	1	1	2	4	73	2	2	1	1	37
k__Bacteria.p__Actinobacteria.c__Actinobacteria.o__Geodermatophilales.f__Geodermatophilaceae.g__Blastococcus	0	7	3	1	1	2	0	3	3	2	5	0	0	0	6	15	0	5	4	1	1	4	15	1	0	6	5	4	1	3	1	5	0	6	3	0	4	3	89	5	4	1	1	36	1	2	6	3	37
k__Bacteria.p__Elusimicrobia.c__Endomicrobia.o__Endomicrobiales.f__Endomicrobiaceae.g__Endomicrobium	0	1	0	0	0	0	0	0	0	0	0	0	0	0	0	0	0	0	0	0	0	0	0	0	0	0	0	0	0	1	0	0	0	0	0	0	1	0	13	0	0	0	0	12	0	0	0	0	6
k__Bacteria.p__Cyanobacteria.o__Nostocales.f__Nostocaceae.g__Anabaena	1	3	2	5	0	1	2	0	3	8	0	0	8	2	1	0	2	0	7	1	4	4	1	5	2	1	1	1	1	2	4	2	3	1	1	0	1	1	1384	4	1	1	3	1552	1	0	0	2	1037
k__Bacteria.p__Proteobacteria.c__Alphaproteobacteria.o__Rhodobacterales.f__Rhodobacteraceae.g__Thalassobacter	0	0	0	0	0	0	0	0	0	0	0	0	0	0	0	1	0	0	0	0	0	0	0	0	0	0	0	0	0	0	0	0	0	0	0	0	0	0	0	0	0	0	0	0	0	0	0	0	0
k__Bacteria.p__Proteobacteria.c__Alphaproteobacteria.o__Rhizobiales.f__Rhizobiaceae.g__Kaistia	0	1	1	0	7	1	1	1	3	0	0	1	0	0	0	3	0	0	8	1	0	0	0	2	1	1	1	1	2	1	0	0	2	2	0	0	4	0	6	1	0	1	0	26	1	0	0	0	4
k__Bacteria.p__Proteobacteria.c__Alphaproteobacteria.o__Rhizobiales.f__Bradyrhizobiaceae.g__Nitrobacter	1	0	1	3	10	0	0	0	0	1	1	0	0	0	0	0	0	2	1	1	1	1	0	0	0	1	0	2	0	0	2	0	1	0	0	0	23	0	0	0	0	0	0	2	0	0	0	1	1
k__Bacteria.p__Proteobacteria.c__Betaproteobacteria.o__Burkholderiales.f__Comamonadaceae.g__Alicycliphilus	2	0	0	50	236	5	3	0	0	1	1	4	0	1	3	1	1	30	0	1	0	1	6	4	4	0	0	2	0	2	0	0	0	2	2	0	525	0	1	0	2	8	0	0	1	1	1	1	0
k__Bacteria.p__Bacteroidetes.c__Sphingobacteriia.o__Sphingobacteriales.f__Sphingobacteriaceae.g__Sphingobacterium	5	12	6	0	0	4	2	9	16	2	6	1	1	8	12	14	4	36	3	4	0	8	26	0	0	14	14	4	4	2	27	5	12	6	2	2	0	3	41	1	4	0	1	36	0	25	0	6	38
k__Bacteria.p__Bacteroidetes.c__Sphingobacteriia.o__Sphingobacteriales.f__Sphingobacteriaceae.g__Pseudopedobacter	1	2	1	0	0	0	0	0	0	0	0	0	0	0	0	0	0	0	0	1	0	0	0	0	1	0	0	0	0	0	1	0	0	0	0	0	1	1	1	0	0	0	0	2	0	0	0	0	1
k__Bacteria.p__Proteobacteria.c__Gammaproteobacteria.o__Alteromonadales.f__Alteromonadaceae.g__Catenovulum	0	0	0	0	0	1	0	0	0	0	0	0	0	0	0	0	0	0	0	0	0	0	0	0	0	0	0	0	0	1	0	0	0	0	0	0	0	0	0	0	0	0	0	0	0	0	0	0	0
k__Bacteria.p__Proteobacteria.c__Alphaproteobacteria.o__Rickettsiales.f__Holosporaceae.g__Holospora	6	1	1	0	0	3	0	0	0	1	0	0	0	4	4	3	1	6	0	1	4	2	1	2	0	1	1	0	0	1	2	1	1	0	1	0	1	1	261	1	1	1	1	325	0	0	6	6	328
k__Bacteria.p__Bacteroidetes.c__Cytophagia.o__Cytophagales.f__Persicobacteraceae.g__Persicobacter	0	0	0	2	0	0	0	0	0	0	0	1	1	0	2	0	0	0	3	0	0	1	0	1	0	0	3	0	0	1	0	1	1	2	0	1	0	0	135	1	0	0	0	93	0	0	0	2	105
k__Bacteria.p__Proteobacteria.c__Gammaproteobacteria.o__Methylococcales.f__Methylothermaceae.g__Methylohalobius	0	1	0	0	0	0	0	0	0	0	0	0	0	0	1	0	0	0	0	0	0	0	0	0	0	0	0	0	0	1	0	0	0	0	0	0	0	0	0	0	0	0	0	0	0	0	0	2	0
k__Bacteria.p__Proteobacteria.c__Deltaproteobacteria.o__Desulfobacterales.f__Desulfobacteraceae.g__Desulfatiglans	2	1	0	0	0	0	0	0	0	0	0	0	0	0	0	0	0	0	0	0	0	0	0	0	0	0	0	0	0	0	0	0	0	0	0	0	0	0	0	0	0	0	0	0	0	0	0	0	0
k__Bacteria.p__Actinobacteria.c__Actinobacteria.o__Corynebacteriales.g__Hoyosella	0	0	0	0	0	0	0	0	0	0	0	0	0	0	0	0	0	2	0	0	0	0	0	0	0	0	0	0	0	0	0	0	0	0	0	0	0	0	0	0	0	0	0	0	0	0	0	0	0
k__Bacteria.p__Proteobacteria.c__Deltaproteobacteria.o__Desulfovibrionales.f__Desulfohalobiaceae.g__Desulfonatronovibrio	0	1	0	0	0	0	0	0	0	0	0	0	0	0	3	0	0	0	0	0	1	0	0	1	0	0	0	0	0	1	0	0	0	1	0	0	0	1	6	0	0	0	0	25	0	0	0	0	5
k__Bacteria.p__Proteobacteria.c__Betaproteobacteria.o__Neisseriales.f__Neisseriaceae.g__Conchiformibius	3	2	6	7	2	9	1	2	8	7	4	0	28	8	28	2	14	16	10	5	3	12	3	20	0	6	13	6	10	9	12	2	14	3	202	3	8	34	181	6	179	4	4	461	10	3	13	8	136
k__Bacteria.p__Proteobacteria.c__Gammaproteobacteria.o__Pseudomonadales.f__Pseudomonadaceae.g__Pseudomonas	150371	28052	25642	25481	30649	83909	27431	63321	22238	35215	50718	22370	21727	30397	506615	59879	61251	85285	3790127	50670	36748	30067	62072	32035	76560	63674	56802	135864	25989	115240	41264	29042	50354	34079	43792	88573	18131	17212	1341591	49565	46251	15292	48175	1830070	30662	2406346	23014	45200	1543221
k__Bacteria.p__Firmicutes.c__Clostridia.o__Natranaerobiales.f__Natranaerobiaceae.g__Natranaerobius	1	2	0	1	2	1	1	1	0	1	0	0	0	1	2	0	2	0	0	0	0	0	0	0	0	1	1	0	0	2	0	0	0	0	1	0	0	3	1	0	1	0	3	23	1	0	0	1	1
k__Bacteria.p__Actinobacteria.c__Actinobacteria.o__Micrococcales.f__Micrococcaceae.g__Paenarthrobacter	12	4	5	5	5	10	1	8	2	4	0	1	10	3	2	1	2	6	2	6	10	5	3	15	3	4	14	1	3	1	2	6	13	3	3	2	3	4	0	9	4	2	16	1	2	9	3	12	0
k__Bacteria.p__Proteobacteria.c__Betaproteobacteria.o__Neisseriales.f__Neisseriaceae.g__Morococcus	6	1	1	1	3	12	0	2	4	6	2	0	2	0	0	2	2	1	3	0	4	2	2	2	0	1	3	0	2	0	2	1	1	2	0	2	2	0	10	4	2	1	9	22	0	1	2	3	12
k__Bacteria.p__Actinobacteria.c__Actinobacteria.o__Corynebacteriales.f__Corynebacteriaceae.g__Corynebacterium	210	567	363	224	382	146	118	2347	672	222	356	221	335	378	487	615	412	716	134	171	193	609	1072	522	139	310	237	204	250	232	160	252	241	256	1069	184	776	348	437	211	752	185	122	573	198	155	221	270	274
k__Bacteria.p__Actinobacteria.c__Actinobacteria.o__Micrococcales.f__Intrasporangiaceae.g__Terrabacter	28743	8721	5107	4159	4822	10763	2208	6724	3235	4292	11920	3281	4361	4191	23690	5464	22847	6731	2186	4177	4907	4987	9511	7479	5244	6843	6853	3060	7582	3740	4598	3374	13453	5364	4620	9263	2636	2759	238	5336	3288	3465	7510	350	5091	4783	2912	6197	228
k__Bacteria.p__Proteobacteria.c__Alphaproteobacteria.o__Rhizobiales.f__Rhizobiaceae.g__Shinella	2	5	2	1	3	0	1	2	8	0	0	3	2	6	5	8	0	2	5	4	1	12	5	4	2	2	4	11	0	2	0	4	3	2	1	0	4	8	36	4	0	1	3	56	4	5	6	4	39
k__Bacteria.p__Firmicutes.c__Clostridia.o__Clostridiales.f__Clostridiaceae.g__Youngiibacter	0	0	0	0	0	0	0	0	0	0	0	0	0	0	0	0	0	0	0	0	0	0	0	0	0	0	0	0	0	0	0	0	0	0	0	0	0	0	0	0	0	0	0	0	0	0	0	0	0
k__Archaea.p__Euryarchaeota.c__Archaeoglobi.o__Archaeoglobales.f__Archaeoglobaceae.g__Geoglobus	0	0	0	0	0	0	0	0	0	0	0	0	0	0	0	0	0	0	0	0	0	0	0	0	0	0	0	0	0	0	0	0	0	0	0	0	0	0	0	0	0	0	0	0	0	0	0	0	0
k__Bacteria.p__Proteobacteria.c__Alphaproteobacteria.o__Sphingomonadales.f__Sphingomonadaceae.g__Sandarakinorhabdus	1	3	0	0	2	0	0	4	0	1	1	0	1	0	6	8	0	0	1	0	1	0	2	0	1	0	0	1	1	0	0	0	0	0	0	0	7	0	4	0	0	1	0	2	0	0	0	0	1
k__Bacteria.p__Actinobacteria.c__Actinobacteria.o__Micrococcales.f__Promicromonosporaceae.g__Cellulosimicrobium	1	2	1	3	3	3	1	0	21	4	14	5	4	3	8	97	6	1	78	3	8	2	217	7	0	100	29	285	2	129	6	4	1	53	1	6	7	3	498	3	2	1	1	538	0	85	4	4	533
k__Bacteria.p__Bacteroidetes.c__Bacteroidia.o__Bacteroidales.f__Prevotellaceae.g__Prevotella	315	806	984	1088	696	513	211	648	647	618	647	451	1127	1097	370	406	692	683	610	633	864	741	522	964	375	491	561	365	588	498	653	409	641	428	306	617	616	867	6059	753	461	281	665	7334	418	403	333	627	5090
k__Bacteria.p__Bacteroidetes.c__Flavobacteriia.o__Flavobacteriales.f__Flavobacteriaceae.g__Mesonia	0	0	0	0	0	0	0	0	0	0	0	0	0	0	0	0	0	1	0	0	0	0	0	0	0	0	0	0	0	0	0	0	0	0	0	0	0	0	0	0	0	0	0	1	0	0	0	0	0
k__Bacteria.p__Proteobacteria.c__Gammaproteobacteria.o__Enterobacteriales.f__Enterobacteriaceae.g__Leclercia	0	1	0	0	1	2	0	0	2	0	1	14	2	0	1	1	3	0	1	0	2	0	1	0	2	0	1	1	0	0	0	2	3	2	1	2	5	2	23	0	0	0	3	29	0	2	0	22	12
k__Bacteria.p__Proteobacteria.c__Alphaproteobacteria.o__Rhodospirillales.f__Acetobacteraceae.g__Belnapia	1	13	3	2	11	3	1	8	1	1	0	1	3	2	3	3	1	285	1	110	2	3	5	1	0	5	0	2	2	151	2	1	0	1	2	0	25	3	1	1	0	0	0	0	0	0	0	2	0
k__Bacteria.p__Actinobacteria.c__Actinobacteria.o__Streptosporangiales.f__Thermomonosporaceae.g__Thermomonospora	0	0	0	1	0	0	0	0	0	0	0	0	0	0	1	1	0	0	0	0	0	0	0	0	0	0	0	0	0	0	0	0	0	0	1	0	0	0	0	0	0	0	0	1	0	0	0	0	0
k__Bacteria.p__Proteobacteria.c__Alphaproteobacteria.o__Sneathiellales.f__Sneathiellaceae.g__Sneathiella	0	4	0	0	0	1	0	0	2	0	0	0	0	0	0	6	0	4	0	0	0	0	2	0	0	1	0	0	0	1	0	0	0	0	0	0	1	0	0	0	0	0	0	0	0	0	0	0	0
k__Bacteria.p__Chloroflexi.c__Anaerolineae.o__Anaerolineales.f__Anaerolineaceae.g__Longilinea	0	0	0	0	0	0	0	0	0	0	0	0	0	1	0	1	0	0	0	0	0	0	0	0	0	0	1	0	0	0	0	0	0	0	0	0	1	0	0	0	0	0	0	0	0	0	0	0	0
k__Bacteria.p__Proteobacteria.c__Gammaproteobacteria.o__Enterobacteriales.f__Enterobacteriaceae.g__Rahnella	0	3	2	0	1	1	0	0	2	0	0	1	2	0	0	3	0	0	0	2	0	2	61	1	0	2	4	3	0	2	0	0	0	1	0	1	0	2	4	0	1	0	0	11	0	1	0	0	2
k__Bacteria.p__Bacteroidetes.c__Flavobacteriia.o__Flavobacteriales.f__Flavobacteriaceae.g__Ulvibacter	1	1	5	4	3	0	0	1	6	0	1	0	2	3	0	4	3	2	1	1	1	3	1	1	1	4	5	0	3	2	0	1	5	3	0	0	3	0	14	2	2	1	0	26	0	3	0	0	22
k__Bacteria.p__Proteobacteria.c__Betaproteobacteria.o__Burkholderiales.f__Comamonadaceae.g__Comamonas	51	29	12	43	254	15	21	18	17	35	15	21	21	15	104	10	12	44	8	36	24	14	46	12	14	9	19	17	15	33	6	16	17	16	16	22	577	26	82	13	8	17	37	101	18	28	18	33	54
k__Bacteria.p__Chloroflexi.c__Dehalococcoidia.o__Dehalococcoidales.f__Dehalococcoidaceae.g__Dehalococcoides	0	3	0	0	0	2	1	2	0	0	0	0	2	0	1	2	0	0	0	2	1	0	1	0	1	1	0	0	0	0	0	0	0	1	0	0	0	0	0	0	0	0	0	3	0	0	0	0	0
k__Bacteria.p__Firmicutes.c__Bacilli.o__Bacillales.f__Bacillaceae.g__Pontibacillus	1	1	0	0	0	1	0	0	2	1	1	0	1	0	2	1	0	2	0	1	0	1	0	0	2	1	0	0	0	0	0	0	3	1	1	0	0	0	39	0	0	0	0	31	0	2	0	0	46
k__Bacteria.p__Proteobacteria.c__Gammaproteobacteria.o__Pasteurellales.f__Pasteurellaceae.g__Basfia	0	0	0	0	0	0	0	0	0	0	0	0	0	0	0	0	0	0	0	0	0	0	0	0	0	0	0	0	0	0	0	0	0	0	0	0	0	0	0	0	0	0	0	0	0	0	0	0	0
k__Bacteria.p__Cyanobacteria.o__Chroococcales.g__Candidatus_Atelocyanobacterium	0	0	1	0	0	1	0	0	0	0	0	0	0	0	0	0	0	0	0	2	0	0	0	0	0	0	0	0	0	0	0	0	0	0	0	0	0	0	0	0	0	0	0	1	0	0	0	0	2
k__Bacteria.p__Proteobacteria.c__Gammaproteobacteria.o__Thiotrichales.f__Thiotrichaceae.g__Leucothrix	0	0	0	0	0	1	0	0	0	0	0	0	0	0	0	0	0	0	0	0	0	0	3	0	0	0	0	0	0	2	0	0	0	0	0	0	2	0	0	0	0	0	0	0	0	0	0	0	1
k__Bacteria.p__Proteobacteria.c__Alphaproteobacteria.o__Rhizobiales.f__Methylobacteriaceae.g__Meganema	0	3	0	0	0	0	0	0	2	0	0	0	0	0	2	5	0	10	0	0	0	0	2	0	0	1	0	0	0	3	0	0	1	0	0	0	0	0	1	0	0	0	0	1	0	0	0	0	0
k__Bacteria.p__Bacteroidetes.c__Chitinophagia.o__Chitinophagales.f__Saprospiraceae.g__Haliscomenobacter	0	0	1	0	0	0	1	0	0	0	0	0	1	0	0	1	0	2	0	0	1	0	0	0	0	1	0	0	0	0	0	0	0	0	0	0	1	1	4	0	0	1	0	14	1	0	0	0	3
k__Bacteria.p__Rhodothermaeota.c__Balneolia.o__Balneolales.f__Balneolaceae.g__Balneola	0	0	0	0	0	0	0	0	0	0	0	0	0	0	0	1	0	0	1	0	0	0	0	0	0	0	2	0	0	0	0	0	0	0	0	0	0	0	0	2	0	0	0	0	0	0	0	0	0
k__Bacteria.p__Firmicutes.c__Bacilli.o__Bacillales.f__Paenibacillaceae.g__Paenibacillus	1898	2263	2516	2514	1803	3000	1576	2920	2159	2973	2453	2351	4062	3833	3107	2546	2473	1856	2014	2380	2538	2550	2906	4195	2183	2275	2310	1819	1697	1913	2252	1990	2334	1697	1301	3883	1558	1880	63498	2370	2154	1597	2101	75305	2321	1355	1061	5081	58525
k__Bacteria.p__Proteobacteria.c__Gammaproteobacteria.o__Chromatiales.f__Chromatiaceae.g__Lamprocystis	0	0	2	0	2	0	0	1	1	2	2	0	0	2	0	0	0	2	1	0	1	1	0	2	0	0	3	1	0	3	1	2	0	2	0	0	5	0	21	0	0	0	0	22	0	1	0	0	36
k__Archaea.p__Euryarchaeota.c__Methanomicrobia.o__Methanosarcinales.f__Methanosaetaceae.g__Methanosaeta	0	1	0	0	0	3	0	2	3	4	1	1	1	2	2	6	0	2	0	3	1	3	1	0	1	0	3	2	0	0	0	2	1	0	0	1	0	0	33	2	0	0	2	27	1	1	1	0	41
k__Bacteria.p__Proteobacteria.c__Gammaproteobacteria.o__Enterobacteriales.f__Enterobacteriaceae.g__Candidatus_Ishikawaella	0	2	0	1	0	0	0	0	0	0	0	0	0	0	0	0	1	0	1	1	0	0	0	0	0	0	0	0	0	41	0	1	0	0	0	1	1	0	1	0	0	0	0	0	0	1	0	0	1
k__Bacteria.p__Proteobacteria.c__Gammaproteobacteria.o__Chromatiales.f__Chromatiaceae.g__Thioflavicoccus	0	0	0	0	8	1	0	3	0	0	1	0	0	0	0	0	1	3	0	1	0	0	0	0	0	0	0	0	0	4	0	0	0	0	0	0	9	0	16	0	1	0	0	8	0	0	0	0	7
k__Bacteria.p__Proteobacteria.c__Deltaproteobacteria.o__Desulfobacterales.f__Desulfobacteraceae.g__Desulfobacter	1	2	2	0	0	0	0	0	0	0	0	0	4	0	2	0	1	2	0	0	0	1	0	1	0	2	2	0	0	0	3	0	2	0	1	1	1	0	2	1	0	0	0	4	0	0	0	0	1
k__Bacteria.p__Chloroflexi.c__Thermomicrobia.g__Thermorudis	0	1	0	0	0	0	0	0	0	0	1	0	0	0	0	1	0	0	0	0	0	0	0	0	0	0	0	0	0	0	0	0	0	0	0	0	0	0	0	0	0	0	0	0	0	0	0	0	0
k__Bacteria.p__Firmicutes.c__Clostridia.o__Clostridiales.f__Clostridiaceae.g__Butyricicoccus	0	1	0	0	0	0	0	0	0	0	0	0	0	0	0	0	0	0	0	0	0	0	0	0	0	0	0	0	0	0	0	0	0	0	0	0	0	1	0	0	0	0	0	1	0	0	0	0	0
k__Bacteria.p__Firmicutes.c__Clostridia.o__Clostridiales.f__Clostridiaceae.g__Alkaliphilus	0	1	1	0	0	0	0	0	1	0	0	0	0	1	0	0	0	0	0	0	0	0	0	0	0	0	0	0	0	0	1	0	0	0	0	1	0	2	17	1	0	0	0	49	0	0	0	0	22
k__Bacteria.p__Proteobacteria.c__Alphaproteobacteria.o__Rhodobacterales.f__Rhodobacteraceae.g__Marinovum	0	0	0	0	0	0	0	0	0	0	0	0	0	0	0	0	1	0	0	0	0	0	0	0	0	0	0	3	0	0	0	0	0	0	0	0	0	0	0	0	0	0	0	0	0	0	0	0	0
k__Bacteria.p__Gemmatimonadetes.c__Gemmatimonadetes.o__Gemmatimonadales.f__Gemmatimonadaceae.g__Gemmatirosa	0	4	1	1	1	0	0	0	1	1	0	0	0	0	17	4	0	5	0	1	0	0	1	11	0	5	0	1	0	0	0	0	1	0	2	0	0	0	2	0	0	0	0	1	0	0	0	1	0
k__Bacteria.p__Proteobacteria.c__Gammaproteobacteria.o__Xanthomonadales.f__Rhodanobacteraceae.g__Oleiagrimonas	0	0	0	1	3	0	0	1	0	0	0	0	0	0	1	1	0	3	0	0	0	0	0	0	0	0	1	0	1	0	0	0	0	0	0	0	7	0	0	0	0	3	0	0	0	0	0	0	0
k__Bacteria.p__Firmicutes.c__Erysipelotrichia.o__Erysipelotrichales.f__Erysipelotrichaceae.g__Solobacterium	0	0	0	0	0	0	0	0	1	0	0	0	0	0	1	0	0	0	0	0	0	1	0	0	0	0	0	0	0	0	0	0	0	2	0	0	1	0	2	0	1	2	0	1	0	0	0	0	0
k__Bacteria.p__Actinobacteria.c__Thermoleophilia.o__Solirubrobacterales.f__Solirubrobacteraceae.g__Solirubrobacter	29	26	1	1	5	0	0	2	3	2	0	0	0	4	3	13	46	10	0	0	21	3	6	8	0	70	2	1	2	7	0	2	3	10	1	2	8	2	24	48	4	0	3	24	1	0	0	3	19
k__Bacteria.p__Synergistetes.c__Synergistia.o__Synergistales.f__Synergistaceae.g__Dethiosulfovibrio	0	0	0	0	0	1	0	1	0	0	0	0	0	0	0	0	0	0	0	0	0	0	0	0	0	0	0	0	0	0	0	0	0	0	0	0	0	0	0	0	0	0	1	0	0	0	0	0	0
k__Bacteria.p__Proteobacteria.c__Alphaproteobacteria.o__Rhodobacterales.f__Rhodobacteraceae.g__Loktanella	75	66	88	131	375	155	51	423	42	18	60	132	422	41	364	30	79	255	313	45	47	86	165	135	142	30	432	31	235	21	179	10	180	16	241	608	65	121	17	259	7	19	95	45	35	85	118	256	25
k__Bacteria.p__Proteobacteria.c__Alphaproteobacteria.o__Caulobacterales.f__Caulobacteraceae.g__Asticcacaulis	4	2	1	3	28	3	4	5	12	0	1	3	0	1	13	15	2	6	2	1	0	9	32	8	2	11	9	3	8	1	0	2	2	3	8	1	18	9	64	6	6	3	2	77	1	0	1	0	58
k__Bacteria.p__Firmicutes.c__Clostridia.o__Clostridiales.f__Peptostreptococcaceae.g__Paeniclostridium	23	82	79	98	35	48	38	46	63	44	44	47	186	135	85	35	54	50	60	56	54	60	51	89	64	35	36	20	47	38	49	52	89	32	24	51	54	57	326	69	24	38	22	449	73	29	30	46	207
k__Bacteria.p__Firmicutes.c__Clostridia.o__Clostridiales.g__Flavonifractor	125	33	32	160	42	114	29	10	16	49	39	32	37	55	9	49	66	32	44	91	37	41	22	78	14	25	56	23	17	24	51	40	28	33	117	123	38	22	38337	58	249	13	70	51470	11	52	77	106	49630
k__Bacteria.p__Actinobacteria.c__Actinobacteria.o__Micrococcales.f__Microbacteriaceae.g__Mycetocola	1	1	0	0	0	1	0	0	0	1	0	0	0	0	0	1	0	0	1	0	1	1	1	0	0	1	1	0	0	1	9	1	1	1	1	1	1	0	3	3	0	0	2	4	0	0	0	0	8
k__Bacteria.p__Proteobacteria.c__Betaproteobacteria.o__Burkholderiales.g__Rubrivivax	2	0	0	53	390	2	5	2	1	1	1	6	1	20	0	1	2	67	5	0	0	1	4	3	0	4	3	1	0	1	1	0	2	2	1	0	761	2	1	0	2	7	0	3	0	2	0	0	0
k__Bacteria.p__Firmicutes.c__Bacilli.o__Lactobacillales.f__Enterococcaceae.g__Melissococcus	0	1	0	0	0	0	0	0	0	0	0	0	0	0	0	0	0	0	0	1	0	0	0	0	0	0	0	0	0	0	0	0	0	0	0	0	0	0	0	0	0	0	0	1	0	0	0	1	2
k__Bacteria.p__Proteobacteria.c__Deltaproteobacteria.o__Myxococcales.f__Myxococcaceae.g__Corallococcus	0	0	0	1	0	0	0	0	0	0	0	0	0	0	0	0	0	0	0	0	0	0	2	0	0	0	0	0	0	0	0	0	0	0	0	0	9	0	0	1	0	0	0	1	0	0	0	0	0
k__Bacteria.p__Firmicutes.c__Clostridia.o__Thermoanaerobacterales.f__Thermoanaerobacteraceae.g__Caldanaerobius	0	0	0	0	0	0	0	0	0	0	0	0	0	0	0	0	1	1	0	0	0	0	0	0	0	0	0	0	0	0	0	0	0	0	0	0	0	0	0	0	0	0	0	0	0	0	0	0	0
k__Bacteria.p__Actinobacteria.c__Coriobacteriia.o__Eggerthellales.f__Eggerthellaceae.g__Gordonibacter	0	0	0	0	0	0	0	0	0	0	0	0	0	0	0	0	0	0	0	0	0	0	0	0	0	0	0	0	1	0	0	0	0	0	1	0	0	0	0	0	0	0	0	0	0	0	0	0	0
k__Bacteria.p__Proteobacteria.c__Deltaproteobacteria.o__Desulfarculales.f__Desulfarculaceae.g__Desulfarculus	0	1	0	0	3	0	2	0	0	0	0	0	1	0	0	0	0	0	1	0	0	0	0	1	0	0	0	1	0	0	0	0	0	0	0	0	2	1	2	0	0	0	0	3	0	0	0	0	0
k__Bacteria.p__Firmicutes.c__Clostridia.o__Thermoanaerobacterales.f__Thermoanaerobacteraceae.g__Thermoanaerobacter	215	503	417	303	238	234	203	257	311	255	361	365	457	419	762	108	266	287	520	275	302	292	255	464	337	171	211	148	223	136	242	239	305	144	138	258	291	252	2671	285	164	251	183	2857	363	477	147	206	1314
k__Bacteria.p__Firmicutes.c__Clostridia.o__Clostridiales.f__Clostridiaceae.g__Anaerosalibacter	0	1	0	0	0	1	5	1	11	0	0	4	0	2	0	1	0	0	0	1	1	0	1	2	8	0	0	0	0	0	0	42	1	0	5	0	1	0	165	0	21	0	0	520	0	0	0	0	130
k__Bacteria.p__Proteobacteria.c__Gammaproteobacteria.o__Pasteurellales.f__Pasteurellaceae.g__Haemophilus	139	361	330	293	169	157	86	255	252	252	248	169	509	371	345	130	201	261	287	231	290	214	211	391	196	148	158	75	187	167	203	139	246	116	107	182	213	247	2037	271	157	172	169	2790	225	155	138	156	1313
k__Bacteria.p__Bacteroidetes.c__Bacteroidia.o__Bacteroidales.f__Porphyromonadaceae.g__Proteiniphilum	0	0	0	0	0	0	0	0	0	0	0	0	0	1	1	0	0	0	0	0	0	0	0	0	0	1	0	0	1	0	0	0	0	0	1	0	1	1	1	0	0	0	0	1	0	0	0	0	2
k__Bacteria.p__Actinobacteria.c__Actinobacteria.o__Micrococcales.f__Cellulomonadaceae.g__Oerskovia	0	0	0	0	0	0	0	0	1	0	0	0	1	0	0	2	0	0	0	0	0	0	4	0	0	0	1	1	0	3	1	0	1	0	0	0	0	0	2	0	0	0	0	3	0	0	0	0	3
k__Bacteria.p__Proteobacteria.c__Gammaproteobacteria.o__Oceanospirillales.f__Oceanospirillaceae.g__Thalassolituus	0	0	0	0	0	0	0	0	0	0	0	0	0	0	0	2	0	1	0	0	0	0	1	0	0	1	0	0	0	0	0	1	0	1	0	0	5	0	0	0	0	0	0	1	0	0	0	0	0
k__Bacteria.p__Deferribacteres.c__Deferribacteres.o__Deferribacterales.f__Deferribacteraceae.g__Mucispirillum	0	0	0	0	0	0	0	0	0	0	0	0	0	0	0	0	0	0	0	0	0	0	0	0	0	0	0	0	0	0	0	0	0	0	0	0	0	0	6	0	0	0	0	5	0	0	0	0	5
k__Bacteria.p__Firmicutes.c__Erysipelotrichia.o__Erysipelotrichales.f__Erysipelotrichaceae.g__Allobaculum	0	0	0	0	0	0	0	0	3	0	0	0	0	0	0	0	0	0	0	0	0	0	0	0	0	0	0	0	0	0	0	0	0	0	0	0	2	0	2	0	0	0	0	2	0	0	0	0	1
k__Bacteria.p__Proteobacteria.c__Betaproteobacteria.o__Burkholderiales.f__Alcaligenaceae.g__Taylorella	1	1	0	2	1	6	0	0	1	0	0	0	0	1	2	1	3	2	0	1	0	0	1	0	0	0	1	0	0	2	0	0	0	0	1	0	3	0	0	1	0	0	0	4	0	0	0	0	3
k__Bacteria.p__Actinobacteria.c__Coriobacteriia.o__Coriobacteriales.f__Coriobacteriaceae.g__Coriobacterium	0	0	0	0	0	0	0	0	0	0	0	0	0	0	0	0	0	0	0	0	0	0	0	0	0	0	0	0	0	0	0	0	0	0	0	0	0	0	0	0	0	0	0	0	0	0	0	0	0
k__Archaea.p__Euryarchaeota.c__Methanomicrobia.o__Methanosarcinales.f__Methanosarcinaceae.g__Methanolobus	9	5	5	4	0	8	0	15	2	6	10	0	6	6	2	5	2	6	8	9	6	11	6	8	1	11	5	6	7	3	3	5	2	3	7	2	1	5	222	12	1	0	10	489	1	3	6	9	187
k__Bacteria.p__Proteobacteria.c__Gammaproteobacteria.o__Oceanospirillales.f__Oleiphilaceae.g__Oleiphilus	0	0	0	0	0	0	0	0	0	0	0	0	0	0	0	0	0	0	0	0	0	0	0	0	0	0	0	0	0	3	0	0	0	0	0	0	0	0	2	0	0	0	0	4	0	0	0	0	1
k__Bacteria.p__Proteobacteria.c__Gammaproteobacteria.o__Oceanospirillales.f__Oceanospirillaceae.g__Amphritea	1	0	0	0	0	0	0	0	0	0	0	0	0	0	0	0	0	0	0	0	0	0	0	0	0	0	0	1	0	1	0	1	0	0	0	0	0	0	0	0	0	0	0	0	0	0	0	0	0
k__Bacteria.p__Proteobacteria.c__Betaproteobacteria.o__Burkholderiales.f__Comamonadaceae.g__Delftia	18	10	16	23	158	12	5	8	18	12	7	12	7	10	3	13	14	24	2	3	10	24	27	13	3	10	4	5	6	5	13	0	9	6	13	25	329	6	47	8	9	8	15	44	4	14	3	16	35
k__Bacteria.p__Proteobacteria.c__Gammaproteobacteria.o__Cellvibrionales.f__Cellvibrionaceae.g__Marinagarivorans	0	0	0	0	0	0	0	1	0	0	0	0	1	0	1	0	0	0	0	0	0	0	3	0	0	0	1	0	0	0	0	0	0	0	3	0	0	0	5	0	1	0	0	13	0	0	0	0	12
k__Bacteria.p__Acidobacteria.g__Thermoanaerobaculum	0	2	0	0	0	1	0	2	0	0	0	0	0	1	0	0	2	3	0	0	1	0	1	1	0	0	0	0	0	2	0	0	0	0	0	0	0	1	72	0	0	0	0	95	0	0	1	0	63
k__Bacteria.p__Proteobacteria.c__Betaproteobacteria.o__Burkholderiales.f__Alcaligenaceae.g__Alcaligenes	4	37	18	10	33	10	6	25	16	28	17	6	14	21	58	5	15	21	8	22	6	18	11	12	19	17	9	12	10	4	13	13	9	7	2	21	43	16	662	13	15	2	8	811	23	4	2	22	590
k__Bacteria.p__Firmicutes.c__Erysipelotrichia.o__Erysipelotrichales.f__Erysipelotrichaceae.g__Bulleidia	3	0	0	1	2	0	0	0	4	1	0	0	2	0	0	0	4	0	1	5	2	4	0	5	1	0	3	1	0	4	3	1	2	1	1	2	2	0	3	2	0	0	1	0	0	0	0	1	0
k__Bacteria.p__Synergistetes.c__Synergistia.o__Synergistales.f__Synergistaceae.g__Aminobacterium	0	1	1	0	0	0	0	0	0	0	0	0	0	0	2	0	1	2	0	0	0	0	0	0	0	1	1	0	0	0	0	0	0	0	0	0	0	0	3	1	0	0	0	2	0	0	0	0	0
k__Archaea.p__Euryarchaeota.c__Halobacteria.o__Haloferacales.f__Haloferacaceae.g__Haloplanus	0	0	0	0	0	0	0	0	0	0	0	0	0	0	0	0	0	0	0	0	0	0	0	0	0	0	1	0	0	0	0	0	0	0	0	0	0	0	0	1	0	0	0	0	0	0	0	0	0
k__Bacteria.p__Firmicutes.c__Erysipelotrichia.o__Erysipelotrichales.f__Erysipelotrichaceae.g__Faecalibaculum	5	2	1	1	0	0	0	0	0	1	0	1	0	2	0	0	1	0	0	0	2	0	0	3	3	0	3	0	0	0	0	3	4	0	1	0	1	1	0	0	1	0	3	0	2	2	1	0	0
k__Bacteria.p__Proteobacteria.c__Gammaproteobacteria.o__Vibrionales.f__Vibrionaceae.g__Aliivibrio	0	0	1	0	1	0	0	1	1	0	0	0	1	2	2	0	1	0	0	5	1	0	1	0	1	1	3	0	0	3	1	0	0	0	5	0	0	1	123	0	5	0	0	146	0	1	0	1	109
k__Bacteria.p__Actinobacteria.c__Actinobacteria.o__Micrococcales.f__Demequinaceae.g__Demequina	1	7	0	0	2	0	0	1	1	0	1	0	0	1	1	2	3	0	0	1	2	0	6	0	1	3	0	0	0	2	1	0	0	0	0	0	1	0	0	2	0	2	1	1	0	0	0	0	1
k__Bacteria.p__Bacteroidetes.c__Flavobacteriia.o__Flavobacteriales.f__Flavobacteriaceae.g__Flagellimonas	0	0	0	0	0	0	0	0	0	0	0	0	0	0	0	0	0	0	0	0	0	0	0	0	0	1	0	0	0	0	0	0	0	0	0	0	0	0	0	0	0	0	0	1	0	0	0	0	0
k__Bacteria.p__Actinobacteria.c__Actinobacteria.o__Pseudonocardiales.f__Pseudonocardiaceae.g__Amycolatopsis	157	19	23	44	124	73	436	35	31	48	28	46	14	54	10	38	62	80	527	60	54	29	19	72	949	27	97	54	59	50	89	72	23	48	17	42	32	37	637	66	85	17	52	1638	23	152	48	53	935
k__Bacteria.p__Proteobacteria.c__Alphaproteobacteria.o__Rhodobacterales.f__Rhodobacteraceae.g__Paracoccus	21	30	20	71	54	22	40	79	36	28	17	54	33	34	32	162	18	62	51	21	22	54	155	51	19	114	102	103	29	80	43	21	22	124	29	36	49	40	308	9	40	16	19	1514	20	109	13	56	441
k__Bacteria.p__Bacteroidetes.c__Sphingobacteriia.o__Sphingobacteriales.f__Sphingobacteriaceae.g__Solitalea	0	1	1	0	0	0	1	0	0	0	0	0	0	0	0	2	1	0	0	0	0	0	0	0	0	0	0	0	0	1	0	0	0	0	0	0	0	0	0	0	0	0	0	3	0	0	0	0	6
k__Bacteria.p__Fusobacteria.c__Fusobacteriia.o__Fusobacteriales.f__Fusobacteriaceae.g__Psychrilyobacter	1	1	3	3	3	2	3	0	0	4	6	2	2	3	1	7	0	3	2	2	2	1	3	2	0	0	0	0	0	0	2	0	2	0	1	2	2	4	27	3	2	0	1	28	1	1	2	3	39
k__Archaea.p__Euryarchaeota.c__Thermoplasmata.o__Thermoplasmatales.f__Ferroplasmaceae.g__Ferroplasma	0	0	0	0	0	0	0	0	0	0	0	0	0	0	0	0	0	0	0	0	0	0	0	0	0	0	0	0	0	0	0	0	0	0	0	0	0	0	5	0	0	0	0	1	0	0	0	0	6
k__Bacteria.p__Proteobacteria.c__Alphaproteobacteria.o__Rickettsiales.f__Rickettsiaceae.g__Orientia	0	1	0	1	0	3	0	0	1	0	0	0	0	1	1	1	0	0	1	1	0	1	1	2	0	1	2	0	0	1	0	1	0	1	0	0	1	0	15	0	0	0	0	29	0	1	0	1	15
k__Bacteria.p__Proteobacteria.c__Gammaproteobacteria.o__Vibrionales.f__Vibrionaceae.g__Enterovibrio	25	7	9	4	6	10	4	6	16	11	4	6	14	4	22	6	4	6	6	10	12	16	3	9	9	6	11	6	5	17	9	9	9	9	11	8	7	17	203	15	4	4	13	303	10	7	7	23	139
k__Bacteria.p__Proteobacteria.c__Gammaproteobacteria.o__Enterobacteriales.f__Enterobacteriaceae.g__Franconibacter	0	0	1	0	3	0	0	2	0	1	1	0	1	1	0	2	0	1	0	2	0	0	3	0	0	2	1	1	0	1	0	0	0	0	0	1	2	0	1	0	0	0	0	1	0	0	2	1	1
k__Bacteria.p__Proteobacteria.c__Gammaproteobacteria.o__Methylococcales.f__Methylococcaceae.g__Methylocaldum	0	0	0	0	2	2	0	2	1	0	0	1	1	0	0	1	0	10	0	1	0	5	1	2	0	2	0	4	0	5	0	0	0	0	5	0	1	2	11	0	0	0	0	4	0	0	1	0	0
k__Bacteria.p__Proteobacteria.c__Gammaproteobacteria.o__Cellvibrionales.f__Cellvibrionaceae.g__Gilvimarinus	0	0	0	0	1	0	0	0	0	2	0	0	0	0	0	0	0	0	0	1	0	1	12	0	0	3	0	0	0	0	0	0	0	1	0	1	1	0	117	0	1	0	0	61	0	0	0	0	66
k__Bacteria.p__Proteobacteria.c__Gammaproteobacteria.o__Chromatiales.f__Chromatiaceae.g__Thiocystis	0	0	0	3	1	0	0	0	0	0	0	0	0	0	0	0	0	1	0	0	0	0	0	0	0	0	0	0	0	0	0	0	0	1	0	0	5	0	0	0	0	0	0	2	0	0	0	0	0
k__Bacteria.p__Firmicutes.c__Bacilli.o__Bacillales.f__Bacillaceae.g__Lentibacillus	0	0	0	0	0	0	0	0	4	0	0	0	0	0	0	1	0	0	0	0	0	0	0	0	0	0	2	0	0	0	0	0	0	0	0	0	0	0	0	0	0	0	0	0	0	0	1	0	0
k__Bacteria.p__Cyanobacteria.o__Pleurocapsales.g__Pleurocapsa	0	0	0	0	0	0	0	0	0	1	0	0	1	0	0	1	1	0	0	0	0	0	0	0	0	0	0	0	0	1	1	0	0	0	0	0	0	3	2	0	0	0	2	0	0	0	0	0	4
k__Bacteria.p__Proteobacteria.c__Gammaproteobacteria.o__Alteromonadales.f__Pseudoalteromonadaceae.g__Algicola	3	3	3	1	4	3	0	1	0	4	4	2	6	3	5	1	3	0	3	1	1	4	0	3	0	1	3	3	0	4	1	1	0	1	0	2	2	3	0	4	1	0	1	0	0	1	0	0	2
k__Archaea.p__Euryarchaeota.c__Methanomicrobia.o__Methanomicrobiales.f__Methanoregulaceae.g__Methanosphaerula	0	0	0	0	0	0	0	0	0	0	0	0	0	0	0	0	0	0	0	0	0	0	0	0	0	0	0	0	0	0	0	0	0	0	0	0	0	0	8	0	0	0	1	6	0	0	0	0	7
k__Bacteria.p__Actinobacteria.c__Actinobacteria.o__Corynebacteriales.g__Tomitella	2	6	0	0	1	0	0	0	0	0	0	0	0	0	1	0	6	0	0	0	0	0	5	0	0	1	0	0	0	0	0	0	0	0	0	0	5	0	2	2	0	0	0	0	0	0	0	0	1
k__Bacteria.p__Cyanobacteria.o__Oscillatoriales.g__Planktothricoides	0	2	0	1	1	1	0	0	0	1	0	0	0	0	0	0	0	11	1	0	0	0	0	0	0	4	0	5	1	0	0	0	0	0	4	1	2	1	20	0	0	0	0	31	0	0	0	0	14
k__Bacteria.p__Proteobacteria.c__Betaproteobacteria.o__Rhodocyclales.f__Rhodocyclaceae.g__Dechloromonas	0	1	0	16	26	1	1	0	1	2	4	0	0	0	2	1	1	11	0	1	0	2	6	0	1	0	0	0	0	2	2	4	0	1	1	0	50	7	0	2	0	0	4	0	0	2	0	2	0
k__Bacteria.p__Verrucomicrobia.c__Spartobacteria.o__Chthoniobacterales.f__Chthoniobacteraceae.g__Chthoniobacter	6	6	0	0	0	0	0	8	0	0	0	0	0	0	1	4	7	6	0	0	1	0	2	0	2	0	0	0	0	4	0	0	10	0	1	0	0	0	1803	5	3	0	0	4272	0	0	1	0	1155
k__Bacteria.p__Bacteroidetes.c__Cytophagia.o__Cytophagales.f__Cyclobacteriaceae.g__Mariniradius	0	0	0	0	0	0	0	0	1	0	0	0	0	0	0	0	0	0	0	0	0	0	0	0	0	0	0	0	0	0	0	1	0	0	0	0	0	0	0	0	0	0	0	0	0	0	0	0	0
k__Bacteria.p__Actinobacteria.c__Actinobacteria.o__Micrococcales.f__Beutenbergiaceae.g__Beutenbergia	0	4	0	1	1	0	1	0	3	0	2	0	0	1	1	1	2	2	1	1	1	1	10	2	0	2	1	1	1	1	0	0	1	1	1	0	1	1	14	3	2	1	1	12	0	0	0	2	5
k__Archaea.p__Crenarchaeota.c__Thermoprotei.o__Thermoproteales.f__Thermoproteaceae.g__Vulcanisaeta	0	0	0	0	0	0	0	0	0	0	0	0	0	0	0	0	0	0	0	0	0	0	0	0	0	0	0	0	0	0	0	0	0	0	0	0	0	0	0	0	0	0	0	0	0	0	0	1	0
k__Bacteria.p__Proteobacteria.c__Deltaproteobacteria.o__Desulfovibrionales.f__Desulfomicrobiaceae.g__Desulfomicrobium	0	9	0	0	0	0	0	1	0	0	0	1	0	0	0	0	0	0	0	0	0	0	0	0	0	0	0	0	0	1	0	1	0	0	0	0	1	0	0	0	0	0	0	4	0	0	0	0	0
k__Bacteria.p__Deinococcus.Thermus.c__Deinococci.o__Thermales.f__Thermaceae.g__Marinithermus	0	0	0	0	1	0	0	0	0	0	0	0	0	0	0	0	0	0	0	0	0	0	0	0	0	0	0	0	0	0	0	0	0	0	0	0	0	0	0	0	0	0	0	0	0	0	0	0	0
k__Bacteria.p__Firmicutes.c__Clostridia.o__Thermoanaerobacterales.f__Thermoanaerobacterales_Family_IV._Incertae_Sedis.g__Mahella	0	2	0	0	0	0	0	0	2	0	0	0	0	0	0	0	0	0	0	0	0	0	0	0	0	1	0	0	0	0	0	0	0	0	0	0	0	0	0	0	0	0	0	6	0	0	0	0	1
k__Bacteria.p__Proteobacteria.c__Deltaproteobacteria.o__Desulfarculales.f__Desulfarculaceae.g__Dethiosulfatarculus	1	0	1	1	0	1	0	0	0	0	0	0	0	0	0	0	0	0	0	0	0	0	0	0	0	1	0	0	0	0	0	0	0	0	0	0	0	0	0	0	0	0	0	0	0	0	0	1	0
k__Bacteria.p__Proteobacteria.c__Gammaproteobacteria.o__Cellvibrionales.f__Spongiibacteraceae.g__Zhongshania	0	0	0	0	0	0	0	0	0	0	0	0	0	0	0	0	0	0	0	0	0	0	2	0	0	0	0	0	0	2	0	0	0	0	0	0	0	0	8	0	0	0	0	8	0	0	0	0	0
k__Bacteria.p__Actinobacteria.c__Actinobacteria.o__Micromonosporales.f__Micromonosporaceae.g__Catenuloplanes	3	2	0	2	3	7	0	4	2	4	2	0	4	4	0	1	0	0	1	5	7	2	5	1	0	3	6	2	2	1	1	1	3	5	7	6	2	2	0	3	1	0	1	0	0	3	2	7	5
k__Bacteria.p__Proteobacteria.c__Gammaproteobacteria.o__Pasteurellales.f__Pasteurellaceae.g__Necropsobacter	211	26	20	26	28	99	71	31	228	51	20	51	6	180	5	66	135	46	75	239	46	32	37	73	875	26	27	5	9	13	115	1051	19	7	85	102	6	19	3206	59	574	5	46	16939	22	53	10	70	20788
k__Bacteria.p__Cyanobacteria.o__Stigonematales.g__Hapalosiphon	0	0	0	0	1	0	0	0	0	0	0	0	1	0	0	0	0	0	0	0	0	0	0	0	1	3	0	0	2	1	1	0	0	0	0	1	0	0	40	1	0	0	0	20	0	3	0	0	15
k__Bacteria.p__Firmicutes.c__Bacilli.o__Lactobacillales.f__Leuconostocaceae.g__Oenococcus	12	7	3	1	0	6	0	15	0	0	0	2	0	5	5	1	1	4	0	1	1	4	4	4	1	0	2	0	2	1	1	1	2	14	0	0	2	6	54	30	0	7	6	58	0	1	1	1	62
k__Bacteria.p__Proteobacteria.c__Alphaproteobacteria.o__Rhodospirillales.f__Rhodospirillaceae.g__Phaeospirillum	0	0	0	0	1	0	0	0	0	0	0	0	0	0	1	0	0	0	0	1	1	0	0	0	0	0	1	0	0	0	0	0	0	0	0	0	9	1	0	0	0	0	0	0	0	0	0	0	0
k__Bacteria.p__Proteobacteria.c__Alphaproteobacteria.g__Polymorphum	1	1	0	0	0	1	0	0	2	0	0	0	0	0	0	0	0	0	0	0	0	0	3	0	0	0	0	0	0	1	0	0	0	1	0	0	0	0	1	0	0	0	0	0	0	0	0	0	1
k__Bacteria.p__Firmicutes.c__Clostridia.o__Clostridiales.f__Lachnospiraceae.g__Marvinbryantia	0	0	0	0	0	0	0	0	0	0	0	0	0	0	0	0	0	0	0	0	0	0	0	0	0	0	0	0	0	0	0	0	0	0	0	0	0	0	1	0	0	0	0	3	0	0	0	0	1
k__Archaea.p__Euryarchaeota.c__Halobacteria.o__Halobacteriales.f__Halobacteriaceae.g__Halococcus	3	1	1	0	5	2	25	0	132	0	1	18	1	40	5	1	6	1	4	29	1	2	1	0	46	1	3	0	2	1	39	588	1	1	12	3	1	0	46	1	123	0	2	110	1	4	1	2	129
k__Bacteria.p__Bacteroidetes.o__Bacteroidetes_Order_II._Incertae_sedis.f__Rhodothermaceae.g__Salisaeta	0	0	0	0	0	0	0	0	0	0	0	0	0	0	0	0	2	1	0	0	0	0	0	0	0	2	0	0	0	4	0	0	0	0	0	0	4	1	0	0	0	0	0	0	0	0	0	0	0
k__Bacteria.p__Proteobacteria.c__Betaproteobacteria.o__Burkholderiales.f__Burkholderiaceae.g__Lautropia	0	0	0	5	25	1	0	0	1	1	0	2	0	0	2	1	3	8	0	0	0	0	1	4	0	0	2	2	0	0	0	0	0	0	0	1	49	3	4	1	1	1	0	3	1	0	2	2	6
k__Bacteria.p__Proteobacteria.c__Gammaproteobacteria.o__Oceanospirillales.f__Oceanospirillaceae.g__Bermanella	0	0	0	0	0	0	0	0	0	0	0	0	0	0	0	0	0	0	0	0	0	0	0	0	0	0	0	0	0	0	0	0	0	1	0	0	0	0	0	0	0	0	0	0	0	0	0	0	0
k__Bacteria.p__Proteobacteria.c__Alphaproteobacteria.o__Rhizobiales.f__Methylocystaceae.g__Pleomorphomonas	1	1	0	1	3	1	0	0	0	0	0	0	0	0	2	0	0	1	0	0	0	0	2	0	0	0	0	0	0	0	0	0	1	0	0	1	5	8	1	0	0	2	1	1	0	0	0	0	0
k__Bacteria.p__Proteobacteria.c__Alphaproteobacteria.o__Rhodobacterales.f__Rhodobacteraceae.g__Pseudovibrio	3	5	6	5	2	13	0	0	7	8	4	2	9	7	7	277	8	13	4	9	6	2	4	11	4	4	0	8	6	12	2	2	12	2	1	14	3	30	7250	4	1	0	4	2239	0	4	4	4	3954
k__Bacteria.p__Proteobacteria.c__Alphaproteobacteria.o__Rhizobiales.f__Brucellaceae.g__Brucella	5	13	11	11	12	3	18	11	26	13	23	25	19	26	31	10	13	20	8	8	15	16	22	16	12	9	12	6	5	7	17	6	10	9	5	15	14	15	106	10	14	16	14	163	14	13	7	13	72
k__Bacteria.p__Nitrospirae.c__Nitrospira.o__Nitrospirales.f__Nitrospiraceae.g__Thermodesulfovibrio	0	0	2	1	0	0	0	5	0	1	0	0	1	2	0	0	0	4	0	1	0	0	5	0	0	3	2	1	0	0	0	0	0	2	1	0	0	2	0	1	4	0	0	5	1	0	4	0	0
k__Bacteria.p__Verrucomicrobia.c__Opitutae.o__Opitutales.f__Opitutaceae.g__Cephaloticoccus	4	0	1	0	0	1	0	0	3	1	1	0	2	0	0	3	0	1	0	1	1	1	1	2	0	1	2	0	0	1	0	0	0	0	1	1	1	0	10	1	0	0	2	16	0	2	0	0	5
k__Bacteria.p__Proteobacteria.c__Gammaproteobacteria.o__Pseudomonadales.f__Moraxellaceae.g__Alkanindiges	0	4	1	0	1	1	0	0	2	0	1	0	0	0	0	0	10	0	0	1	0	0	15	0	0	1	0	4	2	36	0	0	0	0	0	0	17	0	0	1	1	0	0	5	0	0	0	0	0
k__Bacteria.p__Proteobacteria.c__Deltaproteobacteria.o__Desulfovibrionales.f__Desulfovibrionaceae.g__Desulfocurvus	0	0	0	2	7	0	0	0	0	0	0	0	0	0	0	1	0	0	1	0	0	0	1	0	0	0	0	0	0	0	0	0	0	0	0	1	8	1	0	0	0	0	0	0	0	0	0	0	0
k__Bacteria.p__Firmicutes.c__Bacilli.o__Lactobacillales.f__Streptococcaceae.g__Streptococcus	12265	21903	13449	8739	11671	12071	7595	9700	10930	13860	8426	18171	11905	31198	19513	253457	8347	32445	20569	15675	9027	20483	10489	54485	28194	13730	6952	9048	14533	9357	7873	11691	13845	6035	9733	21867	37436	15309	4515328	12276	12521	10202	8790	3633909	10314	6157	5366	17558	3347901
k__Bacteria.p__Actinobacteria.c__Acidimicrobiia.o__Acidimicrobiales.f__Acidimicrobiaceae.g__Acidimicrobium	0	4	0	0	2	1	0	0	0	0	0	0	0	0	0	0	0	0	0	0	0	1	2	0	0	0	0	0	0	0	0	1	0	1	0	0	1	0	0	1	2	0	0	0	0	0	0	0	1
k__Bacteria.p__Actinobacteria.c__Actinobacteria.o__Frankiales.f__Sporichthyaceae.g__Sporichthya	9	3	1	0	2	0	0	0	0	0	0	0	0	2	1	10	29	0	2	1	7	1	10	1	0	3	3	0	0	2	0	0	0	4	0	0	4	0	0	43	0	0	0	0	0	0	0	0	0
k__Bacteria.p__Firmicutes.c__Bacilli.o__Bacillales.f__Thermoactinomycetaceae.g__Thermoactinomyces	0	1	0	0	0	0	0	0	0	0	0	0	0	0	0	0	0	3	0	0	0	0	0	0	0	0	0	0	0	1	0	0	0	0	0	0	1	0	2	0	0	0	0	23	0	0	0	0	5
k__Bacteria.p__Bacteroidetes.c__Cytophagia.o__Cytophagales.f__Cytophagaceae.g__Rudanella	0	0	0	0	0	0	0	0	2	0	0	0	0	0	0	1	0	0	0	0	0	0	0	0	0	0	3	0	0	0	0	0	0	1	0	0	0	0	1	0	0	0	0	6	0	0	0	0	0
k__Bacteria.p__Aquificae.c__Aquificae.o__Desulfurobacteriales.f__Desulfurobacteriaceae.g__Desulfurobacterium	0	0	0	0	0	0	0	0	0	0	2	0	0	0	0	0	0	0	0	0	0	0	0	1	0	0	0	0	0	0	0	0	0	0	0	0	0	0	0	0	0	0	1	0	0	0	0	0	1
k__Bacteria.p__Bacteroidetes.c__Flavobacteriia.o__Flavobacteriales.f__Flavobacteriaceae.g__Jejuia	0	0	0	0	0	0	0	0	0	0	0	0	0	0	0	0	0	0	0	0	0	0	0	0	0	0	0	0	0	0	0	0	0	0	0	0	1	0	1	0	0	0	0	1	0	0	0	0	0
k__Bacteria.p__Firmicutes.c__Bacilli.o__Lactobacillales.f__Carnobacteriaceae.g__Alkalibacterium	25	22	15	73	24	43	9	8	17	21	18	10	12	20	9	19	19	12	22	61	21	18	17	51	9	16	19	12	11	16	17	10	12	10	35	51	23	14	29011	17	105	6	19	40313	2	23	50	46	35962
k__Bacteria.p__Firmicutes.c__Clostridia.o__Thermoanaerobacterales.f__Thermoanaerobacterales_Family_III._Incertae_Sedis.g__Thermosediminibacter	0	0	0	0	0	0	0	0	0	0	1	0	0	0	0	0	0	0	0	0	0	0	0	0	0	0	0	0	0	10	0	0	0	0	0	0	0	3	0	1	0	0	0	0	0	0	0	0	0
k__Bacteria.p__Cyanobacteria.o__Oscillatoriales.g__Microcoleus	0	6	1	0	0	0	0	0	0	0	0	0	0	24	0	0	0	9	0	25	0	0	2	1	0	0	0	0	0	1	2	1	0	0	0	0	0	1	58	3	1	0	1	50	1	0	1	1	15
k__Bacteria.p__Proteobacteria.c__Alphaproteobacteria.o__Rhizobiales.f__Rhodobiaceae.g__Afifella	0	1	0	0	0	0	0	0	0	0	0	0	0	0	1	1	0	0	0	0	0	0	0	0	0	0	0	0	0	1	0	0	0	0	0	0	2	0	0	1	0	0	0	1	0	0	0	0	2
k__Bacteria.p__Proteobacteria.c__Betaproteobacteria.o__Burkholderiales.f__Alcaligenaceae.g__Pelistega	0	1	0	0	0	0	0	0	1	0	0	0	0	0	0	0	1	0	1	1	0	1	1	0	0	0	0	0	0	0	0	0	0	0	0	0	0	0	0	0	0	0	0	0	0	0	0	0	1
k__Bacteria.p__Proteobacteria.c__Betaproteobacteria.o__Burkholderiales.f__Oxalobacteraceae.g__Janthinobacterium	5	19	9	24	112	34	10	7	31	0	4	7	14	5	29	28	4	35	22	8	5	4	594	8	4	35	24	84	5	52	9	16	4	18	5	4	245	12	189	5	8	9	9	227	8	50	6	2	147
k__Bacteria.p__Chloroflexi.c__Anaerolineae.o__Anaerolineales.f__Anaerolineaceae.g__Levilinea	0	0	0	0	0	0	0	0	0	0	0	0	0	0	0	0	0	0	0	0	0	0	8	0	0	0	2	0	0	1	0	0	0	0	0	0	1	0	1	0	0	2	0	0	0	0	0	0	2
k__Bacteria.p__Firmicutes.c__Bacilli.o__Bacillales.f__Planococcaceae.g__Rummeliibacillus	0	0	0	0	0	0	0	0	0	0	0	0	0	0	0	0	0	0	0	0	0	0	0	0	0	0	0	0	0	0	1	0	0	0	0	0	0	0	2	0	0	0	0	1	0	0	0	0	0
k__Bacteria.p__Nitrospinae.c__Nitrospinia.o__Nitrospinales.f__Nitrospinaceae.g__Nitrospina	0	0	2	2	3	0	1	0	1	3	0	0	2	1	0	0	4	1	1	1	4	1	2	2	0	0	2	2	1	1	1	1	0	0	0	0	3	0	5	2	0	0	1	6	0	0	1	0	1
k__Bacteria.p__Cyanobacteria.o__Chroococcales.g__Gloeocapsa	0	3	0	0	1	0	0	0	0	1	0	1	0	1	1	3	0	23	2	0	0	0	2	2	0	0	1	1	0	0	0	0	0	0	0	1	0	0	27	0	1	0	0	24	0	0	0	0	44
k__Bacteria.p__Firmicutes.c__Bacilli.o__Lactobacillales.f__Enterococcaceae.g__Catellicoccus	357	111	190	72	45	374	46	149	122	348	141	48	422	140	167	8287	122	469	45	175	141	300	132	344	128	153	50	108	193	38	35	88	757	74	115	591	164	111	5	153	102	46	291	3	121	64	96	369	5
k__Bacteria.p__Actinobacteria.c__Actinobacteria.o__Micrococcales.f__Cellulomonadaceae.g__Cellulomonas	5	54	5	6	12	8	9	12	36	2	9	6	6	29	6	32	11	39	4	20	5	3	18	13	20	5	15	8	5	22	20	196	6	15	14	6	20	7	509	13	42	4	5	2194	6	4	2	11	1907
k__Bacteria.p__Actinobacteria.c__Actinobacteria.o__Micrococcales.f__Promicromonosporaceae.g__Xylanimonas	0	2	0	0	0	0	0	0	1	0	0	0	0	0	1	0	0	0	0	0	0	0	1	0	0	0	0	0	0	0	0	0	0	0	0	0	0	3	0	0	0	1	0	0	0	0	0	0	0
k__Bacteria.p__Cyanobacteria.o__Chroococcales.g__Cyanobium	1	0	0	0	0	0	0	0	0	0	0	0	0	0	1	1	1	0	0	0	0	0	0	0	0	0	2	0	0	0	0	0	0	0	0	0	3	0	0	0	0	0	0	0	0	0	0	1	1
k__Archaea.p__Euryarchaeota.c__Methanobacteria.o__Methanobacteriales.f__Methanothermaceae.g__Methanothermus	2	0	0	0	1	2	0	0	0	1	1	0	0	0	0	22	0	1	1	0	2	0	2	0	0	0	1	2	0	0	0	0	0	0	0	0	0	0	0	0	0	1	0	0	0	0	0	1	3
k__Bacteria.p__Proteobacteria.c__Alphaproteobacteria.o__Parvularculales.f__Parvularculaceae.g__Parvularcula	0	1	1	0	1	0	0	0	0	0	0	1	1	0	1	2	1	0	0	0	0	0	0	0	0	2	0	3	0	0	0	0	0	0	0	0	2	0	0	0	0	0	0	1	0	0	0	0	0
k__Bacteria.p__Actinobacteria.c__Actinobacteria.o__Actinomycetales.f__Actinomycetaceae.g__Actinotignum	0	0	0	0	1	3	0	0	0	0	0	0	0	0	0	0	0	2	0	0	0	0	0	0	0	0	0	0	4	2	0	0	0	0	9	0	0	0	1	0	1	0	0	0	0	0	0	0	0
k__Bacteria.p__Bacteroidetes.c__Bacteroidia.o__Bacteroidales.f__Marinifilaceae.g__Marinifilum	0	4	0	0	0	0	0	0	0	0	0	0	0	0	0	1	0	0	0	0	0	0	1	0	0	1	0	0	0	0	0	1	0	0	1	0	0	0	0	0	0	0	0	0	0	0	0	0	0
k__Bacteria.p__Proteobacteria.c__Betaproteobacteria.o__Burkholderiales.f__Comamonadaceae.g__Rhodoferax	0	2	0	11	54	9	1	0	1	0	2	2	3	3	1	0	2	9	0	0	1	0	3	1	1	1	3	0	0	0	1	1	0	1	2	0	106	0	1	0	0	0	2	4	2	1	0	0	1
k__Bacteria.p__Actinobacteria.c__Actinobacteria.o__Micromonosporales.f__Micromonosporaceae.g__Catelliglobosispora	0	2	0	0	0	0	0	0	0	0	0	0	0	0	0	7	0	0	0	0	1	0	1	0	0	1	0	0	0	0	0	0	1	0	0	0	1	0	0	3	0	0	0	0	0	0	0	0	0
k__Bacteria.p__Proteobacteria.c__Gammaproteobacteria.o__Chromatiales.f__Chromatiaceae.g__Nitrosococcus	1	2	0	0	1	0	0	0	0	1	0	0	0	1	3	0	2	0	0	3	1	0	0	0	0	0	1	0	0	6	2	1	0	0	5	0	3	0	829	0	6	0	0	3646	0	0	0	1	1899
k__Bacteria.p__Proteobacteria.c__Alphaproteobacteria.o__Rhodobacterales.f__Rhodobacteraceae.g__Salipiger	0	1	0	0	1	0	0	0	0	2	1	0	0	1	1	0	0	0	0	0	0	0	0	0	0	0	0	0	0	0	0	0	0	0	1	1	6	0	1	0	0	0	1	0	0	0	0	1	1
k__Bacteria.p__Proteobacteria.c__Alphaproteobacteria.o__Rhizobiales.f__Beijerinckiaceae.g__Methyloferula	0	0	0	0	0	0	0	0	0	0	0	0	0	0	1	2	1	1	0	0	0	0	0	1	0	0	0	0	0	0	0	0	0	0	0	0	0	0	0	0	0	0	0	1	0	1	0	0	1
k__Bacteria.p__Proteobacteria.c__Betaproteobacteria.o__Neisseriales.f__Chromobacteriaceae.g__Gulbenkiania	65	176	121	155	92	94	56	150	91	114	81	110	143	148	109	49	94	115	90	130	127	72	72	134	88	97	96	42	81	66	101	63	93	50	31	140	76	93	17497	109	102	77	132	14622	113	55	57	172	10980
k__Bacteria.p__Firmicutes.c__Clostridia.o__Clostridiales.f__Peptostreptococcaceae.g__Terrisporobacter	1	0	1	1	0	0	0	1	0	1	0	0	0	2	1	0	0	0	0	1	1	0	0	1	0	0	0	0	1	1	0	2	1	0	0	0	0	1	11	0	0	0	0	8	0	1	0	1	7
k__Bacteria.p__Proteobacteria.c__Alphaproteobacteria.o__Rhodobacterales.f__Rhodobacteraceae.g__Octadecabacter	0	0	0	0	0	0	0	0	0	0	0	0	0	0	0	0	0	3	0	0	0	0	0	0	0	0	0	0	0	0	0	0	0	0	0	0	2	0	3	0	0	0	0	0	0	0	0	0	0
k__Bacteria.p__Proteobacteria.c__Deltaproteobacteria.o__Desulfobacterales.f__Desulfobulbaceae.g__Desulfurivibrio	0	0	0	0	0	0	0	0	0	0	0	0	0	0	0	0	0	0	0	0	0	0	0	0	0	1	0	0	0	0	0	1	0	0	0	0	0	0	0	0	0	0	0	0	0	0	0	0	0
k__Bacteria.p__Proteobacteria.c__Gammaproteobacteria.o__Pseudomonadales.f__Moraxellaceae.g__Psychrobacter	6	23	2	20	4	2	3	60	22	2	2	4	148	12	18	48	4	176	41	21	1	7	11	15	3	13	26	32	2	301	13	52	10	20	5	1	3	6	55	1	7	0	3	52	5	13	0	14	36
k__Bacteria.p__Proteobacteria.c__Alphaproteobacteria.o__Rhodobacterales.f__Rhodobacteraceae.g__Jannaschia	2	0	2	6	4	2	3	1	8	1	3	1	2	8	1	5	1	2	1	3	1	3	2	0	3	1	5	3	1	0	2	28	0	0	1	1	14	0	102	1	9	1	2	394	0	0	0	0	686
k__Archaea.p__Euryarchaeota.c__Archaeoglobi.o__Archaeoglobales.f__Archaeoglobaceae.g__Archaeoglobus	0	0	0	0	0	0	1	0	0	0	0	0	0	0	0	0	0	0	0	0	0	0	0	0	0	0	0	0	0	0	0	0	0	0	0	0	0	0	2	0	0	0	0	0	0	0	0	0	0
k__Bacteria.p__Bacteroidetes.c__Flavobacteriia.o__Flavobacteriales.f__Flavobacteriaceae.g__Siansivirga	0	0	0	0	0	0	0	0	1	0	0	0	0	0	0	0	0	0	0	0	0	0	0	0	0	1	0	1	0	0	0	0	0	0	0	0	0	0	0	0	0	0	0	0	0	0	0	0	0
k__Bacteria.p__Firmicutes.c__Clostridia.o__Halanaerobiales.f__Halanaerobiaceae.g__Halothermothrix	0	0	0	0	0	0	0	0	0	0	0	0	0	0	0	0	0	0	0	0	0	0	0	0	0	0	0	0	0	1	0	0	0	0	0	0	0	0	0	0	0	0	0	0	0	0	0	0	0
k__Bacteria.p__Proteobacteria.c__Alphaproteobacteria.o__Rhodospirillales.f__Acetobacteraceae.g__Gluconacetobacter	0	0	0	0	1	0	0	0	0	0	0	0	0	0	1	0	0	6	0	0	0	0	3	0	0	0	0	0	0	0	0	0	0	0	0	0	4	0	2	0	0	1	0	2	0	0	0	0	0
k__Bacteria.p__Actinobacteria.c__Actinobacteria.o__Micrococcales.f__Intrasporangiaceae.g__Phycicoccus	1	9	0	0	2	1	0	6	3	0	0	0	0	0	2	2	2	6	8	0	1	14	1	8	0	0	0	22	5	11	1	3	0	0	0	0	6	6	1	1	0	0	0	2	0	13	0	0	4
k__Bacteria.p__Proteobacteria.c__Deltaproteobacteria.o__Desulfobacterales.f__Desulfobacteraceae.g__Desulfatibacillum	40	45	80	41	30	37	19	20	42	31	45	28	60	57	121	17	52	41	115	44	36	37	34	82	43	32	29	14	23	19	32	30	66	16	13	22	39	25	168	45	15	40	27	229	42	76	13	40	113
k__Bacteria.p__Firmicutes.c__Bacilli.o__Lactobacillales.f__Carnobacteriaceae.g__Dolosigranulum	7	1	1	0	0	4	1	0	2	6	0	0	1	0	2	4	4	1	0	1	0	2	5	2	1	9	0	4	0	0	0	0	1	1	9	11	0	0	0	0	2	0	4	0	6	4	0	4	0
k__Archaea.p__Euryarchaeota.c__Halobacteria.o__Halobacteriales.f__Halobacteriaceae.g__Halarchaeum	0	0	0	0	0	0	0	0	0	0	0	0	0	0	0	0	0	0	0	0	0	0	0	0	0	0	0	0	0	0	0	0	0	0	0	0	0	0	0	0	0	0	0	0	0	0	0	0	0
k__Bacteria.p__Proteobacteria.c__Alphaproteobacteria.o__Rickettsiales.f__Anaplasmataceae.g__Ehrlichia	44	97	119	57	37	60	33	53	105	61	92	56	154	82	95	34	58	59	83	72	67	67	88	98	73	44	72	40	32	39	55	50	60	43	27	62	66	63	408	79	34	43	53	591	61	65	36	54	255
k__Bacteria.p__Firmicutes.c__Clostridia.o__Clostridiales.f__Caldicoprobacteraceae.g__Caldicoprobacter	0	0	0	0	0	0	0	0	0	0	0	0	0	0	0	0	0	0	0	0	0	0	0	0	0	0	0	0	0	0	0	0	0	0	0	0	0	1	0	0	0	0	0	0	0	0	0	0	0
k__Bacteria.p__Firmicutes.c__Bacilli.o__Bacillales.f__Bacillaceae.g__Salinibacillus	0	0	0	0	0	0	0	0	0	1	0	0	0	0	0	0	0	0	0	0	0	0	0	0	0	0	0	0	0	0	0	0	0	0	0	0	0	0	0	0	0	0	0	0	0	0	0	0	0
k__Bacteria.p__Proteobacteria.c__Deltaproteobacteria.o__Desulfurellales.f__Desulfurellaceae.g__Desulfurella	0	0	0	0	0	0	0	1	0	0	0	0	0	0	1	0	0	0	0	0	0	0	0	0	0	0	0	0	0	1	0	0	0	0	0	0	0	0	1	0	0	0	0	0	0	0	0	0	0
k__Bacteria.p__Firmicutes.c__Clostridia.o__Clostridiales.f__Lachnospiraceae.g__Pseudobutyrivibrio	0	0	0	0	0	0	0	0	0	1	0	0	0	0	0	1	0	3	0	0	0	0	0	0	0	0	0	0	0	0	0	0	0	4	0	0	0	0	0	0	0	0	0	4	0	0	0	0	0
k__Bacteria.p__Bacteroidetes.c__Flavobacteriia.o__Flavobacteriales.f__Flavobacteriaceae.g__Capnocytophaga	20	30	49	92	37	20	7	47	31	20	46	17	81	73	31	22	37	41	374	40	55	15	13	232	14	51	43	16	43	21	37	16	114	50	21	16	77	15	178	49	15	18	55	312	21	17	22	23	156
k__Bacteria.p__Actinobacteria.c__Actinobacteria.o__Micrococcales.f__Microbacteriaceae.g__Humibacter	0	0	0	0	0	0	0	0	0	0	0	0	0	0	1	0	0	2	0	0	0	0	0	0	3	1	0	0	0	0	0	0	0	0	0	0	0	0	0	0	0	0	0	0	7	0	0	0	0
k__Bacteria.p__Proteobacteria.c__Gammaproteobacteria.o__Enterobacteriales.f__Enterobacteriaceae.g__Escherichia	15179	11143	10793	14071	7421	13208	6524	12352	9133	10929	9993	9041	12691	10777	10955	13121	9051	11324	9018	8567	10883	7894	8185	12363	20010	7639	8596	5340	6740	6036	7437	7612	8969	5619	5617	13728	6645	6606	319254	13194	10159	6513	9703	401388	11202	7583	5017	10163	304494
k__Bacteria.p__Proteobacteria.c__Alphaproteobacteria.o__Rhizobiales.f__Aurantimonadaceae.g__Martelella	1	1	0	1	0	0	1	0	0	0	1	0	0	0	2	0	0	1	0	0	1	0	2	0	0	0	0	1	0	0	0	0	0	0	0	0	13	1	2	0	0	0	0	1	0	0	0	0	2
k__Bacteria.p__Firmicutes.c__Bacilli.o__Bacillales.f__Bacillaceae.g__Lysinibacillus	7	11	7	4	3	10	3	12	7	4	11	3	9	6	11	5	3	5	6	12	9	4	10	4	4	9	4	10	7	15	8	4	6	3	0	9	4	1	1002	11	21	3	14	1237	2	1	9	18	888
k__Bacteria.p__Proteobacteria.c__Gammaproteobacteria.o__Cellvibrionales.f__Spongiibacteraceae.g__Spongiibacter	0	1	0	0	4	0	0	0	0	0	0	0	0	0	1	1	0	1	0	0	0	0	0	0	0	0	0	0	0	0	0	0	1	3	0	0	8	0	0	0	0	0	0	0	0	0	0	0	0
k__Bacteria.p__Proteobacteria.c__Betaproteobacteria.o__Neisseriales.f__Chromobacteriaceae.g__Paludibacterium	0	0	0	0	1	0	0	0	0	0	0	0	0	1	0	1	0	0	0	0	0	0	0	0	0	1	0	0	0	0	0	0	0	0	0	0	4	0	0	0	0	0	0	0	1	0	1	0	0
k__Bacteria.p__Proteobacteria.c__Gammaproteobacteria.o__Aeromonadales.f__Aeromonadaceae.g__Aeromonas	10055	4266	2442	2879	2891	4745	922	3051	1380	1411	4826	2785	2107	2384	11129	2360	8826	2770	2149	5923	4631	2203	1791	3094	2437	3002	2435	1145	2003	1784	1859	1063	3651	3971	5430	3494	2267	937	5733	4928	2882	1825	4792	12825	4776	4025	1923	6875	15558
k__Bacteria.p__Chlamydiae.c__Chlamydiia.o__Chlamydiales.f__Parachlamydiaceae.g__Candidatus_Protochlamydia	2	1	6	10	4	5	1	5	8	9	2	7	8	3	6	1	2	1	9	5	4	6	0	2	1	2	3	1	3	8	8	3	4	6	2	2	6	6	246	1	4	1	2	367	1	3	3	5	193
k__Bacteria.p__Proteobacteria.c__Betaproteobacteria.o__Burkholderiales.f__Comamonadaceae.g__Variovorax	4	35	13	86	565	13	13	6	25	4	7	28	7	3	14	6	8	128	6	11	2	5	68	8	18	12	12	17	5	18	11	13	6	9	5	5	1328	13	90	9	7	22	16	144	7	8	9	9	94
k__Bacteria.p__Proteobacteria.c__Betaproteobacteria.o__Burkholderiales.f__Burkholderiaceae.g__Cupriavidus	38	49	37	82	318	39	134	57	30	36	22	150	27	38	625	223	55	159	25	30	35	60	100	45	20	83	202	51	36	35	35	24	279	84	45	36	653	34	714	38	38	125	43	771	17	38	16	46	582
k__Bacteria.p__Bacteroidetes.c__Flavobacteriia.o__Flavobacteriales.f__Flavobacteriaceae.g__Gelidibacter	1	1	3	0	0	3	0	0	3	0	0	1	2	0	1	2	2	0	1	0	1	2	4	3	2	3	8	0	2	0	1	3	2	1	0	1	1	1	30	1	3	1	0	78	0	2	0	3	71
k__Bacteria.p__Thermotogae.c__Thermotogae.o__Kosmotogales.f__Kosmotogaceae.g__Mesotoga	0	0	0	0	0	0	0	0	1	1	0	0	0	0	0	0	0	0	0	0	0	0	0	0	0	1	0	0	0	0	0	0	0	0	0	0	0	0	2	0	0	0	0	2	0	0	0	0	0
k__Bacteria.p__Firmicutes.c__Clostridia.o__Clostridiales.f__Lachnospiraceae.g__Cellulosilyticum	0	0	0	0	0	0	0	0	0	0	0	0	2	0	0	0	0	3	0	0	1	0	0	0	1	0	0	0	0	0	0	0	0	0	0	0	0	0	20	0	0	0	0	24	2	0	0	0	12
k__Bacteria.p__Actinobacteria.c__Actinobacteria.o__Micrococcales.f__Dermabacteraceae.g__Brachybacterium	4524	1499	972	577	555	2186	1368	220	95	695	1438	730	263	368	376	253	1169	2137	7099	772	637	615	309	567	3180	67	92	282	355	253	325	134	248	100	536	1911	97	631	10	911	712	460	704	30	1347	4544	595	665	14
k__Archaea.p__Euryarchaeota.c__Halobacteria.o__Halobacteriales.f__Halobacteriaceae.g__Haladaptatus	3	3	5	1	0	4	0	3	2	4	2	3	7	2	2	3	6	1	0	5	2	23	4	5	4	3	2	2	1	2	1	2	5	1	5	5	7	2	200	5	1	2	4	125	1	8	9	1	181
k__Bacteria.p__Proteobacteria.c__Alphaproteobacteria.o__Rhizobiales.f__Phyllobacteriaceae.g__Hoeflea	0	0	0	1	8	1	0	4	0	2	0	0	0	0	2	1	0	0	0	1	0	1	0	0	0	1	0	1	0	0	0	0	0	1	0	0	15	1	5	0	0	0	0	4	0	0	0	0	3
k__Bacteria.p__Verrucomicrobia.c__Verrucomicrobiae.o__Verrucomicrobiales.f__Verrucomicrobia_subdivision_3.g__Pedosphaera	0	3	0	0	0	3	0	0	0	1	0	0	0	0	1	0	2	7	0	0	0	0	0	0	0	6	0	0	0	0	0	0	0	0	0	0	1	0	0	1	0	0	0	1	0	0	0	0	0
k__Bacteria.p__Proteobacteria.c__Alphaproteobacteria.o__Rhodospirillales.f__Acetobacteraceae.g__Commensalibacter	1	0	0	2	0	1	0	0	1	2	0	0	0	0	0	0	1	5	0	1	5	1	2	0	0	1	0	0	0	3	0	2	1	2	0	1	3	0	22	1	0	1	1	61	1	0	1	2	22
k__Bacteria.p__Firmicutes.c__Clostridia.o__Thermoanaerobacterales.f__Thermodesulfobiaceae.g__Thermodesulfobium	0	1	0	0	0	0	0	0	0	0	1	0	0	0	1	2	0	0	0	0	0	0	0	0	0	0	0	0	0	0	0	0	0	0	0	0	0	0	1	0	0	0	0	1	0	0	0	0	0
k__Bacteria.p__Proteobacteria.c__Alphaproteobacteria.o__Rickettsiales.f__Candidatus_Paracaedibacteraceae.g__Candidatus_Odyssella	0	0	0	0	0	0	0	0	0	0	0	0	0	0	0	0	0	1	0	1	0	0	0	0	0	0	0	0	0	0	0	0	0	0	0	0	0	0	0	0	0	0	0	1	0	0	0	0	0
k__Bacteria.p__Proteobacteria.c__Alphaproteobacteria.o__Rhizobiales.f__Bradyrhizobiaceae.g__Bradyrhizobium	146	202	176	157	216	133	180	351	369	190	107	222	176	210	178	274	199	807	173	170	145	365	402	318	685	211	171	285	218	171	157	164	113	177	214	151	327	374	5543	176	205	197	116	6352	92	154	107	124	5391
k__Bacteria.p__Actinobacteria.c__Actinobacteria.o__Streptosporangiales.f__Streptosporangiaceae.g__Herbidospora	1	0	0	0	2	4	2	0	20	3	2	0	2	4	0	5	4	0	4	1	3	1	4	3	14	3	3	0	2	2	5	43	1	4	3	2	4	3	106	3	13	1	5	464	1	0	3	3	278
k__Bacteria.p__Proteobacteria.c__Alphaproteobacteria.o__Rhodobacterales.f__Rhodobacteraceae.g__Ketogulonicigenium	0	0	0	1	1	0	0	1	0	0	0	0	1	0	0	1	0	0	0	0	0	0	2	0	0	1	0	0	0	0	2	0	0	2	0	0	0	0	0	0	0	0	0	0	0	0	0	0	0
k__Archaea.p__Euryarchaeota.c__Methanomicrobia.o__Methanomicrobiales.f__Methanospirillaceae.g__Methanospirillum	2	4	5	5	1	0	2	2	1	1	0	4	1	5	0	0	2	2	0	1	3	0	2	4	0	1	0	0	0	2	2	0	2	1	0	2	6	3	11	3	1	3	4	16	0	2	2	4	5
k__Bacteria.p__Proteobacteria.c__Alphaproteobacteria.o__Rhodobacterales.f__Hyphomonadaceae.g__Hellea	0	0	0	0	0	2	0	0	0	0	0	0	0	0	0	0	0	0	0	0	0	0	2	0	0	0	0	0	0	0	0	0	0	1	0	0	2	0	0	0	0	0	0	0	0	0	0	0	0
k__Bacteria.p__Proteobacteria.c__Gammaproteobacteria.o__Chromatiales.f__Chromatiaceae.g__Thiorhodovibrio	1	0	0	0	1	0	0	0	0	0	0	1	0	1	0	0	0	0	0	0	0	1	0	0	0	0	0	0	1	1	0	0	1	0	0	0	5	0	2	0	0	0	1	2	0	1	0	2	1
k__Bacteria.p__Proteobacteria.c__Gammaproteobacteria.g__Wohlfahrtiimonas	0	0	0	0	0	0	0	0	0	0	0	0	0	0	0	0	4	0	0	0	1	0	1	0	0	0	0	0	0	0	0	0	0	0	0	0	1	0	1	0	0	0	0	0	0	0	0	0	2
k__Bacteria.p__Proteobacteria.c__Betaproteobacteria.o__Rhodocyclales.f__Rhodocyclaceae.g__Azovibrio	0	1	0	0	16	2	2	0	1	0	0	1	0	0	0	0	0	1	1	0	0	0	1	0	0	1	2	0	0	2	1	1	1	0	0	0	36	0	25	0	0	0	0	17	0	1	0	0	20
k__Bacteria.p__Proteobacteria.c__Alphaproteobacteria.o__Rhodobacterales.f__Rhodobacteraceae.g__Pannonibacter	0	0	0	1	2	0	0	0	0	1	0	1	3	1	2	0	1	3	0	0	0	0	2	1	0	3	1	0	0	1	0	0	0	0	0	1	9	0	11	1	1	1	1	28	0	0	1	0	15
k__Bacteria.p__Proteobacteria.c__Alphaproteobacteria.o__Rhizobiales.f__Phyllobacteriaceae.g__Mesorhizobium	14464	4062	4360	30477	5445	14394	4031	363314	3111	7105	4354	4352	4367	6119	2524	10129	6582	4177	6189	10789	7459	4431	3070	9722	98424	3237	7542	2337	3335	3161	5680	6947	11486	4433	11629	14498	4731	3333	832450	6633	30381	5742	7839	1113154	2296	6176	11131	13653	1069023
k__Bacteria.p__Firmicutes.c__Negativicutes.o__Selenomonadales.f__Sporomusaceae.g__Thermosinus	0	2	0	0	0	0	0	0	0	0	0	0	1	0	2	1	0	0	0	1	0	0	0	0	0	0	0	0	0	1	0	0	0	0	1	0	0	4	0	0	0	0	0	1	0	0	0	0	0
k__Bacteria.p__Proteobacteria.c__Alphaproteobacteria.o__Rhodobacterales.f__Hyphomonadaceae.g__Hirschia	0	0	0	0	0	0	0	0	0	0	0	0	0	0	1	0	0	0	0	0	0	0	2	0	0	0	0	0	0	1	0	0	0	0	0	0	0	0	2	0	0	0	0	0	0	0	0	0	2
k__Bacteria.p__Proteobacteria.c__Betaproteobacteria.o__Burkholderiales.f__Comamonadaceae.g__Hylemonella	0	0	0	13	88	0	0	0	0	0	0	2	0	0	0	2	1	11	0	0	0	0	1	0	1	0	0	0	2	2	1	0	1	0	0	0	211	2	4	0	0	2	0	8	0	0	0	0	3
k__Bacteria.p__Planctomycetes.c__Phycisphaerae.o__Phycisphaerales.f__Phycisphaeraceae.g__Phycisphaera	2	1	0	2	0	1	0	1	0	4	0	0	4	1	2	4	1	1	2	0	2	0	0	4	2	1	0	0	1	1	1	2	0	1	1	0	0	2	23	1	0	0	1	10	3	0	0	0	6
k__Bacteria.p__Proteobacteria.c__Epsilonproteobacteria.o__Campylobacterales.f__Helicobacteraceae.g__Sulfurimonas	1	0	1	2	0	0	0	0	4	0	0	0	0	0	3	2	1	1	1	0	0	0	0	0	0	1	1	0	0	0	0	3	1	3	0	0	0	1	10	0	0	0	0	16	0	0	0	1	7
k__Bacteria.p__Firmicutes.c__Erysipelotrichia.o__Erysipelotrichales.f__Erysipelotrichaceae.g__Holdemania	0	1	0	0	0	0	0	0	0	0	0	0	0	0	0	0	1	0	0	0	0	0	0	0	0	0	0	0	0	0	0	0	0	0	0	0	3	3	2	0	0	0	0	6	0	0	0	0	0
k__Bacteria.p__Proteobacteria.c__Betaproteobacteria.o__Burkholderiales.f__Comamonadaceae.g__Caldimonas	3	8	0	20	89	11	6	0	0	1	1	10	6	0	1	0	26	13	1	0	1	2	1	5	2	1	1	3	1	1	1	1	0	2	0	2	194	7	2	1	1	4	1	11	0	0	1	0	1
k__Bacteria.p__Proteobacteria.c__Alphaproteobacteria.o__Caulobacterales.f__Caulobacteraceae.g__Caulobacter	123	52	63	319	161	144	82	19	52	84	42	74	47	75	76	411	60	58	66	163	73	103	34	123	78	48	62	60	90	56	67	88	40	70	110	163	170	28	20892	68	269	51	97	36543	21	27	84	147	17695
k__Bacteria.p__Proteobacteria.c__Gammaproteobacteria.o__Oceanospirillales.f__Halomonadaceae.g__Chromohalobacter	0	0	0	2	4	0	0	0	0	1	0	0	1	0	0	0	0	0	0	1	0	0	0	0	0	0	0	1	0	2	0	0	0	0	1	0	10	0	0	0	1	0	0	2	0	3	0	0	0
k__Bacteria.p__Proteobacteria.c__Alphaproteobacteria.o__Rhodobacterales.f__Rhodobacteraceae.g__Gemmobacter	0	0	0	0	0	0	0	0	0	1	0	0	0	0	0	0	0	4	0	0	1	1	0	1	0	2	1	7	0	3	0	1	0	1	0	0	2	0	0	1	0	0	0	0	0	4	0	0	0
k__Bacteria.p__Bacteroidetes.o__Bacteroidetes_Order_II._Incertae_sedis.f__Rhodothermaceae.g__Rhodothermus	2	5	0	0	2	1	0	0	2	1	1	1	3	1	1	3	1	0	2	1	1	5	2	2	1	1	1	0	2	2	0	0	0	2	0	0	1	0	2	1	0	0	0	7	0	1	1	0	6
k__Bacteria.p__Firmicutes.c__Bacilli.o__Lactobacillales.f__Carnobacteriaceae.g__Granulicatella	0	2	0	0	0	0	0	0	1	0	0	0	2	5	4	1	0	0	3	0	0	12	10	0	0	1	0	3	3	1	0	0	0	0	1	0	0	6	2	0	0	0	1	8	0	1	1	3	4
k__Bacteria.p__Proteobacteria.c__Gammaproteobacteria.o__Alteromonadales.f__Alteromonadaceae.g__Alteromonas	15	4	1	7	12	4	41	3	140	8	2	18	3	31	2	1	18	1	2	38	2	3	3	9	89	0	5	0	4	8	73	508	4	3	45	7	8	2	1456	5	171	0	2	5693	15	2	9	8	3625
k__Bacteria.p__Bacteroidetes.c__Flavobacteriia.o__Flavobacteriales.f__Flavobacteriaceae.g__Eudoraea	0	1	0	0	0	0	0	0	0	0	0	0	0	0	0	0	0	0	0	0	0	0	0	0	0	0	0	0	0	0	0	0	0	0	0	0	0	0	0	0	0	0	0	0	0	0	0	0	1
k__Bacteria.p__Proteobacteria.c__Alphaproteobacteria.o__Sphingomonadales.f__Sphingomonadaceae.g__Sphingorhabdus	0	0	0	0	0	0	0	0	0	0	1	0	0	0	2	1	1	6	0	0	0	0	0	0	0	0	0	0	0	0	0	0	0	1	0	0	0	0	0	0	0	0	0	1	0	0	0	0	0
k__Bacteria.p__Proteobacteria.c__Alphaproteobacteria.o__Rhodospirillales.f__Rhodospirillaceae.g__Thalassospira	0	0	0	1	1	1	0	0	1	1	0	0	1	0	2	3	0	3	0	0	0	1	4	0	0	1	1	1	0	3	0	2	0	2	1	1	3	0	10	2	0	0	0	6	0	1	0	0	8
k__Bacteria.p__Cyanobacteria.o__Nostocales.f__Rivulariaceae.g__Rivularia	0	3	4	0	1	0	0	0	0	6	0	0	3	1	0	0	1	0	0	1	2	1	1	1	0	2	4	0	0	1	0	1	1	4	0	2	0	3	95	4	0	0	0	111	1	0	0	0	82
k__Bacteria.p__Actinobacteria.c__Actinobacteria.o__Pseudonocardiales.f__Pseudonocardiaceae.g__Alloactinosynnema	1	0	1	0	0	0	0	0	1	1	0	1	0	0	0	2	0	1	1	0	0	1	1	1	0	0	0	0	1	0	2	0	1	1	0	1	1	0	2	2	2	0	1	9	0	0	0	3	1
k__Bacteria.p__Proteobacteria.c__Betaproteobacteria.o__Burkholderiales.f__Comamonadaceae.g__Caenimonas	0	0	0	4	22	0	3	0	0	1	0	0	0	0	0	7	0	1	0	0	0	1	0	1	1	3	1	0	0	0	0	0	1	0	1	0	60	0	1	2	0	0	1	8	0	0	0	0	2
k__Bacteria.p__Proteobacteria.c__Gammaproteobacteria.o__Oceanospirillales.f__Oceanospirillaceae.g__Balneatrix	0	0	0	0	0	0	0	0	0	0	0	0	1	0	0	0	0	0	0	1	0	0	0	0	0	0	0	0	0	4	0	0	0	0	0	0	0	0	0	0	0	0	0	0	0	0	0	0	0
k__Bacteria.p__Firmicutes.c__Tissierellia.g__Kallipyga	0	0	0	0	0	0	0	0	0	0	0	0	0	0	0	1	0	0	0	0	0	0	0	0	1	0	0	0	0	0	0	0	0	0	0	0	0	0	3	1	0	0	0	5	0	0	0	0	2
k__Bacteria.p__Cyanobacteria.o__Nostocales.f__Nostocaceae.g__Nodularia	1	0	0	3	1	1	0	0	3	0	0	1	3	0	3	0	1	0	1	0	1	0	1	1	0	4	1	0	0	1	0	0	0	0	0	0	1	0	198	3	0	1	1	188	0	0	0	0	159
k__Bacteria.p__Bacteroidetes.c__Flavobacteriia.o__Flavobacteriales.f__Flavobacteriaceae.g__Flavobacterium	407	843	1064	854	646	655	310	987	821	742	950	626	1344	1116	646	445	737	780	667	682	740	870	477	1180	627	575	1194	589	667	604	759	747	762	440	419	1004	905	599	46972	1067	819	436	570	59086	606	552	327	668	52504
k__Bacteria.p__Firmicutes.c__Negativicutes.o__Selenomonadales.f__Sporomusaceae.g__Pelosinus	0	0	0	1	0	0	0	0	0	0	1	0	0	0	0	0	0	0	0	0	0	0	0	1	0	0	0	0	0	0	0	2	0	0	1	0	0	6	12	0	1	0	0	19	0	0	0	0	7
k__Bacteria.p__Bacteroidetes.c__Bacteroidia.o__Bacteroidales.f__Porphyromonadaceae.g__Coprobacter	0	0	0	0	0	0	0	0	0	0	0	0	0	0	0	0	0	0	0	0	0	0	0	0	0	0	0	0	0	0	0	0	0	0	0	0	0	0	0	0	0	0	0	0	0	0	0	0	0
k__Bacteria.p__Proteobacteria.c__Alphaproteobacteria.o__Rhodobacterales.f__Rhodobacteraceae.g__Dinoroseobacter	0	0	0	0	0	0	0	0	0	0	0	0	0	0	0	1	0	0	0	0	0	0	0	0	0	0	0	0	0	0	0	0	0	0	0	0	1	0	0	0	0	0	0	1	0	0	0	0	0
k__Bacteria.p__Proteobacteria.c__Gammaproteobacteria.o__Enterobacteriales.f__Enterobacteriaceae.g__Salmonella	5773	2389	2730	2382	1734	5548	2321	4215	4216	5568	2269	2550	3334	2601	2718	3274	2077	2113	11152	2540	5844	3139	2221	4178	3935	2174	2589	1917	2165	1944	2375	11025	2306	2028	3266	4973	1512	2884	538427	5081	6013	1427	4802	822375	3312	2438	1689	5322	672538
k__Bacteria.p__Proteobacteria.c__Alphaproteobacteria.o__Rhodobacterales.f__Rhodobacteraceae.g__Thioclava	8	1	0	2	2	2	15	0	9	0	1	1	1	2	121	24	25	4	0	2	13	5	8	4	0	2	42	1	0	2	1	3	96	8	2	1	3	0	0	26	0	0	2	0	0	0	0	1	1
k__Bacteria.p__Proteobacteria.c__Gammaproteobacteria.o__Chromatiales.f__Ectothiorhodospiraceae.g__Halorhodospira	0	0	0	0	4	1	1	0	4	0	0	1	0	0	0	0	0	0	0	0	0	2	1	0	0	0	0	1	0	18	0	0	1	1	0	1	9	1	0	0	0	0	0	0	0	0	0	0	1
k__Bacteria.p__Proteobacteria.c__Betaproteobacteria.o__Neisseriales.f__Neisseriaceae.g__Eikenella	0	0	0	1	5	1	0	0	1	0	0	0	0	0	1	2	1	1	0	0	0	0	1	0	0	1	0	2	0	0	0	0	0	0	1	0	6	1	0	0	1	0	0	0	1	0	0	0	1
k__Bacteria.p__Firmicutes.c__Bacilli.o__Bacillales.f__Bacillaceae.g__Halobacillus	0	0	1	1	0	1	0	1	0	0	1	2	0	0	0	0	0	0	0	1	2	1	1	2	0	0	0	0	0	0	0	0	0	0	0	0	0	2	17	0	0	0	1	12	0	0	0	0	13
k__Bacteria.p__Proteobacteria.c__Gammaproteobacteria.o__Thiotrichales.f__Piscirickettsiaceae.g__Methylophaga	0	3	0	0	0	0	0	0	0	0	0	0	0	0	1	0	1	2	1	1	0	0	0	0	0	0	0	0	0	7	0	0	0	0	1	0	0	0	0	1	0	0	0	0	0	0	0	0	0
k__Bacteria.p__Bacteroidetes.c__Cytophagia.o__Cytophagales.f__Cytophagaceae.g__Microscilla	0	0	0	0	0	0	0	0	2	0	0	0	0	0	0	4	0	0	0	0	0	0	0	0	0	0	0	0	0	0	0	0	0	0	0	0	0	0	0	1	0	0	0	1	0	0	1	0	0
k__Bacteria.p__Proteobacteria.c__Betaproteobacteria.o__Burkholderiales.f__Oxalobacteraceae.g__Collimonas	36	36	25	19	83	39	2	35	27	2	9	28	82	10	28	15	52	78	14	4	8	8	81	53	16	123	98	17	77	9	21	51	35	25	23	40	96	14	111	15	27	13	64	146	14	21	33	22	136
k__Bacteria.p__Firmicutes.c__Bacilli.o__Bacillales.f__Paenibacillaceae.g__Thermobacillus	2	0	1	0	0	5	1	0	0	0	0	2	1	0	1	0	0	0	0	0	1	0	1	1	0	0	0	0	0	0	0	0	0	0	0	0	1	2	0	0	0	0	0	1	1	0	0	0	0
k__Bacteria.p__Firmicutes.c__Bacilli.o__Bacillales.g__Gemella	5	3	0	2	4	0	1	9	18	3	1	1	2	5	6	9	4	3	11	1	1	40	25	20	2	19	15	20	4	3	0	3	13	4	30	2	13	76	113	2	23	4	3	110	3	0	4	0	60
k__Bacteria.p__Cyanobacteria.o__Nostocales.f__Microchaetaceae.g__Hassallia	5	9	5	6	7	2	5	7	5	8	5	4	8	7	5	9	7	8	4	4	6	3	8	5	9	5	8	6	3	2	7	12	6	1	3	10	6	2	45	6	5	7	1	100	4	2	2	10	48
k__Bacteria.p__Acidobacteria.c__Solibacteres.o__Solibacterales.g__Bryobacter	0	3	0	0	0	0	0	0	1	0	1	0	0	1	0	0	0	2	0	0	0	3	0	0	0	0	0	0	0	3	0	0	0	0	2	0	0	1	0	0	0	0	0	1	0	0	0	0	0
k__Bacteria.p__Proteobacteria.c__Alphaproteobacteria.o__Rhodobacterales.f__Rhodobacteraceae.g__Pseudodonghicola	0	0	0	0	0	0	0	0	0	0	0	0	0	1	0	0	0	1	0	0	0	0	0	0	0	0	0	0	0	0	0	0	0	0	0	0	0	0	2	0	0	0	0	3	0	0	0	0	0
k__Bacteria.p__Proteobacteria.c__Deltaproteobacteria.o__Myxococcales.f__Cystobacteraceae.g__Cystobacter	7	20	4	11	7	11	9	4	2	12	10	5	6	2	9	12	1	2	3	10	17	2	4	6	2	13	12	2	2	7	3	3	11	1	7	8	2	8	26	10	5	5	8	71	6	1	3	5	57
k__Bacteria.p__Proteobacteria.c__Alphaproteobacteria.o__Rhodobacterales.f__Rhodobacteraceae.g__Celeribacter	1	0	1	2	1	0	0	0	0	0	0	1	1	1	0	1	0	1	0	0	0	0	2	1	0	1	0	0	0	1	1	0	1	3	0	1	0	0	1	0	0	0	0	1	1	1	0	1	0
k__Bacteria.p__Firmicutes.c__Negativicutes.o__Selenomonadales.f__Selenomonadaceae.g__Megamonas	0	4	0	12	0	0	0	0	1	0	2	0	0	0	0	3	0	4	0	0	0	0	3	2	0	10	0	0	0	0	0	0	2	2	0	0	11	2	8	0	0	0	0	6	1	0	0	0	3
k__Bacteria.p__Proteobacteria.c__Betaproteobacteria.o__Burkholderiales.f__Comamonadaceae.g__Verminephrobacter	3	3	4	13	54	6	3	1	0	0	0	7	10	1	3	17	3	13	2	2	6	0	8	3	5	0	5	0	3	6	4	3	4	1	3	2	126	6	664	1	5	4	5	833	1	0	1	9	554
k__Bacteria.p__Firmicutes.c__Bacilli.o__Bacillales.f__Bacillaceae.g__Salimicrobium	0	0	0	0	0	0	0	0	1	0	0	0	0	0	0	0	0	0	0	0	0	0	0	0	0	0	0	0	0	0	0	0	0	0	0	0	0	0	0	0	0	0	0	0	0	0	0	0	0
k__Bacteria.p__Actinobacteria.c__Actinobacteria.o__Geodermatophilales.f__Geodermatophilaceae.g__Geodermatophilus	1	17	0	1	0	4	0	0	5	0	0	0	0	1	0	2	0	3	2	0	1	0	2	0	0	4	0	1	0	0	0	1	0	1	1	0	3	0	25	0	0	0	0	15	0	0	0	0	23
k__Bacteria.p__Actinobacteria.c__Actinobacteria.o__Propionibacteriales.f__Nocardioidaceae.g__Propionicicella	1	2	0	0	0	1	0	0	0	1	0	0	1	0	0	1	0	0	0	0	0	0	0	2	0	1	0	0	0	1	0	0	0	1	0	0	1	1	0	6	0	0	1	1	0	0	0	0	0
k__Bacteria.p__Proteobacteria.c__Alphaproteobacteria.o__Rhodospirillales.f__Rhodospirillaceae.g__Candidatus_Endolissoclinum	0	0	0	0	0	0	0	0	0	0	0	0	1	0	0	3	0	0	0	0	0	0	2	0	1	0	0	0	0	0	0	0	1	0	0	0	0	0	16	0	0	0	0	32	0	1	0	0	7
k__Bacteria.p__Proteobacteria.c__Alphaproteobacteria.o__Rhizobiales.f__Xanthobacteraceae.g__Xanthobacter	0	0	4	12	2	1	2	1	0	0	0	0	1	0	2	1	1	3	0	0	0	1	2	1	1	0	1	2	0	0	1	0	1	0	0	0	13	0	10	3	0	1	2	9	4	1	0	6	13
k__Bacteria.p__Actinobacteria.c__Actinobacteria.o__Propionibacteriales.f__Nocardioidaceae.g__Aeromicrobium	4	7	1	3	3	3	0	8	16	2	10	0	6	4	4	359	3	5	1	4	1	1	10	4	3	13	0	5	1	1	2	7	3	9	5	4	15	4	4	5	2	1	5	7	2	7	0	5	9
k__Bacteria.p__Proteobacteria.c__Betaproteobacteria.o__Methylophilales.f__Methylophilaceae.g__Methylophilus	0	0	1	0	2	1	1	0	0	0	0	0	0	0	3	1	4	7	0	0	0	2	1	2	0	4	1	8	1	2	0	0	1	0	0	3	8	2	0	1	2	0	3	4	0	0	0	4	0
k__Bacteria.p__Bacteroidetes.c__Flavobacteriia.o__Flavobacteriales.f__Flavobacteriaceae.g__Salegentibacter	0	0	0	0	0	0	0	0	0	0	0	0	0	0	0	0	0	0	0	0	0	0	0	0	0	0	0	0	0	0	0	0	0	0	0	0	0	0	0	0	0	0	0	5	0	0	0	0	0
k__Bacteria.p__Proteobacteria.c__Gammaproteobacteria.o__Enterobacteriales.f__Enterobacteriaceae.g__Klebsiella	5655	735	1085	1123	1734	3415	2909	564	1128	1852	881	1595	1000	1416	2139	130243	1089	6239	3708	2007	786	3318	1338	3891	2211	1601	831	1723	2129	1091	1320	2434	1113	833	2122	5158	1114	1903	309977	1293	1852	1268	1894	136823	2046	4944	1063	2124	198208
k__Bacteria.p__Bacteroidetes.c__Flavobacteriia.o__Flavobacteriales.f__Flavobacteriaceae.g__Apibacter	25	76	48	5	32	21	8	34	48	27	47	21	14	47	2	6	17	52	10	52	33	42	14	80	17	13	57	28	46	15	33	62	33	19	9	20	14	44	21	29	20	5	28	14	12	2	6	29	8
k__Bacteria.p__Cyanobacteria.o__Nostocales.f__Microchaetaceae.g__Tolypothrix	1	18	3	3	4	7	2	12	3	8	1	0	4	4	4	6	3	10	3	8	2	1	1	7	0	4	1	0	3	6	3	4	5	3	0	7	19	9	927	2	5	2	2	756	5	0	0	0	859
k__Bacteria.p__Proteobacteria.c__Gammaproteobacteria.o__Salinisphaerales.f__Salinisphaeraceae.g__Salinisphaera	1	1	0	2	8	1	1	1	0	0	0	0	0	0	1	1	0	3	0	1	0	0	4	0	0	0	0	2	1	5	2	1	1	1	1	0	11	1	4	0	0	0	0	3	0	1	0	0	0
k__Bacteria.p__Proteobacteria.c__Betaproteobacteria.o__Burkholderiales.f__Alcaligenaceae.g__Pusillimonas	0	3	0	2	8	3	0	1	0	1	0	1	1	3	0	4	0	1	0	0	1	0	7	1	0	3	3	2	1	2	3	0	0	6	0	2	19	0	0	0	0	0	3	1	0	3	0	3	0
k__Bacteria.p__Proteobacteria.c__Epsilonproteobacteria.o__Campylobacterales.f__Helicobacteraceae.g__Sulfuricurvum	0	0	0	0	0	0	0	0	0	0	0	0	2	0	0	0	0	0	0	0	0	0	0	0	0	0	0	0	0	0	0	0	0	0	0	0	1	0	3	0	0	0	0	10	1	0	0	0	4
k__Bacteria.p__Proteobacteria.c__Betaproteobacteria.o__Neisseriales.f__Chromobacteriaceae.g__Chromobacterium	10	6	9	19	83	21	0	31	11	15	5	1	10	9	7	7	10	19	6	15	14	8	6	17	0	18	8	13	5	3	17	6	20	9	9	21	120	12	5	8	6	2	27	66	3	14	3	25	20
k__Bacteria.p__Bacteroidetes.c__Chitinophagia.o__Chitinophagales.f__Saprospiraceae.g__Saprospira	0	0	0	1	1	0	0	0	2	1	1	0	2	0	1	0	3	0	0	1	1	0	0	0	0	0	3	0	0	0	1	0	0	0	0	0	0	1	20	2	0	1	1	17	0	1	0	0	11
k__Bacteria.p__Tenericutes.c__Mollicutes.o__Mycoplasmatales.f__Mycoplasmataceae.g__Mycoplasma	1393	3376	3609	2238	1765	2054	1299	2418	2885	2309	2700	2327	4718	3989	3954	1111	2118	2491	2796	2451	2621	2045	1868	3884	2732	1637	2129	806	1630	1421	2051	1843	2579	1331	1010	1980	2127	1867	13986	2656	1222	1591	1646	17054	2670	2176	1202	1700	9559
k__Bacteria.p__Actinobacteria.c__Actinobacteria.o__Micromonosporales.f__Micromonosporaceae.g__Hamadaea	0	2	0	5	0	0	0	0	0	1	0	0	1	0	0	0	1	0	0	1	1	0	0	0	1	0	2	0	0	0	0	0	0	0	0	0	1	0	1	1	0	1	0	2	0	0	0	0	0
k__Bacteria.p__Firmicutes.c__Erysipelotrichia.o__Erysipelotrichales.f__Erysipelotrichaceae.g__Dielma	0	0	0	0	0	0	0	0	0	0	0	0	1	0	0	0	0	0	0	0	0	0	0	0	0	0	0	0	0	0	0	0	0	0	0	0	0	0	0	0	0	0	0	0	0	0	0	0	0
k__Bacteria.p__Firmicutes.c__Clostridia.o__Clostridiales.f__Peptostreptococcaceae.g__Intestinibacter	0	0	0	0	0	0	0	0	0	0	0	0	0	0	0	0	0	2	3	1	1	0	0	0	0	0	0	0	0	0	0	0	0	0	0	0	0	0	8	0	0	0	0	6	0	0	0	0	1
k__Bacteria.p__Proteobacteria.c__Gammaproteobacteria.o__Enterobacteriales.f__Enterobacteriaceae.g__Leminorella	0	0	0	0	0	0	0	0	0	0	0	0	0	0	1	0	0	0	0	0	0	0	0	0	0	0	0	0	0	0	0	0	0	0	0	0	0	0	2	0	0	0	0	0	0	0	0	0	6
k__Bacteria.p__Proteobacteria.c__Gammaproteobacteria.o__Oceanospirillales.f__Hahellaceae.g__Zooshikella	0	0	0	1	0	0	1	0	0	0	0	0	0	0	0	0	0	1	0	0	0	0	0	0	0	0	0	0	0	3	0	1	0	0	0	0	0	0	0	0	0	0	0	2	0	0	0	1	2
k__Bacteria.p__Proteobacteria.c__Deltaproteobacteria.o__Desulfuromonadales.f__Geobacteraceae.g__Geoalkalibacter	0	0	3	1	0	1	1	0	1	0	1	2	2	2	0	0	0	0	0	0	0	1	1	1	0	0	1	0	0	1	1	1	2	0	0	1	6	2	37	0	1	0	2	65	0	0	0	0	25
k__Bacteria.p__Fibrobacteres.c__Fibrobacteria.o__Fibrobacterales.f__Fibrobacteraceae.g__Fibrobacter	0	2	0	0	0	0	0	0	0	0	0	0	0	0	3	0	0	0	0	0	1	0	0	0	0	0	0	0	0	0	0	0	0	0	0	0	0	0	0	0	0	0	0	0	0	0	0	0	0
k__Bacteria.p__Firmicutes.c__Clostridia.o__Clostridiales.f__Clostridiaceae.g__Hungatella	0	5	3	1	1	0	4	2	1	2	2	0	0	0	8	3	0	1	1	0	0	0	0	0	1	0	2	0	0	0	0	1	1	1	0	0	1	0	80	0	0	0	0	59	3	0	0	0	43
k__Bacteria.p__Proteobacteria.c__Betaproteobacteria.o__Burkholderiales.g__Sphaerotilus	3	4	3	26	168	1	10	5	7	0	0	10	4	2	2	10	13	12	4	7	1	1	32	3	2	7	9	5	1	4	3	3	5	14	3	9	424	6	22	2	5	3	0	94	1	1	1	12	15
k__Bacteria.p__Chlamydiae.c__Chlamydiia.o__Chlamydiales.f__Chlamydiaceae.g__Chlamydia	2913	1831	1583	1120	749	1247	614	1818	1105	3016	1097	663	2874	1349	1068	15723	1280	1478	1272	1230	3134	1216	4933	1779	1182	3280	4185	720	802	1035	773	964	4151	2550	619	2093	754	842	62055	1262	842	614	1768	62356	1080	1144	1034	2021	53772
k__Bacteria.p__Firmicutes.c__Bacilli.o__Bacillales.f__Bacillaceae.g__Terribacillus	0	2	0	0	0	0	0	0	0	0	0	0	0	0	0	0	0	0	0	0	0	1	0	1	0	9	0	2	0	0	0	0	0	2	1	0	0	0	0	0	0	0	0	0	0	0	0	0	0
k__Bacteria.p__Proteobacteria.c__Alphaproteobacteria.o__Rhodobacterales.f__Rhodobacteraceae.g__Tateyamaria	2	0	0	2	1	1	0	3	0	0	1	1	0	3	4	3	0	1	0	1	1	1	4	0	2	1	1	0	0	0	0	2	1	1	1	0	0	0	1	0	2	1	3	0	1	0	0	1	2
k__Bacteria.p__Actinobacteria.c__Actinobacteria.o__Glycomycetales.f__Glycomycetaceae.g__Haloglycomyces	0	0	0	1	0	0	0	1	0	0	0	0	0	0	0	0	0	0	0	0	0	0	0	0	0	0	0	0	0	1	0	0	1	0	0	0	0	0	1	0	0	0	0	1	0	0	0	0	2
k__Bacteria.p__Firmicutes.c__Bacilli.o__Bacillales.f__Planococcaceae.g__Solibacillus	0	1	0	0	0	0	0	3	2	0	0	0	0	0	0	0	0	0	0	0	0	0	0	0	0	0	0	0	0	2	0	0	0	0	0	0	0	0	5	0	0	0	1	0	0	0	0	1	4
k__Archaea.p__Euryarchaeota.c__Halobacteria.o__Natrialbales.f__Natrialbaceae.g__Natrinema	0	0	0	0	0	1	0	0	0	0	0	1	0	0	0	0	0	0	0	0	0	0	0	0	0	0	0	0	0	0	0	0	1	0	0	0	1	0	6	1	0	0	0	7	0	0	0	0	5
k__Bacteria.p__Firmicutes.c__Tissierellia.o__Tissierellales.f__Peptoniphilaceae.g__Peptoniphilus	3	26	5	2	1	7	1	33	18	1	8	1	2	16	4	5	7	18	9	3	1	5	12	7	1	10	2	18	1	18	4	8	7	6	6	5	37	10	80	4	16	1	2	235	11	10	5	3	38
k__Bacteria.p__Actinobacteria.c__Actinobacteria.o__Pseudonocardiales.f__Pseudonocardiaceae.g__Saccharomonospora	0	2	0	0	3	2	0	1	1	0	0	0	0	0	5	12	3	3	1	1	3	0	5	1	0	3	0	1	0	6	1	1	0	3	0	1	1	1	1	3	0	0	0	3	0	0	1	1	2
k__Bacteria.p__Proteobacteria.c__Gammaproteobacteria.o__Pseudomonadales.f__Moraxellaceae.g__Perlucidibaca	1	0	0	0	3	0	0	0	0	0	0	1	0	0	0	0	2	2	0	2	0	0	0	0	0	1	1	0	0	6	0	0	0	0	0	0	11	1	1	0	0	1	0	0	0	0	0	1	3
k__Bacteria.p__Proteobacteria.c__Gammaproteobacteria.o__Chromatiales.f__Chromatiaceae.g__Allochromatium	0	0	0	1	5	0	0	0	0	0	0	0	0	0	0	0	0	0	0	0	0	0	2	0	0	0	0	0	0	1	0	0	0	0	0	0	17	0	0	0	0	0	0	0	0	0	0	0	0
k__Bacteria.p__Bacteroidetes.c__Flavobacteriia.o__Flavobacteriales.f__Flavobacteriaceae.g__Psychroserpens	13	21	17	17	8	15	6	16	13	17	17	5	15	23	8	3	18	19	9	21	12	9	10	10	6	19	19	11	14	8	11	5	10	4	10	16	7	8	190	18	9	11	12	221	6	8	16	10	105
k__Bacteria.p__Proteobacteria.c__Epsilonproteobacteria.o__Campylobacterales.g__Nitratifractor	0	0	0	0	0	1	0	0	0	0	0	0	0	0	0	0	1	0	0	1	0	0	0	0	0	0	0	0	0	0	0	0	0	0	0	0	0	0	0	0	0	0	0	0	0	0	0	0	0
k__Bacteria.p__Cyanobacteria.o__Oscillatoriales.g__Pseudanabaena	1	3	1	2	0	2	0	0	4	1	2	1	1	0	0	0	0	3	0	2	0	0	4	7	1	4	3	0	1	1	1	1	1	1	0	1	2	2	440	0	1	1	0	334	0	2	0	1	376
k__Bacteria.p__Firmicutes.c__Clostridia.o__Thermoanaerobacterales.f__Thermoanaerobacteraceae.g__Thermacetogenium	2	5	16	8	0	6	5	4	9	7	1	5	25	8	11	5	7	3	4	6	6	3	8	6	10	5	9	3	6	2	5	0	14	1	3	6	2	2	13	10	3	6	8	32	2	0	1	6	9
k__Bacteria.p__Tenericutes.c__Mollicutes.o__Entomoplasmatales.f__Entomoplasmataceae.g__Entomoplasma	1	4	0	1	2	3	0	1	2	1	1	1	2	0	0	1	0	4	1	1	0	0	0	5	4	3	1	2	2	0	3	1	0	0	3	1	1	0	79	1	2	1	0	123	4	1	3	1	59
k__Archaea.p__Crenarchaeota.c__Thermoprotei.o__Acidilobales.f__Acidilobaceae.g__Acidilobus	0	0	0	0	0	0	0	0	0	0	0	0	0	0	0	0	0	0	0	0	0	0	0	0	0	0	0	0	0	0	0	0	0	0	0	0	0	0	0	0	0	0	0	0	0	0	0	0	0
k__Bacteria.p__Actinobacteria.c__Actinobacteria.o__Corynebacteriales.f__Dietziaceae.g__Dietzia	15	11	4	6	1	4	3	43	20	4	8	2	5	18	54	14	6	14	6	13	5	9	31	6	10	26	8	9	2	1	4	7	5	15	13	8	4	6	182	4	3	0	4	277	5	9	4	8	248
k__Bacteria.p__Proteobacteria.c__Alphaproteobacteria.o__Rhodospirillales.f__Rhodospirillaceae.g__Skermanella	1	27	0	1	4	0	1	6	3	0	0	0	0	0	0	0	0	3	0	0	0	0	2	0	0	2	0	3	0	1	0	0	0	0	1	1	18	1	1	2	1	2	0	3	0	0	0	0	8
k__Bacteria.p__Actinobacteria.c__Actinobacteria.o__Micrococcales.f__Intrasporangiaceae.g__Tetrasphaera	703	1153	1525	1325	874	1137	851	1262	1487	1458	1244	1343	1441	1309	1226	621	1089	1098	879	1378	1455	1284	1120	1634	1438	952	948	816	998	829	1016	848	1153	699	795	1271	869	1015	34419	1385	1088	902	1012	35053	1653	769	563	1314	27319
k__Bacteria.p__Proteobacteria.c__Gammaproteobacteria.o__Legionellales.f__Coxiellaceae.g__Coxiella	24	10	8	46	30	31	21	0	48	11	18	11	13	56	9	6	27	6	5	65	14	14	3	82	41	7	29	2	7	15	46	238	11	6	66	33	11	7	7290	19	268	6	19	37338	16	0	7	50	19715
k__Archaea.p__Euryarchaeota.c__Methanomicrobia.o__Methanomicrobiales.f__Methanomicrobiaceae.g__Methanoplanus	0	0	0	1	0	0	0	0	0	0	1	0	2	0	0	0	0	0	0	0	0	0	0	0	0	0	0	0	0	0	0	0	0	0	0	0	0	1	5	0	1	0	1	4	0	0	0	0	2
k__Bacteria.p__Actinobacteria.c__Nitriliruptoria.o__Nitriliruptorales.f__Nitriliruptoraceae.g__Nitriliruptor	2	0	0	1	2	1	0	0	1	0	0	1	0	3	9	1	2	1	2	0	2	2	1	0	0	0	5	0	0	1	0	0	0	0	0	0	2	2	1	3	0	1	1	0	1	0	0	0	0
k__Bacteria.p__Proteobacteria.c__Alphaproteobacteria.o__Rickettsiales.f__Anaplasmataceae.g__Wolbachia	62	116	122	122	77	112	39	117	57	151	124	76	117	115	121	38	61	78	109	84	100	94	109	150	73	54	109	58	54	77	99	45	75	69	52	144	55	80	1568	99	72	54	138	1765	64	56	37	70	1294
k__Archaea.p__Euryarchaeota.c__Methanomicrobia.o__Methanosarcinales.f__Methanosarcinaceae.g__Methanomethylovorans	0	1	1	0	0	1	0	0	0	0	0	1	0	0	0	1	1	0	2	0	0	0	0	0	0	1	1	1	2	0	1	0	1	0	2	0	2	0	179	0	0	0	0	227	0	0	0	0	193
k__Bacteria.p__Firmicutes.c__Bacilli.o__Bacillales.f__Bacillaceae.g__Anaerobacillus	1	0	0	1	0	0	0	0	0	0	0	0	0	0	0	0	1	0	0	0	0	0	0	0	0	0	0	0	0	0	0	0	0	0	0	0	0	0	2	0	0	0	1	0	0	0	0	0	0
k__Bacteria.p__Proteobacteria.c__Alphaproteobacteria.o__Rhizobiales.f__Methylocystaceae.g__Methylosinus	872	36	62	57	62	452	89	134	32	146	53	101	20	120	92	15	256	373	1345	185	106	109	12	109	873	4	3	39	75	24	66	25	53	9	170	367	32	106	1984	187	228	41	117	2134	107	783	52	99	1993
k__Bacteria.p__Proteobacteria.c__Alphaproteobacteria.o__Rhodospirillales.f__Acetobacteraceae.g__Acidocella	1	1	1	0	1	1	0	1	0	0	1	0	0	0	5	3	0	2	0	0	1	0	0	1	0	3	1	0	0	0	2	1	0	1	0	0	1	0	0	1	0	0	0	1	0	0	0	0	1
k__Bacteria.p__Actinobacteria.c__Actinobacteria.o__Geodermatophilales.f__Geodermatophilaceae.g__Modestobacter	2	17	0	1	2	2	0	0	4	0	3	1	0	1	11	4	0	4	0	0	0	0	7	2	0	4	3	3	0	0	1	2	0	2	0	0	5	0	4	2	1	0	1	16	1	1	0	1	7
k__Bacteria.p__Proteobacteria.c__Betaproteobacteria.o__Rhodocyclales.f__Rhodocyclaceae.g__Azonexus	0	0	0	1	6	0	0	0	0	0	0	0	0	0	0	0	1	1	0	0	0	0	2	1	1	0	0	1	1	1	0	0	0	0	0	0	12	0	0	0	0	0	0	0	1	0	0	1	2
k__Archaea.p__Euryarchaeota.c__Halobacteria.o__Halobacteriales.f__Halobacteriaceae.g__Halalkalicoccus	0	1	0	1	0	0	0	0	0	0	0	0	0	1	0	0	0	0	1	0	1	0	1	0	1	0	1	0	0	0	0	0	0	0	0	0	0	0	10	0	1	0	0	8	0	1	0	0	0
k__Bacteria.p__Actinobacteria.c__Actinobacteria.o__Bifidobacteriales.f__Bifidobacteriaceae.g__Scardovia	6	3	5	6	29	7	0	19	9	4	5	1	2	12	0	22	12	18	16	5	6	24	28	27	2	25	22	29	19	13	35	6	8	24	25	43	25	14	1	10	29	0	14	3	0	9	7	27	2
k__Bacteria.p__Proteobacteria.c__Betaproteobacteria.o__Nitrosomonadales.f__Nitrosomonadaceae.g__Nitrosomonas	2	4	0	2	7	5	1	0	5	1	1	1	1	1	5	0	3	0	3	2	0	2	4	4	0	6	2	3	0	1	0	6	2	2	1	1	18	0	106	2	2	1	2	130	1	1	0	3	61
k__Bacteria.p__Actinobacteria.c__Actinobacteria.o__Micrococcales.f__Micrococcaceae.g__Rothia	13	7	12	22	6	8	0	57	35	3	6	3	9	4	85	13	13	50	9	6	2	39	14	27	9	19	7	19	12	7	8	1	11	8	71	1	23	34	17	6	45	4	7	81	5	2	6	24	11
k__Bacteria.p__Actinobacteria.c__Actinobacteria.o__Micrococcales.f__Micrococcaceae.g__Arthrobacter	500	128	59	53	60	282	82	191	122	141	85	48	53	113	1542	1525	144	257	481	262	127	57	343	106	245	113	143	248	40	86	58	56	88	105	137	158	63	84	9859	165	126	26	95	12817	85	385	55	82	9780
k__Bacteria.p__Proteobacteria.c__Gammaproteobacteria.o__Cellvibrionales.f__Halieaceae.g__Congregibacter	0	0	0	0	0	0	0	0	0	0	0	0	0	0	0	0	0	0	0	0	0	0	0	0	0	0	0	0	0	0	0	1	0	0	0	0	0	0	18	0	0	0	0	10	0	0	0	0	1
k__Bacteria.p__Proteobacteria.c__Alphaproteobacteria.o__Rhodospirillales.f__Acetobacteraceae.g__Acetobacter	42	41	58	38	65	80	29	47	67	42	51	37	111	48	31	30	48	50	42	36	47	43	54	74	46	51	43	15	40	32	67	58	46	34	32	32	42	44	1071	68	49	35	49	1105	61	34	30	54	694
k__Bacteria.p__Proteobacteria.c__Betaproteobacteria.o__Rhodocyclales.f__Rhodocyclaceae.g__Azospira	0	0	0	2	16	0	8	0	0	0	0	1	0	0	0	0	1	0	0	0	0	2	0	0	0	0	0	1	1	2	0	0	0	0	0	0	28	0	4	2	0	3	1	2	0	0	0	0	2
k__Bacteria.p__Actinobacteria.c__Actinobacteria.o__Streptomycetales.f__Streptomycetaceae.g__Kitasatospora	14	17	6	24	25	16	33	39	12	17	15	38	8	5	19	163	13	38	30	12	15	26	67	19	11	49	50	18	12	20	32	12	18	62	25	36	25	21	268	15	25	9	14	475	14	25	8	39	140
k__Bacteria.p__Proteobacteria.c__Alphaproteobacteria.o__Rhodobacterales.f__Rhodobacteraceae.g__Pseudorhodobacter	0	2	1	0	0	0	0	0	0	0	0	0	0	2	0	1	0	2	0	0	0	0	2	0	0	0	0	2	0	3	0	0	0	2	2	0	1	0	0	0	0	0	0	0	0	0	0	0	0
k__Bacteria.p__Proteobacteria.c__Betaproteobacteria.o__Burkholderiales.f__Oxalobacteraceae.g__Oxalobacter	2	7	0	2	0	31	1	6	15	0	0	0	0	4	2	4	0	1	0	6	1	0	22	0	0	4	0	0	0	0	1	4	0	2	2	1	1	0	1	1	0	0	1	3	0	0	0	4	1
k__Bacteria.p__Proteobacteria.c__Acidithiobacillia.o__Acidithiobacillales.f__Acidithiobacillaceae.g__Acidithiobacillus	36	49	111	80	35	35	27	63	62	33	79	52	83	65	167	32	72	38	122	33	48	26	15	68	52	34	34	19	26	16	33	49	86	25	12	32	83	31	178	65	20	40	37	192	94	77	18	89	97
k__Bacteria.p__Proteobacteria.c__Gammaproteobacteria.o__Cellvibrionales.f__Microbulbiferaceae.g__Microbulbifer	1	1	1	0	6	0	0	1	1	0	0	2	2	0	1	0	0	0	0	1	9	0	1	1	0	0	0	1	1	2	1	0	0	0	0	3	13	0	27	0	0	0	1	33	0	0	0	0	16
k__Bacteria.p__Proteobacteria.c__Alphaproteobacteria.o__Rhodobacterales.f__Rhodobacteraceae.g__Roseibacterium	0	0	0	0	1	0	0	0	0	0	0	0	0	0	0	0	0	0	0	0	0	0	0	0	0	0	0	0	0	0	0	0	0	0	0	0	0	0	1	0	0	0	0	2	0	0	0	0	0
k__Bacteria.p__Firmicutes.c__Clostridia.o__Clostridiales.f__Peptococcaceae.g__Desulfurispora	0	1	2	0	0	0	0	0	0	0	1	0	1	0	1	1	0	0	0	1	2	0	0	1	0	0	1	0	0	0	0	0	1	0	1	0	1	0	0	1	0	0	1	1	0	1	0	0	0
k__Bacteria.p__Cyanobacteria.o__Chroococcales.g__Dactylococcopsis	0	0	0	0	0	0	0	0	0	0	0	0	0	0	0	0	0	0	0	0	0	0	0	0	0	0	0	0	0	0	0	0	0	0	0	0	0	0	0	0	0	0	0	0	0	0	0	0	0
k__Bacteria.p__Proteobacteria.c__Betaproteobacteria.o__Burkholderiales.f__Oxalobacteraceae.g__Herminiimonas	2	7	2	2	8	3	0	2	2	0	0	0	0	3	2	6	1	4	7	1	0	2	146	0	0	8	0	10	0	7	2	5	0	5	1	0	23	3	49	0	0	1	0	49	0	2	0	1	24
k__Bacteria.p__Dictyoglomi.c__Dictyoglomia.o__Dictyoglomales.f__Dictyoglomaceae.g__Dictyoglomus	0	1	0	1	0	2	0	0	0	1	0	0	1	2	0	0	0	0	0	0	0	0	0	0	1	0	0	0	0	0	0	0	0	0	0	0	0	0	0	0	0	0	0	2	0	0	0	0	3
k__Bacteria.p__Proteobacteria.c__Gammaproteobacteria.o__Cellvibrionales.f__Cellvibrionaceae.g__Simiduia	0	0	0	0	0	0	0	0	0	0	0	0	0	0	0	0	1	0	0	0	0	0	1	0	0	0	0	0	0	2	0	0	0	0	0	0	1	0	0	0	0	0	0	0	2	0	0	0	0
k__Bacteria.p__Proteobacteria.c__Alphaproteobacteria.o__Rickettsiales.f__Anaplasmataceae.g__Neorickettsia	0	3	2	1	1	0	0	12	2	0	5	0	9	2	1	6	3	3	4	3	1	6	2	5	0	4	5	4	0	3	2	0	9	2	0	6	1	2	0	0	1	0	1	1	0	2	2	10	0
k__Bacteria.p__Actinobacteria.c__Actinobacteria.o__Streptosporangiales.f__Thermomonosporaceae.g__Actinomadura	1	0	1	0	2	0	0	0	1	0	1	1	1	0	1	8	1	0	1	0	2	0	5	1	0	2	0	0	0	1	0	0	0	0	0	0	0	0	7	0	0	0	0	11	0	0	0	1	1
k__Bacteria.p__Proteobacteria.c__Betaproteobacteria.g__Candidatus_Nasuia	7	12	12	11	9	16	9	5	6	7	16	29	6	11	54	1	6	14	53	7	8	7	8	9	22	6	1	1	4	0	5	7	3	2	3	5	6	5	447	17	3	14	12	403	22	51	7	5	200
k__Bacteria.p__Firmicutes.c__Bacilli.o__Bacillales.f__Bacillaceae.g__Ornithinibacillus	0	2	1	1	1	0	0	9	2	1	0	1	0	0	3	0	4	1	5	1	0	1	1	0	1	0	0	0	0	1	0	0	0	0	0	2	0	0	19	1	0	1	0	24	0	0	0	0	11
k__Bacteria.p__Bacteroidetes.c__Flavobacteriia.o__Flavobacteriales.f__Flavobacteriaceae.g__Olleya	0	0	1	4	1	0	0	3	0	0	2	0	0	1	1	0	0	0	0	0	2	0	3	1	0	0	0	0	0	0	0	0	0	0	0	0	0	3	8	0	0	3	1	28	0	1	3	4	10
k__Bacteria.p__Actinobacteria.c__Actinobacteria.o__Pseudonocardiales.f__Pseudonocardiaceae.g__Lechevalieria	0	0	0	0	0	0	0	0	2	0	0	0	0	0	0	0	0	0	0	1	1	0	0	0	0	2	0	0	0	0	0	0	1	0	0	0	1	0	0	1	1	0	0	0	0	0	1	0	0
k__Bacteria.p__Proteobacteria.c__Deltaproteobacteria.o__Desulfuromonadales.f__Geobacteraceae.g__Geobacter	2	5	0	3	6	0	0	1	1	4	1	2	1	1	3	1	2	0	2	0	1	0	0	0	0	3	4	3	3	7	3	0	0	4	0	3	4	1	32	4	4	2	1	39	1	0	0	3	24
k__Bacteria.p__Proteobacteria.c__Gammaproteobacteria.o__Enterobacteriales.f__Enterobacteriaceae.g__Edwardsiella	9	7	7	3	3	9	0	12	2	6	5	0	9	12	0	5	6	0	20	4	6	5	6	10	4	5	14	6	6	5	3	4	7	3	1	11	6	2	236	6	4	1	10	417	0	4	6	1	358
k__Bacteria.p__Deinococcus.Thermus.c__Deinococci.o__Thermales.f__Thermaceae.g__Oceanithermus	0	0	0	0	2	0	0	0	0	1	0	0	0	0	0	0	0	0	0	0	0	0	0	0	0	0	0	0	0	0	0	0	0	0	0	0	1	0	0	0	0	0	0	0	0	0	0	0	0
k__Archaea.p__Crenarchaeota.c__Thermoprotei.o__Sulfolobales.f__Sulfolobaceae.g__Metallosphaera	7	8	9	6	4	5	4	6	6	5	6	4	20	6	12	9	6	2	11	6	4	8	5	9	6	5	8	0	4	3	7	4	12	7	4	7	4	4	48	9	3	5	6	47	10	12	4	1	28
k__Bacteria.p__Bacteroidetes.c__Cytophagia.o__Cytophagales.f__Flammeovirgaceae.g__Marivirga	0	1	0	0	0	1	0	0	0	0	0	0	0	0	0	0	0	0	0	0	0	0	0	1	0	0	0	0	0	0	1	0	0	0	0	1	0	0	0	0	0	0	0	1	0	0	0	0	0
k__Bacteria.p__Bacteroidetes.c__Flavobacteriia.o__Flavobacteriales.f__Flavobacteriaceae.g__Algibacter	2	9	2	2	2	4	0	13	1	1	0	0	3	3	5	1	2	3	5	0	1	2	5	1	3	3	1	1	0	4	2	2	4	1	1	1	1	3	32	0	2	3	0	59	3	1	2	0	21
k__Bacteria.p__Proteobacteria.c__Gammaproteobacteria.o__Xanthomonadales.f__Xanthomonadaceae.g__Luteimonas	4	3	1	6	21	1	6	1	4	2	2	2	1	4	7	5	1	8	4	31	0	0	12	4	2	25	3	4	1	2	2	3	3	3	1	3	54	8	16	2	3	4	2	18	2	0	6	4	8
k__Bacteria.p__Proteobacteria.c__Gammaproteobacteria.o__Cellvibrionales.f__Halieaceae.g__Pseudohaliea	4	4	18	12	4	10	2	17	5	4	12	3	1	15	4	0	1	4	0	15	4	1	3	9	0	6	2	3	0	4	6	4	8	2	3	1	6	0	2	11	2	7	6	0	2	9	2	12	0
k__Bacteria.p__Proteobacteria.c__Alphaproteobacteria.o__Rhodospirillales.f__Rhodospirillaceae.g__Tistrella	0	1	0	0	1	0	0	0	0	0	0	0	0	0	1	0	1	2	0	1	1	0	0	0	0	1	2	0	0	0	0	0	0	0	0	0	2	0	0	1	0	0	0	0	0	4	0	0	2
k__Archaea.p__Crenarchaeota.c__Thermoprotei.o__Desulfurococcales.f__Desulfurococcaceae.g__Aeropyrum	0	0	0	0	0	0	0	0	0	0	0	0	0	0	0	0	0	0	0	0	0	0	0	0	0	0	0	0	0	0	0	0	0	0	0	0	0	0	0	0	0	0	0	0	0	0	0	0	0
k__Bacteria.p__Proteobacteria.c__Betaproteobacteria.o__Neisseriales.f__Chromobacteriaceae.g__Leeia	0	0	0	0	0	0	0	0	0	0	0	0	0	1	1	0	0	0	0	0	0	0	5	0	0	0	0	0	0	1	0	0	0	0	0	0	0	0	0	0	0	0	0	0	0	0	0	0	0
k__Bacteria.p__Proteobacteria.c__Deltaproteobacteria.o__Desulfobacterales.f__Desulfobacteraceae.g__Desulfotignum	0	0	1	0	0	0	0	0	1	0	0	0	0	0	1	6	0	0	0	0	0	0	1	0	0	0	0	0	0	2	0	0	0	0	0	0	0	0	35	1	0	0	0	48	0	0	0	0	41
k__Bacteria.p__Actinobacteria.c__Actinobacteria.o__Micrococcales.f__Microbacteriaceae.g__Agreia	1	3	1	0	3	1	2	1	4	1	0	0	2	5	1	1	4	0	0	0	1	0	2	1	0	0	1	1	2	3	0	0	1	3	0	1	3	2	3	2	3	0	2	5	0	0	0	1	2
k__Bacteria.p__Firmicutes.c__Clostridia.o__Clostridiales.f__Clostridiaceae.g__Proteiniclasticum	1	0	0	0	0	0	0	0	0	0	0	0	0	0	0	0	0	1	0	1	0	0	2	0	0	0	0	0	0	0	0	1	0	0	0	0	0	0	0	0	1	0	0	0	0	0	0	0	0
k__Bacteria.p__Actinobacteria.c__Actinobacteria.o__Pseudonocardiales.f__Pseudonocardiaceae.g__Lentzea	0	0	0	1	0	0	0	0	0	1	0	0	0	0	1	0	1	1	0	0	1	0	1	0	0	0	1	1	0	0	0	0	0	0	0	0	0	0	2	0	1	0	0	0	0	0	0	0	0
k__Bacteria.p__Firmicutes.c__Bacilli.o__Bacillales.f__Bacillaceae.g__Psychrobacillus	0	0	0	0	0	0	0	0	0	0	0	0	0	0	0	0	0	0	0	0	0	0	0	0	0	0	0	0	0	0	0	0	0	0	0	0	0	0	34	0	0	0	0	87	0	0	0	0	51
k__Bacteria.p__Actinobacteria.c__Actinobacteria.o__Propionibacteriales.f__Propionibacteriaceae.g__Propionimicrobium	0	4	0	0	0	1	0	3	0	0	2	0	0	2	0	2	0	2	0	0	0	1	5	0	0	2	0	0	0	1	0	0	0	5	0	0	0	0	0	0	0	0	1	0	0	0	0	0	0
k__Bacteria.p__Proteobacteria.c__Gammaproteobacteria.o__Vibrionales.f__Vibrionaceae.g__Vibrio	8984	9523	8062	7746	7201	13211	6107	7334	6157	6456	10873	6761	9087	7601	9535	11545	13631	6115	7311	10038	9671	7318	5605	10027	8512	7287	7831	3758	6324	6047	6136	6322	8561	10000	8690	9376	6594	4214	532830	9133	9534	4550	8955	704981	8832	9035	4047	12876	565248
k__Bacteria.p__Planctomycetes.c__Planctomycetia.o__Planctomycetales.f__Isosphaeraceae.g__Singulisphaera	2	6	1	2	0	0	0	0	2	1	0	0	0	0	0	1	0	3	0	0	1	0	1	0	0	2	1	0	1	1	1	0	3	1	1	0	4	0	1	1	0	0	0	3	0	0	0	2	0
k__Bacteria.p__Firmicutes.c__Bacilli.o__Bacillales.f__Bacillaceae.g__Hydrogenibacillus	9	2	10	24	7	15	5	7	4	4	13	6	9	6	10	4	11	3	15	12	9	10	7	21	15	5	15	0	7	12	9	8	6	2	3	11	4	7	47	6	8	5	4	42	27	12	5	2	28
k__Bacteria.p__Proteobacteria.c__Betaproteobacteria.o__Methylophilales.f__Methylophilaceae.g__Candidatus_Methylopumilus	0	2	0	0	0	0	0	5	1	0	0	0	0	0	0	0	0	0	0	0	0	0	2	0	0	0	0	0	0	0	1	0	0	0	0	1	0	0	0	0	0	0	0	5	0	0	0	0	0
k__Bacteria.p__Aquificae.c__Aquificae.o__Aquificales.f__Hydrogenothermaceae.g__Sulfurihydrogenibium	1	4	0	2	1	4	0	0	0	0	0	3	0	3	6	1	0	0	0	2	3	0	1	0	0	1	2	1	0	2	0	0	1	1	1	2	0	1	3	1	1	0	7	3	1	3	0	1	0
k__Bacteria.p__Thermotogae.c__Thermotogae.o__Petrotogales.g__Petrotoga	0	0	0	0	0	0	0	0	0	0	0	1	0	0	0	0	2	0	0	0	1	0	0	0	0	0	0	0	0	0	0	0	0	0	0	0	0	0	32	0	0	0	1	40	0	0	0	0	25
k__Bacteria.p__Proteobacteria.c__Gammaproteobacteria.o__Pseudomonadales.f__Pseudomonadaceae.g__Azotobacter	0	0	0	0	9	0	0	0	0	0	0	2	0	0	2	3	2	0	1	0	2	1	1	1	1	1	0	2	0	15	0	0	0	2	0	0	9	0	8	0	0	0	2	7	0	0	0	1	3
k__Bacteria.p__Proteobacteria.c__Alphaproteobacteria.o__Rhizobiales.f__Methylocystaceae.g__Methylocystis	0	7	1	3	2	0	0	0	1	11	1	1	3	0	2	4	3	1	0	1	6	0	4	0	1	0	0	0	0	1	1	2	1	0	4	0	11	0	129	0	2	0	2	166	0	0	0	0	131
k__Bacteria.p__Proteobacteria.c__Alphaproteobacteria.g__Geminicoccus	0	6	0	0	3	0	0	1	0	0	0	1	0	0	4	1	1	1	0	0	0	1	5	1	0	2	0	0	0	0	0	0	2	1	0	0	5	0	0	0	1	0	0	1	0	0	0	0	0
k__Bacteria.p__Actinobacteria.c__Actinobacteria.o__Catenulisporales.f__Actinospicaceae.g__Actinospica	2	3	3	2	0	2	0	5	0	0	1	0	2	2	0	24	3	1	2	2	3	2	7	1	0	1	5	2	0	1	3	0	4	6	1	5	0	3	6	2	1	0	1	13	3	2	0	4	0
k__Bacteria.p__Acidobacteria.c__Acidobacteriia.o__Acidobacteriales.f__Acidobacteriaceae.g__Granulicella	0	4	3	0	1	0	0	0	0	0	0	0	0	0	0	3	0	0	0	0	0	0	1	0	0	0	0	1	1	0	0	0	0	0	0	0	3	1	0	3	0	0	0	0	0	1	1	0	0
k__Bacteria.p__Firmicutes.c__Bacilli.o__Bacillales.f__Thermoactinomycetaceae.g__Desmospora	0	0	0	0	0	0	0	0	1	0	0	0	0	0	0	0	0	0	0	0	1	0	0	0	0	0	0	0	0	0	0	0	0	0	0	0	0	0	3	0	0	0	0	2	0	0	0	0	1
k__Bacteria.p__Bacteroidetes.c__Bacteroidia.o__Bacteroidales.f__Marinilabiliaceae.g__Geofilum	0	0	0	0	0	0	0	0	0	0	0	0	0	0	0	0	0	0	0	0	0	0	0	0	0	0	0	1	0	0	0	1	1	1	0	0	0	0	22	1	0	0	0	17	0	0	0	0	22
k__Bacteria.p__Actinobacteria.c__Actinobacteria.o__Streptosporangiales.f__Streptosporangiaceae.g__Microtetraspora	3	0	1	1	6	2	0	4	2	0	1	1	2	1	1	9	0	4	1	3	1	0	4	3	1	2	5	1	0	1	2	1	1	7	3	3	4	1	2	2	3	1	0	10	1	4	0	7	3
k__Bacteria.p__Proteobacteria.c__Deltaproteobacteria.o__Myxococcales.f__Kofleriaceae.g__Haliangium	17	20	10	35	21	27	5	44	6	11	14	13	13	12	6	12	16	4	5	21	16	8	20	34	11	17	11	21	9	18	16	10	14	11	4	17	15	6	69	30	15	3	25	73	17	11	5	19	117
k__Archaea.p__Candidatus_Korarchaeota.g__Candidatus_Korarchaeum	0	0	0	0	0	0	0	0	0	0	0	0	0	0	1	0	0	2	0	0	0	0	0	0	0	0	0	2	0	0	0	0	0	0	0	0	0	0	0	0	0	0	0	0	0	0	0	0	0
k__Bacteria.p__Bacteroidetes.c__Bacteroidia.o__Bacteroidales.f__Prevotellaceae.g__Paraprevotella	7	2	4	8	14	12	4	8	13	9	2	5	9	9	3	3	5	10	3	9	12	2	6	22	8	4	9	5	10	4	9	6	4	2	1	9	5	11	55	6	6	8	9	85	14	7	2	10	121
k__Bacteria.p__Aquificae.c__Aquificae.o__Aquificales.f__Aquificaceae.g__Hydrogenobaculum	0	0	0	1	0	1	0	1	4	0	0	0	1	1	0	1	0	0	0	1	1	1	2	2	0	0	0	0	0	1	3	0	0	0	1	2	0	0	28	0	0	0	0	48	0	0	0	0	88
k__Bacteria.p__Proteobacteria.c__Gammaproteobacteria.o__Pasteurellales.f__Pasteurellaceae.g__Pasteurella	3	14	14	4	9	7	5	21	10	12	10	14	32	26	20	9	11	11	7	11	11	17	21	17	9	7	11	7	7	3	8	13	14	6	12	6	10	5	151	4	14	10	7	137	12	3	7	12	117
k__Bacteria.p__Bacteroidetes.c__Flavobacteriia.o__Flavobacteriales.f__Flavobacteriaceae.g__Tenacibaculum	0	39	3	5	8	12	0	2	7	0	8	0	2	1	0	7	3	72	7	4	2	6	10	21	1	27	3	9	9	10	0	6	0	9	25	0	11	9	17	6	2	11	2	36	1	7	1	2	17
k__Bacteria.p__Bacteroidetes.c__Chitinophagia.o__Chitinophagales.f__Saprospiraceae.g__Lewinella	3	6	5	9	4	5	4	4	8	7	4	3	17	9	8	3	4	7	3	3	5	3	3	7	2	6	5	2	4	4	3	7	8	7	3	6	6	3	20	4	3	2	19	31	0	5	1	3	31
k__Bacteria.p__Actinobacteria.c__Actinobacteria.o__Pseudonocardiales.f__Pseudonocardiaceae.g__Saccharothrix	5	1	1	0	2	9	3	4	7	4	0	1	3	8	1	47	2	3	3	5	4	0	5	0	0	6	7	7	1	2	1	2	0	5	0	4	5	0	8	4	4	1	4	25	0	3	1	5	14
k__Bacteria.p__Proteobacteria.c__Gammaproteobacteria.o__Cellvibrionales.f__Halieaceae.g__Haliea	0	1	0	0	0	0	1	0	0	0	0	0	0	0	1	0	1	0	0	0	1	0	0	0	0	0	0	0	0	1	0	0	0	0	1	0	0	0	105	0	0	1	1	94	0	0	1	0	110
k__Archaea.p__Euryarchaeota.c__Methanomicrobia.o__Methanosarcinales.f__Methanosarcinaceae.g__Methanococcoides	3	0	9	0	0	1	2	0	0	1	0	3	3	1	0	0	2	0	0	3	7	0	3	0	0	0	1	0	0	0	0	2	0	0	0	3	0	3	107	1	1	0	0	181	0	3	0	0	96
k__Bacteria.p__Bacteroidetes.c__Chitinophagia.o__Chitinophagales.f__Chitinophagaceae.g__Chitinophaga	0	2	0	0	0	0	0	0	3	0	0	0	0	0	1	4	1	0	0	0	0	0	1	0	0	0	1	0	0	2	0	1	0	1	0	0	0	0	23	0	0	1	0	29	0	0	0	0	14
k__Bacteria.p__Proteobacteria.c__Betaproteobacteria.o__Neisseriales.f__Neisseriaceae.g__Neisseria	8063	2663	2400	2743	2377	5141	5410	2270	2026	2840	2225	3137	3096	3358	2982	1790	3148	4949	12122	2935	2564	2499	1446	3445	8549	1246	1721	1826	1733	1698	2045	1769	2116	1277	427989	3861	1615	2224	54076	3533	482904	1319	2519	86435	3357	6701	1679	2394	75557
k__Archaea.p__Euryarchaeota.c__Halobacteria.o__Haloferacales.f__Haloferacaceae.g__Haloquadratum	1	0	4	2	2	1	0	0	1	0	1	5	6	2	1	2	1	0	0	1	4	1	0	3	2	1	1	0	0	3	1	1	2	1	2	2	1	2	209	1	3	0	3	192	2	0	0	2	194
k__Bacteria.p__Proteobacteria.c__Gammaproteobacteria.o__Oceanospirillales.f__Halomonadaceae.g__Halotalea	0	0	0	0	3	0	0	0	0	0	0	0	0	0	0	0	0	2	0	0	0	0	0	0	0	0	0	0	0	1	0	1	0	0	0	0	1	0	0	0	0	0	0	0	0	0	0	0	0
k__Bacteria.p__Bacteroidetes.c__Bacteroidia.o__Bacteroidales.f__Porphyromonadaceae.g__Paludibacter	7	15	11	8	7	12	4	15	9	7	6	5	5	5	3	4	6	7	19	10	15	14	4	7	8	7	16	11	1	10	5	11	7	4	3	13	7	6	2	8	6	0	14	0	6	2	5	20	0
k__Bacteria.p__Actinobacteria.c__Actinobacteria.o__Pseudonocardiales.f__Pseudonocardiaceae.g__Saccharopolyspora	6	0	1	5	5	2	0	1	3	0	0	0	0	0	0	7	0	0	3	0	0	1	8	2	0	2	2	0	0	1	0	1	0	3	0	1	1	0	0	1	1	0	0	6	0	0	1	2	0
k__Bacteria.p__Bacteroidetes.c__Bacteroidia.o__Bacteroidales.f__Prevotellaceae.g__Alloprevotella	0	2	1	2	0	2	1	23	16	2	2	0	2	1	0	22	1	0	3	0	1	73	4	26	0	2	1	3	14	2	1	2	18	3	9	4	10	55	6	0	1	3	2	16	3	0	0	2	5
k__Bacteria.p__Cyanobacteria.o__Nostocales.f__Nostocaceae.g__Trichormus	0	0	0	0	0	0	0	0	0	0	0	0	0	2	0	0	0	0	0	0	0	0	0	0	0	1	1	0	0	0	0	0	0	0	0	0	0	0	35	0	0	0	0	32	0	0	0	0	16
k__Bacteria.p__Chlorobi.c__Chlorobia.o__Chlorobiales.f__Chlorobiaceae.g__Pelodictyon	0	0	0	0	0	0	0	0	0	0	0	0	0	0	0	0	0	0	0	0	0	0	0	0	0	0	0	0	0	0	0	0	0	0	0	1	0	0	0	0	0	0	0	2	0	0	0	0	0
k__Bacteria.p__Synergistetes.c__Synergistia.o__Synergistales.f__Synergistaceae.g__Thermovirga	0	0	2	1	0	0	0	0	0	0	0	0	0	0	2	2	1	0	0	0	0	0	0	0	0	0	0	1	0	0	0	0	0	0	0	1	1	0	0	0	0	0	1	0	2	0	0	1	0
k__Bacteria.p__Proteobacteria.c__Alphaproteobacteria.o__Rhizobiales.f__Hyphomicrobiaceae.g__Filomicrobium	0	1	0	0	1	1	0	0	0	0	0	0	0	0	4	1	0	0	0	0	0	0	1	0	0	0	0	0	0	0	0	0	0	1	2	0	0	0	0	0	0	0	0	0	0	0	0	1	0
k__Bacteria.p__Firmicutes.c__Bacilli.o__Bacillales.f__Bacillaceae.g__Halolactibacillus	0	0	0	0	0	0	0	0	0	0	0	0	0	0	0	0	0	0	0	0	0	0	0	0	0	0	0	0	0	0	0	0	0	0	0	0	0	0	0	0	0	0	0	0	0	0	0	0	0
k__Bacteria.p__Proteobacteria.c__Gammaproteobacteria.o__Alteromonadales.f__Alteromonadaceae.g__Lacimicrobium	0	0	0	0	0	0	0	0	0	0	0	0	0	0	0	0	0	0	0	0	1	0	0	0	0	0	0	0	0	0	0	0	0	0	0	0	0	0	0	1	0	0	0	0	0	0	0	0	0
k__Bacteria.p__Bacteroidetes.c__Cytophagia.o__Cytophagales.f__Cytophagaceae.g__Dyadobacter	0	1	0	1	0	0	1	4	27	0	0	0	2	1	2	0	0	4	12	1	0	10	0	0	1	11	11	0	1	0	2	10	1	16	3	1	3	1	162	4	1	0	1	178	0	0	0	1	150
k__Bacteria.p__Bacteroidetes.c__Flavobacteriia.o__Flavobacteriales.f__Flavobacteriaceae.g__Zobellia	1	1	3	0	0	1	0	0	1	0	2	0	1	0	1	0	1	1	0	2	0	0	1	1	1	1	0	0	0	1	1	1	1	0	0	1	1	0	17	0	2	1	0	18	1	0	0	1	14
k__Bacteria.p__Proteobacteria.c__Alphaproteobacteria.o__Rhodospirillales.f__Rhodospirillaceae.g__Nisaea	0	0	0	0	0	0	0	0	0	0	0	0	0	0	0	0	0	0	0	0	0	0	0	0	0	0	0	0	0	1	0	0	0	0	0	0	0	0	0	0	0	0	0	1	0	0	0	0	0
k__Bacteria.p__Proteobacteria.c__Alphaproteobacteria.o__Rickettsiales.g__Caedibacter	0	2	0	0	0	0	0	0	0	0	0	0	0	0	2	0	0	0	0	0	0	0	0	1	0	0	0	0	0	0	0	0	0	0	0	0	1	0	0	0	2	0	0	0	0	0	0	0	0
k__Bacteria.p__Firmicutes.c__Bacilli.o__Bacillales.f__Bacillaceae.g__Halalkalibacillus	0	1	0	0	0	0	0	0	0	0	0	0	0	0	0	2	0	0	1	0	0	0	0	0	0	0	0	0	0	0	0	0	0	0	0	0	0	0	0	0	0	0	0	0	0	0	0	0	0
k__Bacteria.p__Firmicutes.c__Bacilli.o__Bacillales.f__Listeriaceae.g__Listeria	1362	1169	1248	1137	681	1353	583	725	1065	1483	881	1020	1865	1161	977	413	1220	1197	1303	1134	1438	749	828	1437	905	655	765	472	756	619	760	1283	890	597	493	1653	797	658	48223	1443	1055	710	964	68644	945	793	702	1234	54196
k__Bacteria.p__Proteobacteria.c__Deltaproteobacteria.o__Myxococcales.f__Nannocystaceae.g__Plesiocystis	1	1	0	1	0	0	0	0	0	0	0	0	0	0	0	2	0	0	0	0	0	0	1	128	0	0	1	0	1	0	0	1	5	0	0	0	5	0	1	0	1	0	0	2	0	0	0	0	0
k__Bacteria.p__Proteobacteria.c__Deltaproteobacteria.o__Desulfobacterales.f__Desulfobacteraceae.g__Desulfatitalea	0	0	0	1	0	0	0	0	0	0	0	0	0	0	1	0	0	0	0	0	0	0	0	0	0	0	0	0	0	1	0	0	0	0	0	0	0	0	0	0	0	0	0	1	0	1	0	0	0
k__Bacteria.p__Proteobacteria.c__Betaproteobacteria.o__Burkholderiales.g__Methylibium	1	1	2	256	2132	4	19	0	2	1	1	11	0	0	2	2	1	265	4	0	1	10	23	9	1	12	1	3	4	5	0	2	1	2	2	0	4559	12	5	0	0	30	1	1	2	2	0	0	1
k__Bacteria.p__Actinobacteria.c__Actinobacteria.o__Micrococcales.f__Micrococcaceae.g__Citricoccus	0	2	1	2	0	0	0	4	1	0	0	0	0	2	0	1	1	1	1	0	0	0	0	0	0	2	1	0	0	3	0	0	0	0	2	0	0	0	2	0	1	0	0	1	0	0	0	0	1
k__Bacteria.p__Synergistetes.c__Synergistia.o__Synergistales.f__Synergistaceae.g__Synergistes	0	1	0	0	1	0	1	0	0	0	0	0	0	1	0	1	0	0	0	0	0	2	0	0	0	0	0	0	0	0	1	1	0	0	0	1	0	0	1	0	0	0	1	0	0	0	1	1	0
k__Bacteria.p__Proteobacteria.c__Gammaproteobacteria.o__Pasteurellales.f__Pasteurellaceae.g__Mannheimia	42	73	75	94	44	53	13	98	95	99	109	43	145	108	56	39	77	89	59	82	108	90	50	104	56	79	72	55	59	71	44	64	98	38	46	79	83	60	721	79	65	27	78	855	57	61	34	77	696
k__Bacteria.p__Firmicutes.c__Clostridia.o__Thermoanaerobacterales.f__Thermoanaerobacteraceae.g__Carboxydothermus	0	1	0	0	0	0	0	0	0	1	0	0	1	3	1	0	0	0	0	0	0	0	0	0	0	0	0	0	0	0	0	0	0	0	0	1	0	1	4	1	0	1	0	11	0	0	0	0	10
k__Bacteria.p__Bacteroidetes.c__Bacteroidia.o__Bacteroidales.f__Odoribacteraceae.g__Butyricimonas	4	5	4	1	4	3	3	2	6	2	5	1	5	6	15	1	3	6	2	5	0	1	2	6	3	3	1	1	2	0	1	1	2	0	1	1	3	4	12	2	0	0	3	10	1	2	1	1	15
k__Bacteria.p__Proteobacteria.c__Betaproteobacteria.o__Rhodocyclales.f__Rhodocyclaceae.g__Methyloversatilis	2	2	1	27	157	6	0	1	0	1	0	3	0	0	3	0	4	30	0	0	0	2	11	0	2	0	0	1	0	4	0	0	1	2	2	6	346	1	3	2	0	0	1	0	0	3	0	3	3
k__Bacteria.p__Proteobacteria.c__Alphaproteobacteria.o__Rhodobacterales.f__Rhodobacteraceae.g__Planktomarina	0	1	0	0	0	0	0	0	0	0	0	0	0	0	1	0	0	0	0	0	0	0	0	0	0	0	0	0	0	0	0	0	0	0	0	0	0	0	0	0	0	0	0	0	0	0	0	0	0
k__Bacteria.p__Chloroflexi.c__Ardenticatenia.o__Ardenticatenales.f__Ardenticatenaceae.g__Ardenticatena	0	0	0	0	0	0	0	0	0	0	0	0	0	0	0	0	0	0	0	0	0	0	0	0	0	0	0	0	0	0	0	1	0	0	0	0	0	0	3	0	0	0	0	5	0	0	0	0	5
k__Bacteria.p__Firmicutes.c__Limnochordia.o__Limnochordales.f__Limnochordaceae.g__Limnochorda	0	0	0	0	0	0	0	0	0	0	0	0	0	0	0	0	0	0	0	0	0	0	0	0	0	0	0	0	0	0	0	0	0	0	0	0	0	0	0	1	0	0	0	0	0	0	0	0	0
k__Bacteria.p__Cyanobacteria.o__Chroococcales.g__Acaryochloris	0	2	0	0	0	1	0	0	1	0	0	0	0	0	0	0	0	0	0	0	0	1	0	1	0	0	0	1	0	1	0	0	1	0	0	0	1	0	0	0	1	0	0	0	0	0	0	0	0
k__Bacteria.p__Proteobacteria.c__Alphaproteobacteria.o__Rhodobacterales.f__Hyphomonadaceae.g__Hyphomonas	5	10	7	10	10	6	13	0	8	12	9	0	1	6	31	2	14	2	4	8	3	10	13	8	5	1	1	2	7	1	2	3	1	1	1	10	16	0	8	7	6	5	6	12	16	1	6	7	6
k__Bacteria.p__Proteobacteria.c__Betaproteobacteria.o__Burkholderiales.f__Oxalobacteraceae.g__Herbaspirillum	1275	1374	905	824	729	1095	436	869	566	800	833	621	1236	768	1414	4522	730	968	578	701	726	592	650	1050	997	540	874	407	466	533	474	764	948	477	705	935	884	448	13987	737	598	325	1153	17768	587	718	501	1047	18570
k__Bacteria.p__Proteobacteria.c__Alphaproteobacteria.o__Sphingomonadales.f__Erythrobacteraceae.g__Erythrobacter	19	25	11	11	17	20	6	26	44	9	15	2	27	11	81	251	7	7	36	22	30	14	14	17	4	10	38	27	5	14	5	6	41	8	10	35	52	11	96	13	13	5	11	94	7	3	11	31	79
k__Bacteria.p__Proteobacteria.c__Alphaproteobacteria.o__Rhodospirillales.f__Acetobacteraceae.g__Tanticharoenia	0	1	0	0	0	0	0	0	0	0	0	0	0	0	0	0	0	0	0	0	0	0	0	0	0	0	0	0	0	0	0	0	0	0	0	0	2	0	0	0	0	0	0	0	0	0	0	0	0
k__Bacteria.p__Proteobacteria.c__Deltaproteobacteria.o__Desulfobacterales.f__Desulfobacteraceae.g__Desulfococcus	16219	838	1167	766	1025	8674	5829	1943	259	3978	968	2863	259	1241	2316	1267	7233	2609	7621	2767	2997	1366	1202	2068	32122	538	363	361	604	267	607	134	1000	310	646	4038	119	924	792838	5005	1239	1815	3390	1325214	5463	4092	617	1576	921915
k__Bacteria.p__Proteobacteria.c__Gammaproteobacteria.o__Oceanospirillales.f__Halomonadaceae.g__Kushneria	0	1	0	0	0	0	0	0	0	0	0	1	0	0	0	0	0	0	0	0	0	0	0	0	0	0	1	0	0	0	0	0	0	0	0	0	1	0	0	0	0	0	1	0	0	0	0	0	0
k__Bacteria.p__Bacteroidetes.c__Flavobacteriia.o__Flavobacteriales.f__Flavobacteriaceae.g__Dokdonia	2	28	8	15	8	9	3	14	10	14	17	15	55	27	5	8	13	8	9	8	23	8	5	13	11	5	31	16	15	7	26	12	9	1	8	7	13	7	314	16	12	8	7	276	18	6	6	23	224
k__Bacteria.p__Chlamydiae.c__Chlamydiia.o__Chlamydiales.f__Waddliaceae.g__Waddlia	640	1183	1425	1189	843	1126	643	1278	957	1370	938	1105	1462	1309	1020	535	1018	1081	896	1203	1271	883	784	1443	1277	845	908	576	733	694	867	640	899	513	572	1221	925	771	378829	1214	695	839	1005	335831	1386	452	496	1160	300074
k__Bacteria.p__Chloroflexi.c__Chloroflexia.o__Chloroflexales.f__Oscillochloridaceae.g__Oscillochloris	0	1	0	0	0	0	0	0	0	0	0	0	0	0	0	0	0	0	0	0	0	0	0	0	0	0	0	3	0	0	0	0	0	0	0	0	0	0	0	0	0	0	0	1	0	0	0	0	0
k__Bacteria.p__Proteobacteria.c__Alphaproteobacteria.o__Rhodobacterales.f__Rhodobacteraceae.g__Thalassobius	0	0	0	2	3	0	0	0	1	0	0	0	0	0	0	0	0	1	0	0	0	0	0	0	0	0	2	0	0	1	0	0	0	2	0	0	1	0	0	0	0	0	0	0	0	0	0	0	1
k__Bacteria.p__Proteobacteria.c__Gammaproteobacteria.o__Oceanospirillales.f__Halomonadaceae.g__Carnimonas	0	0	0	0	1	0	0	0	0	0	0	0	0	0	0	0	1	0	0	1	0	0	0	0	0	0	0	0	0	4	0	0	0	0	0	0	0	0	0	0	0	0	0	0	0	0	0	0	0
k__Bacteria.p__Proteobacteria.c__Gammaproteobacteria.o__Xanthomonadales.f__Xanthomonadaceae.g__Pseudoxanthomonas	2	1	5	8	33	7	13	3	4	8	1	11	1	1	10	4	6	15	6	5	2	5	23	6	4	8	8	16	5	4	6	2	0	5	6	5	64	64	37	2	11	11	2	60	3	6	2	4	26
k__Archaea.p__Crenarchaeota.c__Thermoprotei.o__Sulfolobales.f__Sulfolobaceae.g__Acidianus	0	0	0	0	0	0	0	0	0	0	0	0	0	0	0	0	0	0	0	0	0	0	0	0	0	0	0	0	0	0	0	0	0	0	0	0	0	0	2	0	0	0	0	4	0	0	0	0	0
k__Bacteria.p__Cyanobacteria.o__Oscillatoriales.g__Leptolyngbya	6	12	0	8	1	1	2	0	4	1	0	2	1	1	2	0	0	2	1	3	1	3	3	5	1	8	10	0	0	8	2	0	1	1	2	1	5	4	206	2	2	1	3	182	1	0	1	2	165
k__Bacteria.p__Proteobacteria.c__Gammaproteobacteria.o__Thiotrichales.f__Piscirickettsiaceae.g__Hydrogenovibrio	0	0	0	0	0	0	0	0	1	0	0	0	0	0	0	0	0	0	0	0	0	0	0	0	0	0	0	0	0	0	0	0	0	0	0	0	0	0	2	0	1	0	0	0	0	0	0	0	0
k__Bacteria.p__Chloroflexi.c__Anaerolineae.o__Anaerolineales.f__Anaerolineaceae.g__Flexilinea	0	0	0	0	0	0	0	0	0	0	0	0	0	0	0	0	0	0	0	0	0	0	0	11	0	0	0	0	0	0	0	0	0	0	0	0	0	0	7	0	0	0	0	8	0	0	0	0	14
k__Bacteria.p__Bacteroidetes.c__Flavobacteriia.o__Flavobacteriales.f__Crocinitomicaceae.g__Crocinitomix	0	0	0	0	0	0	0	0	0	0	0	0	1	0	0	0	0	0	0	0	0	1	0	0	0	0	0	0	0	2	0	0	0	1	0	0	0	0	0	0	0	0	0	0	0	0	0	0	0
k__Bacteria.p__Proteobacteria.c__Gammaproteobacteria.o__Orbales.f__Orbaceae.g__Candidatus_Schmidhempelia	3	0	1	0	0	1	0	0	0	0	0	1	1	1	1	0	0	1	0	0	1	0	0	1	1	0	0	1	0	1	0	0	0	0	0	0	0	1	35	1	0	0	2	54	3	0	1	0	13
k__Bacteria.p__Firmicutes.c__Clostridia.o__Clostridiales.f__Lachnospiraceae.g__Roseburia	0	1	0	2	11	0	0	0	4	0	0	1	0	1	0	0	0	0	0	0	0	0	2	0	0	0	0	0	0	2	0	0	0	0	1	0	0	0	8	0	0	0	0	3	0	0	0	0	2
k__Bacteria.p__Cyanobacteria.o__Oscillatoriales.g__Planktothrix	0	2	0	1	0	0	0	0	0	1	0	0	1	1	0	1	0	0	0	1	0	0	0	1	0	0	1	0	0	1	0	0	0	0	0	3	1	0	59	1	1	1	1	49	0	0	0	0	15
k__Bacteria.p__Acidobacteria.c__Solibacteres.o__Solibacterales.f__Solibacteraceae.g__Candidatus_Solibacter	0	9	0	0	0	5	0	0	0	0	0	0	0	0	1	0	0	0	0	0	1	0	0	17	0	0	0	1	0	0	0	0	1	0	0	0	3	0	0	0	0	0	0	0	0	0	0	0	0
k__Archaea.p__Euryarchaeota.c__Halobacteria.o__Natrialbales.f__Natrialbaceae.g__Halostagnicola	0	0	0	0	0	0	0	0	0	0	0	0	0	0	0	0	0	0	0	0	0	0	0	0	0	0	0	0	0	0	0	0	0	0	0	0	0	0	1	0	0	0	0	1	0	0	0	0	2
k__Bacteria.p__Bacteroidetes.c__Bacteroidia.o__Bacteroidales.g__Candidatus_Azobacteroides	0	0	0	0	0	0	2	5	0	0	0	1	0	0	2	0	0	0	0	0	0	0	0	0	1	0	0	0	0	0	1	1	0	0	0	0	1	0	29	1	0	0	0	61	1	0	0	0	12
k__Bacteria.p__Bacteroidetes.c__Flavobacteriia.o__Flavobacteriales.f__Flavobacteriaceae.g__Riemerella	163	112	194	512	128	107	19	158	125	113	80	92	160	128	44	22	71	79	122	138	97	67	54	145	26	103	151	65	104	150	99	61	207	121	67	108	86	32	1121	141	87	44	75	1270	105	102	110	77	1063
k__Bacteria.p__Actinobacteria.c__Coriobacteriia.o__Coriobacteriales.f__Atopobiaceae.g__Atopobium	23	34	20	36	20	22	10	68	24	58	17	25	75	15	12	15	28	12	29	47	45	22	35	24	8	14	6	7	46	15	15	28	18	18	10	45	16	32	2978	61	48	15	19	4566	14	21	38	27	2990
k__Bacteria.p__Planctomycetes.c__Planctomycetia.o__Planctomycetales.f__Planctomycetaceae.g__Zavarzinella	2	28	0	0	2	0	2	0	0	0	0	1	0	0	0	0	11	2	4	0	0	2	0	1	0	1	1	0	1	0	0	1	2	2	1	0	0	1	11	2	1	0	0	4	0	0	0	0	2
k__Bacteria.p__Proteobacteria.c__Alphaproteobacteria.o__Rhodospirillales.f__Acetobacteraceae.g__Rubritepida	2	24	0	0	8	0	0	2	2	1	0	0	0	0	2	8	0	18	0	0	2	0	0	2	0	1	3	0	0	22	1	1	0	1	2	0	14	0	0	1	0	0	1	0	0	0	0	0	0
k__Bacteria.p__Proteobacteria.c__Gammaproteobacteria.o__Xanthomonadales.f__Rhodanobacteraceae.g__Dokdonella	0	0	1	2	1	0	0	0	0	0	0	0	0	0	0	0	0	2	0	0	0	0	1	0	0	1	0	0	0	1	0	0	0	0	0	0	12	0	1	0	0	0	0	0	0	1	0	0	0
k__Bacteria.p__Bacteroidetes.c__Bacteroidia.o__Bacteroidales.f__Prevotellaceae.g__Hallella	0	0	0	1	0	0	0	0	0	0	0	1	0	0	0	0	0	0	0	0	0	0	0	0	0	0	0	1	0	0	0	0	0	0	0	0	0	0	9	0	0	1	0	2	0	0	0	0	4
k__Bacteria.p__Cyanobacteria.o__Oscillatoriales.g__Oscillatoria	0	12	2	3	0	6	0	7	5	1	4	2	4	2	1	0	2	20	1	1	3	2	7	5	2	6	8	5	1	5	5	2	3	1	2	3	3	4	425	0	4	2	1	545	1	3	0	4	429
k__Bacteria.p__Proteobacteria.c__Alphaproteobacteria.o__Sphingomonadales.f__Sphingomonadaceae.g__Blastomonas	1	0	0	1	2	1	1	0	0	1	0	0	1	0	0	1	1	1	0	0	3	0	0	1	0	0	0	0	0	0	0	0	0	0	1	1	2	0	0	0	0	0	2	0	1	0	0	1	1
k__Bacteria.p__Planctomycetes.c__Planctomycetia.o__Candidatus_Brocadiales.f__Candidatus_Brocadiaceae.g__Candidatus_Brocadia	1	1	1	0	2	2	1	0	0	3	2	0	1	0	1	0	0	0	0	2	1	1	1	0	2	0	1	1	1	0	0	0	1	0	0	0	0	0	0	0	1	1	1	4	0	0	0	1	1
k__Bacteria.p__Proteobacteria.c__Epsilonproteobacteria.o__Campylobacterales.f__Helicobacteraceae.g__Helicobacter	594	1383	1247	1040	780	795	573	888	1210	1084	1182	1030	1826	1451	1892	3154	933	950	994	878	983	944	809	1713	958	754	940	472	721	712	852	734	1195	549	441	858	964	753	5428	1050	557	768	700	8469	1059	783	451	711	4226
k__Bacteria.p__Bacteroidetes.c__Sphingobacteriia.o__Sphingobacteriales.f__Sphingobacteriaceae.g__Mucilaginibacter	3	7	0	0	0	0	0	0	2	0	0	2	1	0	0	0	6	0	1	3	4	0	0	3	0	5	7	0	0	0	0	5	0	8	0	4	4	1	50	1	0	0	1	61	0	0	2	2	33
k__Bacteria.p__Cyanobacteria.o__Chroococcales.g__Microcystis	14	16	15	26	11	10	7	6	10	8	11	14	22	8	10	8	8	5	23	16	16	12	6	29	11	3	14	4	2	8	15	11	9	10	10	6	12	64	736	11	33	4	3	797	18	19	7	8	730
k__Bacteria.p__Proteobacteria.c__Alphaproteobacteria.o__Rhodobacterales.f__Rhodobacteraceae.g__Stappia	0	0	0	0	2	0	0	0	0	0	0	0	0	0	0	0	0	1	0	0	0	0	1	0	0	1	0	4	0	0	0	0	0	0	1	0	4	3	0	0	0	0	0	0	0	0	1	0	1
k__Bacteria.p__Firmicutes.c__Clostridia.o__Halanaerobiales.f__Halobacteroidaceae.g__Halonatronum	0	0	0	0	0	0	0	0	0	0	0	0	0	0	0	0	0	0	0	0	0	0	0	0	0	0	0	0	0	0	0	0	0	0	0	0	0	0	0	0	0	0	0	2	0	0	0	0	0
k__Archaea.p__Euryarchaeota.c__Thermoplasmata.o__Thermoplasmatales.f__Picrophilaceae.g__Picrophilus	0	0	0	0	0	0	0	0	0	0	0	0	0	0	0	0	0	0	0	0	0	0	0	0	0	0	0	0	0	0	0	0	0	0	0	0	0	0	7	0	0	0	0	3	0	0	0	0	0
k__Bacteria.p__Bacteroidetes.c__Flavobacteriia.o__Flavobacteriales.f__Flavobacteriaceae.g__Bergeyella	3	11	2	6	3	4	2	0	3	1	3	5	3	4	20	1	8	1	2	5	3	1	4	0	0	0	0	1	3	1	1	0	1	3	1	1	1	2	56	147	2	2	3	86	2	0	29	7	57
k__Bacteria.p__Cyanobacteria.o__Oscillatoriales.g__Lyngbya	0	1	1	1	2	0	0	2	0	0	0	0	0	2	5	0	0	5	1	0	0	0	2	0	1	1	0	1	0	1	0	0	0	1	0	0	0	0	98	1	1	2	5	145	0	0	0	0	109
k__Bacteria.p__Synergistetes.c__Synergistia.o__Synergistales.f__Synergistaceae.g__Pyramidobacter	0	3	0	0	0	0	0	0	0	0	0	0	0	0	1	0	0	0	0	1	0	0	1	0	0	0	0	0	0	0	0	0	0	0	0	0	0	0	0	0	0	0	0	0	0	0	0	0	0
k__Bacteria.p__Bacteroidetes.c__Flavobacteriia.o__Flavobacteriales.f__Flavobacteriaceae.g__Zhouia	0	1	0	0	0	0	0	0	0	0	0	0	0	0	0	0	0	2	0	0	0	0	0	0	0	0	0	0	0	0	0	0	0	0	0	0	0	0	23	0	0	0	0	22	0	0	0	0	13
k__Bacteria.p__Acidobacteria.c__Holophagae.o__Holophagales.f__Holophagaceae.g__Holophaga	3	2	1	3	1	0	0	0	0	2	0	1	2	2	0	0	0	1	2	0	1	0	1	1	0	0	2	0	0	0	0	1	2	0	0	3	1	1	0	1	3	2	2	0	2	0	2	0	3
k__Archaea.p__Euryarchaeota.c__Halobacteria.o__Natrialbales.f__Natrialbaceae.g__Salinarchaeum	0	0	0	1	0	0	0	0	0	0	0	0	0	0	0	0	0	0	0	0	0	0	0	0	0	0	0	0	0	0	0	0	0	0	0	0	1	0	9	0	0	1	0	12	0	0	0	0	3
k__Bacteria.p__Actinobacteria.c__Actinobacteria.o__Micrococcales.f__Microbacteriaceae.g__Yonghaparkia	2	5	2	3	3	4	1	15	1	1	1	2	2	0	1	2	1	5	0	6	0	1	7	0	0	1	2	0	2	5	3	3	1	3	1	1	0	0	0	3	2	0	1	0	3	3	1	3	0
k__Bacteria.p__Actinobacteria.c__Actinobacteria.o__Streptosporangiales.f__Streptosporangiaceae.g__Microbispora	0	1	0	0	0	0	3	1	0	0	0	1	1	1	0	2	0	2	0	2	0	0	1	0	0	0	2	1	3	1	2	0	0	2	1	1	2	0	13	0	0	0	0	10	1	0	0	2	4
k__Bacteria.p__Actinobacteria.c__Coriobacteriia.o__Eggerthellales.f__Eggerthellaceae.g__Adlercreutzia	0	0	0	0	0	0	0	0	0	0	0	0	0	0	0	0	0	0	0	0	0	0	0	0	0	0	0	0	0	1	0	0	0	0	0	0	0	0	0	0	0	0	0	0	0	0	0	0	1
k__Bacteria.p__Proteobacteria.c__Gammaproteobacteria.o__Legionellales.f__Legionellaceae.g__Tatlockia	0	0	0	1	0	2	0	0	0	0	0	0	0	0	0	0	3	0	0	0	0	0	0	0	0	0	0	0	0	0	0	0	0	0	0	1	0	0	39	0	0	0	0	21	0	0	0	0	15
k__Archaea.p__Euryarchaeota.c__Halobacteria.o__Haloferacales.f__Haloferacaceae.g__Halorubrum	2	0	0	2	1	3	1	1	1	4	0	11	2	2	1	1	2	0	3	1	5	0	5	5	1	2	4	4	1	2	2	1	0	5	1	0	2	0	26	3	1	0	1	70	3	4	1	4	28
k__Bacteria.p__Cyanobacteria.o__Chroococcales.g__Geminocystis	0	0	1	0	0	0	1	1	1	2	0	1	2	1	1	0	0	2	0	1	1	0	0	0	1	1	0	0	0	0	0	0	0	1	0	0	0	1	6	0	0	0	2	9	1	0	0	0	7
k__Bacteria.p__Proteobacteria.c__Alphaproteobacteria.o__Rhizobiales.f__Bradyrhizobiaceae.g__Salinarimonas	0	2	0	0	2	1	0	0	1	0	0	0	0	0	4	0	1	9	0	1	2	0	2	0	0	0	1	0	0	0	0	0	0	0	0	0	1	2	4	0	0	0	0	1	0	1	0	1	3
k__Bacteria.p__Chlamydiae.c__Chlamydiia.o__Chlamydiales.f__Simkaniaceae.g__Simkania	0	0	0	0	0	0	0	0	1	0	0	0	0	0	0	0	0	1	0	0	0	0	0	0	0	0	0	0	0	0	0	0	0	0	0	0	0	0	0	0	0	0	0	0	0	0	0	0	1
k__Bacteria.p__Proteobacteria.c__Gammaproteobacteria.o__Enterobacteriales.f__Enterobacteriaceae.g__Candidatus_Regiella	0	0	0	0	0	2	0	0	0	1	0	0	0	0	0	0	2	0	0	0	0	0	4	0	0	0	0	0	0	0	0	0	0	0	0	0	0	0	3	0	0	0	0	1	0	0	0	0	2
k__Bacteria.p__Thermodesulfobacteria.c__Thermodesulfobacteria.o__Thermodesulfobacteriales.f__Thermodesulfobacteriaceae.g__Thermodesulfobacterium	19	48	31	19	14	28	5	23	25	13	24	31	65	31	31	5	19	22	40	22	18	19	16	31	17	9	20	7	12	12	19	17	27	9	7	17	6	11	332	16	9	11	13	351	18	24	5	17	147
k__Bacteria.p__Firmicutes.c__Clostridia.o__Clostridiales.f__Lachnospiraceae.g__Anaerostipes	0	1	0	1	1	1	0	0	0	0	0	0	0	0	1	0	0	0	0	0	1	0	0	0	0	0	0	0	0	4	0	0	0	0	0	0	0	0	0	0	0	0	0	1	0	0	0	0	2
k__Bacteria.p__Proteobacteria.c__Gammaproteobacteria.o__Oceanospirillales.f__Halomonadaceae.g__Halomonas	8	18	3	7	24	9	3	14	8	1	10	8	13	9	8	13	5	12	8	5	3	7	16	15	4	13	9	1	2	36	2	0	10	5	5	8	29	2	78	1	3	4	5	112	1	7	104	24	59
k__Bacteria.p__Proteobacteria.c__Gammaproteobacteria.o__Nevskiales.f__Sinobacteraceae.g__Steroidobacter	1	26	0	0	1	0	0	30	0	0	0	0	0	0	3	0	0	0	0	0	0	0	1	0	0	0	0	0	0	7	0	1	0	0	0	2	14	0	0	0	0	0	0	0	0	0	0	0	0
k__Bacteria.p__Proteobacteria.c__Alphaproteobacteria.o__Rhizobiales.f__Hyphomicrobiaceae.g__Pelagibacterium	0	1	0	0	0	0	0	0	1	0	0	0	0	0	0	0	0	0	0	0	1	0	0	0	0	0	0	0	1	0	0	0	3	0	0	0	0	0	3	0	0	0	0	3	0	0	0	0	2
k__Bacteria.p__Bacteroidetes.c__Chitinophagia.o__Chitinophagales.f__Chitinophagaceae.g__Niabella	0	5	0	0	0	0	0	2	6	0	0	1	0	0	0	1	0	0	0	0	0	0	0	0	0	1	3	0	0	0	0	0	0	0	0	0	2	2	4	0	0	0	0	0	0	0	0	0	0
k__Bacteria.p__Proteobacteria.c__Betaproteobacteria.o__Neisseriales.f__Chromobacteriaceae.g__Chitinilyticum	0	1	0	3	11	2	1	0	3	0	0	0	0	0	0	0	1	0	0	0	1	0	0	0	1	0	0	0	0	1	1	0	0	0	0	0	13	0	1	0	0	0	0	0	0	0	0	0	0
k__Bacteria.p__Proteobacteria.c__Alphaproteobacteria.o__Rhizobiales.f__Beijerinckiaceae.g__Beijerinckia	0	0	1	2	0	0	0	0	0	0	0	0	0	0	0	0	2	5	0	0	1	0	0	0	0	1	0	0	0	0	0	0	0	0	0	1	0	0	146	0	0	0	0	151	0	0	0	0	106
k__Bacteria.p__Cyanobacteria.o__Chroococcales.g__Cyanothece	113	444	278	337	223	180	143	258	275	751	144	243	568	218	185	78	281	181	278	342	276	149	480	292	142	168	134	111	402	156	192	208	189	103	74	316	181	198	21674	462	215	141	150	26360	181	81	207	320	18325
k__Bacteria.p__Proteobacteria.c__Alphaproteobacteria.o__Rhizobiales.f__Methylobacteriaceae.g__Microvirga	39	58	80	106	66	101	28	73	80	140	61	65	170	62	41	43	55	49	57	114	105	80	86	53	35	67	38	56	56	65	39	18	74	33	17	81	73	89	2827	88	62	24	30	4164	45	27	46	68	2643
k__Bacteria.p__Actinobacteria.c__Acidimicrobiia.o__Acidimicrobiales.f__Acidimicrobiaceae.g__Ilumatobacter	0	16	0	1	1	0	0	0	0	0	0	0	0	1	1	2	4	3	0	0	0	2	1	1	0	1	1	2	0	1	0	0	1	0	0	1	3	0	0	1	0	1	0	0	0	0	0	0	0
k__Bacteria.p__Deferribacteres.c__Deferribacteres.o__Deferribacterales.f__Deferribacteraceae.g__Flexistipes	0	0	0	0	0	0	0	0	0	0	0	0	0	0	0	0	0	0	0	0	0	0	0	0	0	0	0	0	0	0	1	0	0	0	0	0	0	0	0	0	0	0	0	1	0	0	0	0	0
k__Bacteria.p__Actinobacteria.c__Coriobacteriia.o__Eggerthellales.f__Eggerthellaceae.g__Denitrobacterium	0	2	0	1	0	0	0	0	0	0	0	0	0	0	0	0	0	0	0	0	0	1	0	0	0	1	0	0	0	0	0	0	0	0	0	0	0	0	0	0	0	0	0	0	0	0	0	0	0
k__Bacteria.p__Proteobacteria.c__Gammaproteobacteria.o__Xanthomonadales.f__Rhodanobacteraceae.g__Frateuria	1	0	0	1	7	0	0	0	1	0	1	0	0	0	0	0	0	1	0	0	0	0	1	0	0	0	1	0	0	0	0	0	1	0	0	1	12	3	0	0	1	0	0	0	0	0	0	0	0
k__Bacteria.p__Proteobacteria.c__Betaproteobacteria.o__Hydrogenophilales.f__Hydrogenophilaceae.g__Thiobacillus	0	2	0	9	18	0	0	0	0	0	0	0	0	2	0	0	0	8	0	0	0	0	1	0	0	1	0	2	0	0	0	0	0	0	0	0	72	0	1	0	0	0	0	10	0	0	0	0	2
k__Bacteria.p__Proteobacteria.c__Gammaproteobacteria.o__Chromatiales.f__Chromatiaceae.g__Rheinheimera	2	2	2	0	0	0	5	10	1	0	0	0	7	1	0	7	0	4	2	2	0	1	1	0	2	9	2	1	0	9	0	0	2	3	9	0	3	2	7	0	0	0	3	4	3	0	0	0	3
k__Bacteria.p__Proteobacteria.c__Alphaproteobacteria.o__Rhizobiales.f__Xanthobacteraceae.g__Azorhizobium	0	1	0	2	5	0	0	0	0	1	0	1	0	0	2	2	1	6	1	0	0	0	0	0	0	0	0	0	0	0	0	0	1	1	0	0	12	0	0	0	0	0	0	0	0	0	0	1	0
k__Bacteria.p__Proteobacteria.c__Gammaproteobacteria.o__Oceanospirillales.f__Alcanivoracaceae.g__Kangiella	0	1	0	0	0	0	0	0	1	0	0	0	0	0	0	0	0	0	0	0	0	0	0	0	0	0	1	0	0	0	0	0	0	0	0	0	0	0	0	0	0	0	0	0	0	0	0	0	0
k__Bacteria.p__Proteobacteria.c__Deltaproteobacteria.o__Syntrophobacterales.f__Syntrophorhabdaceae.g__Syntrophorhabdus	0	4	0	0	0	0	0	0	0	1	0	0	0	0	1	2	0	0	0	0	0	0	1	0	0	0	0	0	0	0	0	0	0	0	0	0	2	0	0	1	0	0	0	0	0	0	0	0	0
k__Bacteria.p__Deinococcus.Thermus.c__Deinococci.o__Thermales.f__Thermaceae.g__Thermus	26	1	1	5	2	10	25	11	7	8	5	16	6	1	2	36	101	28	2	5	11	3	7	2	6	4	4	5	1	14	4	2	2	6	1	18	5	5	72	11	3	3	3	144	15	2	1	9	59
k__Bacteria.p__Cyanobacteria.o__Chroococcales.g__Aphanocapsa	0	0	0	0	0	0	1	0	0	0	0	0	0	0	0	0	0	0	0	0	0	0	0	0	0	0	0	0	1	0	0	0	0	0	0	0	0	0	32	0	0	0	0	42	0	0	0	0	33
k__Bacteria.p__Proteobacteria.c__Gammaproteobacteria.o__Vibrionales.f__Vibrionaceae.g__Candidatus_Photodesmus	0	1	0	0	0	0	0	0	0	0	0	0	0	0	0	1	0	0	0	0	0	1	0	0	0	0	0	1	0	4	0	0	0	0	0	0	0	0	1	0	1	0	0	1	0	0	1	0	0
k__Bacteria.p__Firmicutes.c__Clostridia.o__Clostridiales.f__Oscillospiraceae.g__Oscillibacter	2	15	10	4	3	4	2	8	2	5	3	2	7	6	3	1	15	18	3	8	17	1	2	3	4	3	11	2	1	2	9	16	7	7	2	3	2	2	604	5	4	2	4	659	3	0	1	4	360
k__Bacteria.p__Proteobacteria.c__Deltaproteobacteria.o__Desulfovibrionales.f__Desulfohalobiaceae.g__Desulfonatronospira	0	0	0	0	0	0	0	0	0	0	0	0	0	0	0	0	0	0	0	0	0	0	1	0	0	0	0	0	0	0	0	0	0	0	0	0	1	0	1	0	0	0	0	0	0	0	0	0	0
k__Bacteria.p__Actinobacteria.c__Actinobacteria.o__Bifidobacteriales.f__Bifidobacteriaceae.g__Parascardovia	0	0	0	0	0	0	0	0	0	0	0	0	0	0	0	0	0	0	0	0	0	0	0	0	0	0	1	0	0	0	1	0	0	0	0	0	0	0	0	0	0	0	0	9	0	0	0	0	2
k__Bacteria.p__Bacteroidetes.c__Cytophagia.o__Cytophagales.f__Cyclobacteriaceae.g__Indibacter	14	4	13	16	5	5	1	7	2	23	4	0	12	9	2	4	4	1	9	9	6	2	1	6	0	5	4	7	3	11	0	3	5	9	15	8	3	3	3724	8	10	1	8	4564	2	13	5	11	4070
k__Bacteria.p__Cyanobacteria.o__Chroococcales.g__Chamaesiphon	0	1	5	8	0	2	1	0	5	13	2	21	22	5	1	5	14	12	4	3	8	5	2	9	1	9	7	1	1	7	13	2	3	2	0	1	6	2	1060	3	4	4	6	1301	3	0	7	1	1032
k__Bacteria.p__Proteobacteria.c__Alphaproteobacteria.o__Sphingomonadales.f__Sphingomonadaceae.g__Sphingobium	87	33	18	147	51	90	37	31	30	53	18	40	10	22	708	164	35	57	43	75	36	34	32	16	237	21	40	22	13	20	31	42	16	28	58	101	75	24	1975	46	146	33	46	2396	16	28	61	89	2241
k__Bacteria.p__Proteobacteria.c__Alphaproteobacteria.o__Rhizobiales.f__Hyphomicrobiaceae.g__Prosthecomicrobium	1	3	0	0	7	0	0	1	1	0	2	2	0	0	3	0	1	0	0	1	0	0	1	0	0	1	3	3	0	1	0	0	0	0	0	0	6	2	0	0	0	3	1	0	0	0	0	0	3
k__Bacteria.p__Bacteroidetes.c__Bacteroidia.o__Bacteroidales.f__Porphyromonadaceae.g__Parabacteroides	25	75	118	117	33	22	25	72	48	75	110	60	120	70	93	18	56	91	33	92	35	35	27	120	64	52	58	21	23	21	23	25	50	31	16	55	49	79	175	67	44	42	49	286	50	35	17	22	135
k__Bacteria.p__Bacteroidetes.c__Flavobacteriia.o__Flavobacteriales.f__Flavobacteriaceae.g__Maribacter	4	6	9	4	3	3	2	5	3	1	6	13	10	9	13	4	5	7	17	10	10	6	7	9	6	7	6	4	5	3	4	3	9	8	2	6	2	2	45	7	2	3	3	67	14	9	6	6	24
k__Bacteria.p__Proteobacteria.c__Betaproteobacteria.o__Burkholderiales.f__Alcaligenaceae.g__Brackiella	39	77	92	126	40	42	17	56	62	62	68	44	108	126	42	29	54	62	60	61	89	42	74	79	46	41	44	21	42	40	59	32	79	32	20	54	85	54	184	67	31	35	32	265	72	29	38	54	118
k__Bacteria.p__Acidobacteria.c__Blastocatellia.g__Chloracidobacterium	0	0	0	0	0	0	0	0	0	0	0	0	0	0	0	0	1	2	0	0	0	0	0	0	0	1	0	0	0	0	0	0	0	0	0	0	0	0	0	0	0	0	0	0	0	0	0	0	0
k__Bacteria.p__Proteobacteria.c__Betaproteobacteria.o__Burkholderiales.f__Alcaligenaceae.g__Kerstersia	0	0	0	0	8	0	0	0	0	0	0	0	0	0	0	0	0	5	0	0	0	0	5	0	0	1	0	0	0	0	0	1	0	0	0	0	11	0	0	0	0	0	0	0	0	0	0	0	0
k__Bacteria.p__Proteobacteria.c__Alphaproteobacteria.o__Rhodobacterales.f__Rhodobacteraceae.g__Nereida	0	0	0	0	0	0	0	0	0	0	0	0	0	0	0	0	0	0	0	0	0	0	0	0	0	0	0	0	0	0	0	0	0	0	0	0	0	0	0	0	0	0	0	6	0	0	0	0	0
k__Bacteria.p__Chloroflexi.c__Anaerolineae.o__Anaerolineales.f__Anaerolineaceae.g__Leptolinea	0	0	0	0	0	0	0	0	0	0	0	0	1	0	0	0	0	0	0	0	0	0	0	0	0	4	0	0	0	1	0	0	0	0	0	0	0	0	0	0	0	0	0	0	0	0	0	0	0
k__Bacteria.p__Actinobacteria.c__Actinobacteria.o__Micrococcales.f__Microbacteriaceae.g__Leifsonia	2	0	1	1	0	4	6	3	2	2	0	7	0	3	12	6	0	9	4	2	0	5	8	4	5	6	2	3	2	3	0	2	1	2	2	0	2	3	21	3	2	2	5	22	4	3	1	0	19
k__Bacteria.p__Proteobacteria.c__Gammaproteobacteria.o__Enterobacteriales.f__Enterobacteriaceae.g__Lelliottia	0	2	0	0	0	0	1	0	0	0	1	3	0	0	14	9	3	0	0	0	1	1	1	0	1	0	0	0	0	0	0	0	0	1	0	0	0	0	3	1	0	5	0	3	9	0	0	1	6
k__Bacteria.p__Proteobacteria.c__Gammaproteobacteria.o__Alteromonadales.f__Colwelliaceae.g__Colwellia	106	221	265	257	132	194	231	257	257	261	150	236	321	279	331	255	235	167	210	268	238	226	184	218	442	168	169	118	128	165	175	367	171	105	101	285	159	157	7880	221	235	156	176	13122	326	81	95	204	10012
k__Bacteria.p__Proteobacteria.c__Epsilonproteobacteria.o__Campylobacterales.f__Campylobacteraceae.g__Arcobacter	3	5	1	4	2	2	1	4	0	5	4	0	10	1	3	0	1	5	4	4	1	2	27	2	0	3	1	4	0	0	1	1	1	0	2	1	4	2	50	1	0	0	1	75	2	5	0	4	46
k__Bacteria.p__Actinobacteria.c__Actinobacteria.o__Micrococcales.f__Microbacteriaceae.g__Agrococcus	1	0	0	9	0	0	0	2	0	0	0	0	0	0	0	3	1	1	0	3	0	0	5	0	0	0	0	0	0	0	0	1	1	1	0	2	2	1	0	0	0	0	0	0	0	0	0	0	0
k__Bacteria.p__Proteobacteria.c__Gammaproteobacteria.o__Vibrionales.f__Vibrionaceae.g__Grimontia	119	296	336	147	264	135	84	202	263	132	290	248	387	332	243	106	200	710	171	209	189	160	164	344	192	138	201	108	172	120	153	257	223	109	103	153	143	166	1607	198	191	134	166	2705	170	158	93	128	1360
k__Bacteria.p__Bacteroidetes.c__Flavobacteriia.o__Flavobacteriales.f__Flavobacteriaceae.g__Sediminibacter	0	0	0	0	0	0	0	0	0	0	0	0	0	0	0	0	0	0	0	0	0	0	0	0	0	0	0	0	0	0	0	0	0	0	0	0	0	0	2	0	0	0	0	3	0	0	0	0	0
k__Bacteria.p__Deferribacteres.c__Deferribacteres.o__Deferribacterales.f__Deferribacteraceae.g__Deferribacter	1	0	0	0	0	0	0	0	0	0	0	0	0	0	0	0	0	0	0	0	0	0	0	0	0	0	0	0	0	1	0	0	0	0	0	0	0	0	0	0	0	0	0	3	0	0	0	0	0
k__Bacteria.p__Proteobacteria.c__Betaproteobacteria.o__Burkholderiales.g__Thiomonas	3	1	0	24	99	2	12	5	2	1	1	14	3	2	3	5	6	33	4	4	4	3	10	1	3	3	8	1	3	2	4	1	4	4	1	5	286	3	45	1	2	5	2	112	4	5	4	0	29
k__Bacteria.p__Proteobacteria.c__Betaproteobacteria.o__Rhodocyclales.f__Rhodocyclaceae.g__Thauera	0	2	1	23	93	3	4	5	2	0	3	4	3	0	3	2	4	25	6	2	1	3	12	1	0	4	4	6	1	9	4	1	4	6	6	4	264	9	5	2	3	7	2	11	0	4	1	7	5
k__Bacteria.p__Actinobacteria.c__Actinobacteria.o__Actinomycetales.f__Actinomycetaceae.g__Varibaculum	0	2	0	2	0	0	0	0	2	0	0	0	0	0	0	4	0	0	0	0	0	7	0	1	0	4	0	0	0	9	0	0	0	4	3	0	5	2	0	0	1	0	0	5	0	4	0	0	4
k__Bacteria.p__Bacteroidetes.c__Flavobacteriia.o__Flavobacteriales.f__Flavobacteriaceae.g__Bizionia	1	0	0	4	0	2	1	1	0	2	1	1	2	2	0	0	1	0	0	1	3	1	3	1	3	1	0	0	2	1	2	0	1	2	1	1	0	0	121	3	1	3	2	139	0	0	2	0	104
k__Bacteria.p__Bacteroidetes.c__Bacteroidia.o__Bacteroidales.f__Marinilabiliaceae.g__Anaerophaga	1	0	0	0	0	0	0	0	0	0	0	1	0	0	0	0	0	0	0	0	0	0	0	0	0	0	1	0	0	0	0	0	0	0	0	0	0	0	9	0	0	0	0	7	0	0	0	0	8
k__Bacteria.p__Cyanobacteria.c__Gloeobacteria.o__Gloeobacterales.g__Gloeobacter	0	3	0	0	0	1	1	1	0	0	0	3	3	0	1	1	2	0	1	0	0	2	2	1	0	2	0	0	0	2	2	0	0	1	2	2	1	3	0	0	1	1	1	0	0	1	2	0	0
k__Archaea.p__Euryarchaeota.c__Methanomicrobia.o__Methanosarcinales.f__Methanosarcinaceae.g__Methanosarcina	58	147	363	231	148	115	113	111	212	144	168	231	359	226	221	89	138	178	229	140	142	137	147	256	190	100	166	60	113	88	119	122	161	74	95	159	159	165	8952	157	108	167	99	9717	198	98	76	121	6870
k__Bacteria.p__Actinobacteria.c__Thermoleophilia.o__Solirubrobacterales.f__Conexibacteraceae.g__Conexibacter	3	9	2	1	2	0	1	4	2	0	0	1	0	1	2	4	16	16	3	1	12	0	2	7	0	26	0	0	0	0	1	0	0	1	0	0	10	0	3	34	3	0	1	4	0	0	0	0	4
k__Bacteria.p__Tenericutes.c__Mollicutes.o__Mycoplasmatales.f__Mycoplasmataceae.g__Ureaplasma	5	40	23	34	31	19	10	7	16	14	18	20	39	31	24	19	30	26	40	32	15	25	12	29	13	8	16	2	26	11	25	12	23	13	21	13	18	9	376	41	12	14	15	414	25	24	8	15	265
k__Bacteria.p__Actinobacteria.c__Actinobacteria.o__Micrococcales.f__Microbacteriaceae.g__Microbacterium	1495	862	380	268	249	571	355	1490	955	397	761	1124	409	522	9500	6251	634	2329	603	1308	379	447	1750	714	196	884	1086	1658	258	854	493	454	863	663	653	385	344	417	173240	366	503	181	481	83824	264	593	160	409	111882
k__Archaea.p__Euryarchaeota.c__Halobacteria.o__Haloferacales.f__Haloferacaceae.g__Halolamina	0	0	6	1	0	2	0	1	2	1	0	1	2	1	1	0	0	1	0	2	3	0	0	2	0	1	2	1	1	0	1	2	0	4	0	1	2	1	16	1	0	1	1	10	3	0	0	2	16
k__Bacteria.p__Proteobacteria.c__Epsilonproteobacteria.o__Campylobacterales.f__Campylobacteraceae.g__Sulfurospirillum	0	0	0	0	0	0	0	0	0	0	1	0	0	0	2	0	0	0	0	0	0	0	1	1	0	0	1	0	0	1	0	0	0	0	0	0	2	0	4	0	0	0	0	8	0	0	0	0	5
k__Bacteria.p__Spirochaetes.c__Spirochaetia.o__Spirochaetales.f__Spirochaetaceae.g__Spirochaeta	3	6	0	0	1	2	1	3	1	1	2	1	0	0	66	13	1	19	0	2	4	0	5	4	1	1	7	11	0	3	1	0	7	0	0	0	0	1	6	8	1	0	2	5	1	1	2	0	3
k__Bacteria.p__Actinobacteria.c__Actinobacteria.o__Micrococcales.f__Microbacteriaceae.g__Cryobacterium	0	0	0	1	0	0	0	0	0	0	0	1	0	5	1	0	0	0	0	0	0	1	0	0	0	0	0	0	0	0	0	1	0	0	0	0	0	0	6	0	0	0	0	29	0	0	0	0	16
k__Bacteria.p__Actinobacteria.c__Actinobacteria.o__Corynebacteriales.f__Gordoniaceae.g__Gordonia	46	63	47	24	5	23	21	43	57	39	31	27	88	24	77	3313	15	168	21	24	17	66	95	80	6	97	30	47	40	30	7	5	52	34	58	74	23	49	12	18	44	32	40	7	10	46	3	69	8
k__Bacteria.p__Planctomycetes.c__Planctomycetia.o__Planctomycetales.f__Planctomycetaceae.g__Rubinisphaera	0	1	0	0	0	0	0	0	0	0	0	0	0	0	0	0	0	0	0	0	0	0	0	0	0	0	0	0	0	0	0	0	0	0	0	0	2	1	2	0	1	0	0	0	0	0	0	0	0
k__Bacteria.p__Actinobacteria.c__Actinobacteria.g__Thermobispora	0	1	0	0	0	0	0	1	0	0	0	0	0	0	0	2	0	0	0	0	0	0	2	2	0	0	0	0	0	3	0	0	0	0	0	0	1	0	0	0	0	0	0	0	0	0	1	0	0
k__Bacteria.p__Actinobacteria.c__Actinobacteria.o__Glycomycetales.f__Glycomycetaceae.g__Glycomyces	0	1	1	0	0	0	0	0	1	0	0	0	0	0	3	5	0	0	0	0	0	0	0	0	0	1	0	0	0	0	0	0	0	0	1	0	1	0	2	1	0	0	1	1	0	0	0	0	2
k__Bacteria.p__Proteobacteria.c__Betaproteobacteria.o__Burkholderiales.f__Comamonadaceae.g__Ottowia	0	0	0	7	27	0	1	0	2	2	2	1	0	1	1	3	2	10	0	0	0	0	6	1	0	0	0	1	4	1	1	0	1	1	0	1	93	6	7	0	0	6	0	4	0	0	0	0	2
k__Bacteria.p__Proteobacteria.c__Alphaproteobacteria.o__Rhizobiales.f__Xanthobacteraceae.g__Ancylobacter	0	0	0	0	0	0	0	0	0	0	0	0	0	0	0	0	0	0	0	0	0	0	0	0	0	0	0	0	0	0	0	0	0	0	0	0	0	0	0	0	0	0	0	0	0	0	0	0	0
k__Bacteria.p__Firmicutes.c__Clostridia.o__Clostridiales.f__Ruminococcaceae.g__Faecalibacterium	0	5	0	2	14	1	0	2	3	0	0	0	0	0	0	5	0	4	3	1	0	2	2	0	0	0	0	0	2	0	0	0	0	0	0	0	58	0	2	0	0	0	0	1	0	4	0	0	1
k__Bacteria.p__Firmicutes.c__Bacilli.o__Bacillales.f__Bacillaceae.g__Paucisalibacillus	0	0	0	0	0	0	0	0	0	0	0	0	1	0	0	0	0	0	0	1	0	0	0	0	0	0	0	0	0	0	0	0	0	0	0	0	0	0	9	0	0	0	0	3	2	0	0	0	8
k__Bacteria.p__Proteobacteria.c__Betaproteobacteria.o__Burkholderiales.f__Burkholderiaceae.g__Polynucleobacter	0	2	0	1	0	2	0	0	0	0	0	0	0	1	0	0	0	0	0	0	0	0	1	0	0	1	0	0	0	1	0	0	0	0	0	0	1	0	0	0	0	0	0	0	0	0	0	0	0
k__Bacteria.p__Proteobacteria.c__Alphaproteobacteria.o__Rhodospirillales.f__Rhodospirillaceae.g__Caenispirillum	1	0	0	3	5	0	2	1	0	0	0	3	0	0	0	74	2	1	0	2	0	2	5	0	1	6	10	1	0	1	4	1	1	11	2	1	2	1	13	0	1	0	3	15	1	3	0	3	3
k__Archaea.p__Euryarchaeota.c__Methanomicrobia.o__Methanomicrobiales.f__Methanoregulaceae.g__Methanoregula	0	0	0	0	0	0	0	0	0	0	0	0	0	0	0	0	0	0	0	0	0	0	0	0	0	0	0	0	0	0	0	0	0	0	0	0	0	0	0	0	0	0	0	1	0	0	0	0	1
k__Archaea.p__Crenarchaeota.c__Thermoprotei.o__Thermoproteales.f__Thermofilaceae.g__Thermofilum	0	0	0	0	0	0	0	0	0	0	0	0	0	0	0	1	0	0	0	0	0	0	0	0	0	0	0	0	0	0	0	0	0	0	0	0	0	0	0	0	0	0	0	0	0	0	0	0	0
k__Bacteria.p__Proteobacteria.c__Betaproteobacteria.o__Sulfuricellales.f__Sulfuricellaceae.g__Sulfuricella	0	1	0	1	2	0	0	0	0	0	0	0	0	0	0	0	0	1	0	1	0	1	1	1	0	2	0	0	0	4	0	0	0	0	0	0	12	0	38	1	0	0	0	106	1	0	0	0	95
k__Bacteria.p__Proteobacteria.c__Deltaproteobacteria.o__Bdellovibrionales.f__Bacteriovoracaceae.g__Bacteriovorax	0	0	2	1	2	0	0	0	3	2	1	0	3	0	0	0	0	2	0	1	0	0	1	4	0	0	0	1	0	0	0	1	0	1	1	0	5	0	4	1	0	0	1	5	2	5	1	0	1
k__Bacteria.p__Bacteroidetes.c__Chitinophagia.o__Chitinophagales.f__Chitinophagaceae.g__Niastella	2	7	7	10	2	3	10	2	7	0	1	9	4	2	4	18	5	4	0	3	3	12	0	1	12	9	10	20	18	4	2	8	2	10	2	0	26	0	22	0	3	10	15	33	36	23	0	1	4
k__Bacteria.p__Actinobacteria.c__Actinobacteria.o__Micrococcales.f__Micrococcaceae.g__Yaniella	0	1	0	0	0	1	0	0	2	0	0	0	0	0	1	2	0	0	0	0	0	0	0	0	0	0	1	0	0	0	0	0	0	0	3	0	1	0	0	0	0	0	0	0	0	0	0	0	0
k__Bacteria.p__Proteobacteria.c__Gammaproteobacteria.o__Enterobacteriales.f__Enterobacteriaceae.g__Citrobacter	118	176	140	132	143	97	177	141	303	121	105	157	249	144	578	76	132	216	261	103	94	162	120	234	217	74	125	59	81	76	164	188	126	77	91	103	181	102	614	153	125	145	87	924	152	250	56	99	452
k__Bacteria.p__Proteobacteria.c__Deltaproteobacteria.o__Myxococcales.f__Polyangiaceae.g__Sorangium	15	24	26	50	42	54	13	11	4	17	20	30	37	29	14	62	14	11	14	34	33	28	15	34	16	25	33	35	23	14	25	9	13	27	26	40	30	16	33	34	25	12	35	52	55	22	9	42	32
k__Archaea.p__Euryarchaeota.c__Methanomicrobia.o__Methanosarcinales.f__Methermicoccaceae.g__Methermicoccus	0	0	0	0	0	0	0	0	0	0	0	0	0	0	0	0	0	0	0	0	0	0	0	0	0	0	0	0	0	0	0	0	0	0	0	0	0	0	0	0	0	0	0	0	0	0	0	0	0
k__Bacteria.p__Aquificae.c__Aquificae.o__Aquificales.f__Aquificaceae.g__Hydrogenobacter	0	0	0	0	0	0	0	0	0	0	0	0	0	0	0	0	0	0	0	0	0	0	0	0	0	0	0	0	0	0	0	0	0	0	0	0	0	0	0	0	0	0	0	0	0	0	0	0	0
k__Bacteria.p__Synergistetes.c__Synergistia.o__Synergistales.f__Synergistaceae.g__Cloacibacillus	0	0	0	0	0	0	0	0	0	0	0	0	0	0	0	0	0	0	0	0	0	0	0	0	0	0	0	0	0	0	0	0	0	0	0	0	0	0	0	0	0	0	0	0	0	0	0	0	0
k__Bacteria.p__Firmicutes.c__Clostridia.o__Clostridiales.f__Lachnospiraceae.g__Sellimonas	0	0	0	0	0	0	0	0	0	0	0	0	0	0	0	0	0	0	0	0	0	0	0	0	0	0	0	0	0	0	0	0	0	0	0	0	0	0	0	0	0	0	0	0	0	0	0	0	0
k__Archaea.p__Thaumarchaeota.g__Candidatus_Nitrosotenuis	0	0	0	0	0	0	0	0	0	0	0	0	0	0	0	0	0	0	0	0	0	0	0	0	0	0	0	0	0	0	0	0	0	0	0	0	0	1	1	0	0	0	0	0	0	0	0	0	0
k__Bacteria.p__Rhodothermaeota.c__Balneolia.o__Balneolales.f__Balneolaceae.g__Gracilimonas	0	0	0	0	0	0	0	0	0	0	0	0	0	0	0	5	0	0	0	0	0	0	0	0	0	0	2	0	0	0	0	0	1	0	0	0	0	0	0	0	0	0	0	0	0	0	0	0	0
k__Archaea.p__Crenarchaeota.c__Thermoprotei.o__Thermoproteales.f__Thermoproteaceae.g__Caldivirga	0	0	0	0	0	0	0	0	0	0	0	0	0	0	0	0	0	1	0	0	0	0	0	0	0	0	0	0	0	0	0	0	0	0	0	0	0	0	0	0	0	0	0	0	0	0	0	0	0
k__Bacteria.p__Firmicutes.c__Clostridia.o__Clostridiales.f__Clostridiales_Family_XIII._Incertae_Sedis.g__Casaltella	0	0	0	0	0	0	0	0	0	0	0	0	0	0	0	0	0	0	0	0	0	0	0	0	0	0	0	0	0	0	0	0	0	0	0	0	0	0	0	0	0	0	0	0	0	0	0	0	0
k__Archaea.p__Crenarchaeota.c__Thermoprotei.o__Desulfurococcales.f__Desulfurococcaceae.g__Thermosphaera	0	0	0	0	0	0	0	0	0	0	0	0	0	0	0	0	0	0	0	0	0	0	0	0	0	0	0	0	0	0	0	0	0	0	0	0	0	0	0	0	0	0	0	0	0	0	0	0	0
k__Bacteria.p__Proteobacteria.c__Betaproteobacteria.o__Neisseriales.f__Chromobacteriaceae.g__Deefgea	0	0	0	0	0	0	0	0	0	0	0	0	0	0	0	0	0	2	0	0	0	0	0	0	0	0	0	0	0	1	0	0	0	0	0	0	1	0	0	0	0	0	0	0	0	0	0	0	0
k__Bacteria.p__Proteobacteria.c__Alphaproteobacteria.o__Rhizobiales.f__Phyllobacteriaceae.g__Aquamicrobium	0	0	0	0	0	0	0	0	0	0	0	0	0	0	0	0	0	0	0	0	1	0	0	0	0	0	0	0	0	0	0	0	0	0	0	0	0	0	0	0	0	0	0	0	0	0	0	0	0
k__Bacteria.p__Deferribacteres.c__Deferribacteres.o__Deferribacterales.f__Deferribacteraceae.g__Geovibrio	0	0	0	0	0	0	0	0	0	0	0	0	0	0	0	0	0	0	0	0	0	0	0	1	0	2	0	0	0	0	0	0	0	0	0	0	1	0	0	0	0	0	0	0	0	0	0	0	0
k__Bacteria.p__Firmicutes.c__Clostridia.o__Clostridiales.f__Ruminococcaceae.g__Subdoligranulum	0	0	0	0	0	0	0	0	0	0	0	0	0	0	0	0	0	0	0	0	0	0	0	0	0	0	0	0	0	0	0	0	0	0	0	0	0	0	0	0	0	0	0	0	0	0	0	0	0
[truncated: 969 more columns]

## Sheet: QIIME script
#dot replaced comes from java file , which replaces data with OTU ids
normalize_by_copy_number.py -i dot_replaced -o normalized_otus.biom
predict_metagenomes.py -i normalized_otus.biom -o metagenome_predictions.biom
categorize_by_function.py -f -i metagenome_predictions.biom -c KEGG_Pathways -l 3 -o predicted_metagenomes.L3.txt
#calculate alpha diversity
biom convert -i dot_replaced -o input_data_otu_file.biom --table-type="OTU table" --to-json
qiime tools import --input-path input_data_otu_file.biom --type 'FeatureTable[Frequency]' --input-format BIOMV100Format --output-path feature-table-otu-input.qza
qiime diversity alpha --i-table feature-table-otu-input.qza --p-metric shannon --o-alpha-diversity observed_otus_vector_alpha_shannon.qza
unzip observed_otus_vector_alpha_shannon.qza
qiime diversity alpha --i-table feature-table-otu-input.qza --p-metric chao1 --o-alpha-diversity observed_otus_vector_alpha_chao1.qza
unzip observed_otus_vector_alpha_chao1.qza
qiime diversity alpha --i-table feature-table-otu-input.qza --p-metric fisher_alpha --o-alpha-diversity observed_otus_vector_alpha_fisheralpha.qza
unzip observed_otus_vector_alpha_fisheralpha.qza
qiime diversity alpha --i-table feature-table-otu-input.qza --p-metric dominance --o-alpha-diversity observed_otus_vector_alpha_dominance.qza
unzip observed_otus_vector_alpha_dominance.qza
qiime diversity alpha --i-table feature-table-otu-input.qza --p-metric berger_parker_d --o-alpha-diversity observed_otus_vector_alpha_berger_parker_d_richness.qza
unzip observed_otus_vector_alpha_berger_parker_d_richness.qza
qiime diversity alpha --i-table feature-table-otu-input.qza --p-metric ace --o-alpha-diversity observed_otus_vector_alpha_ace_evenness.qza
unzip observed_otus_vector_alpha_ace_evenness.qza
qiime diversity alpha --i-table feature-table-otu-input.qza --p-metric heip_e --o-alpha-diversity observed_otus_vector_alpha_heip_e_eveness.qza
unzip observed_otus_vector_alpha_heip_e_eveness.qza
qiime diversity alpha --i-table feature-table-otu-input.qza --p-metric simpson_e --o-alpha-diversity observed_otus_vector_alpha_simpson_e_eveness.qza
unzip observed_otus_vector_alpha_simpson_e_eveness.qza
#beta diversity
qiime diversity beta --i-table feature-table-otu-input.qza --p-metric jensenshannon --o-distance-matrix beta_observed_otus_vector_jensen_shannon.qza
unzip beta_observed_otus_vector_jensen_shannon.qza
qiime diversity beta --i-table feature-table-otu-input.qza --p-metric braycurtis --o-distance-matrix beta_observed_otus_vector_braycurtis.qza
unzip beta_observed_otus_vector_braycurtis.qza
qiime diversity beta --i-table feature-table-otu-input.qza --p-metric correlation --o-distance-matrix beta_observed_otus_vector_correlation.qza
unzip beta_observed_otus_vector_correlation.qza
qiime diversity beta --i-table feature-table-otu-input.qza --p-metric jaccard --o-distance-matrix beta_observed_otus_vector_jaccard.qza
unzip beta_observed_otus_vector_jaccard.qza

## Sheet: r Commands
library(gplots)
library(RColorBrewer)
library(dplyr)
library('sjmisc')
data <- read.csv("<root_folder>/beta_diversity_braycurtis.tsv", comment.char="#", sep="\t")
rnames <- data[,1] # assign labels in column 1 to "rnames"
mat_data <- data.matrix(data[,2:ncol(data)]) # transform column 2-5 into a matrix
rownames(mat_data) <- rnames # assign row names
my_palette <- colorRampPalette(c("blue", "yellow", "red"))(n = 299)
col_breaks = c(seq(0,.1,length=100), seq(.101,.66,length=100), seq(.661,1,length=100))
# creates a 5 x 5 inch image
jpeg("<root_folder>/beta_diversity_byarcurtis.jpeg",width = 5*300,height = 5*300,res = 300,pointsize = 5)
dfNorm <- as.data.frame(mat_data)
dfNorm <- t(dfNorm)
heatmap.2(dfNorm, scale = "none", col = my_palette,breaks=col_breaks, trace = "none", density.info = "none",dendrogram="none",Colv=NA, Rowv=NA)
dev.off()
data <- read.csv("<root_folder>/beta_diversity_jaccard.tsv", comment.char="#", sep="\t")
rnames <- data[,1] # assign labels in column 1 to "rnames"
mat_data <- data.matrix(data[,2:ncol(data)]) # transform column 2-5 into a matrix
rownames(mat_data) <- rnames # assign row names
my_palette <- colorRampPalette(c("blue", "yellow", "red"))(n = 299)
col_breaks = c(seq(0,.1,length=100), seq(.101,.66,length=100), seq(.661,1,length=100))
# creates a 5 x 5 inch image
jpeg("<root_folder>/beta_diversity_jaccard.jpeg",width = 5*300,height = 5*300,res = 300,pointsize = 5)
dfNorm <- as.data.frame(mat_data)
dfNorm <- t(dfNorm)
heatmap.2(dfNorm, scale = "none", col = my_palette,breaks=col_breaks, trace = "none", density.info = "none",dendrogram="none",Colv=NA, Rowv=NA)
dev.off()
data <- read.csv("<root_folder>/beta_diversity_jensenshannon.tsv", comment.char="#", sep="\t")
rnames <- data[,1] # assign labels in column 1 to "rnames"
mat_data <- data.matrix(data[,2:ncol(data)]) # transform column 2-5 into a matrix
rownames(mat_data) <- rnames # assign row names
my_palette <- colorRampPalette(c("blue", "yellow", "red"))(n = 299)
col_breaks = c(seq(0,.1,length=100), seq(.101,.66,length=100), seq(.661,1,length=100))
# creates a 5 x 5 inch image
jpeg("<root_folder>/beta_diversity_jensenshannon.jpeg",width = 5*300,height = 5*300,res = 300,pointsize = 5)
dfNorm <- as.data.frame(mat_data)
dfNorm <- t(dfNorm)
heatmap.2(dfNorm, scale = "none", col = my_palette,breaks=col_breaks, trace = "none", density.info = "none",dendrogram="none",Colv=NA, Rowv=NA)
dev.off()
data <- read.csv("<root_folder>/beta_diversity_correlation.tsv", comment.char="#", sep="\t")
rnames <- data[,1] # assign labels in column 1 to "rnames"
mat_data <- data.matrix(data[,2:ncol(data)]) # transform column 2-5 into a matrix
rownames(mat_data) <- rnames # assign row names
my_palette <- colorRampPalette(c("blue", "yellow", "red"))(n = 299)
col_breaks = c(seq(0,.1,length=100), seq(.101,.66,length=100), seq(.661,1,length=100))
# creates a 5 x 5 inch image
jpeg("<root_folder>/beta_diversity_correlation.jpeg",width = 5*300,height = 5*300,res = 300,pointsize = 5)
dfNorm <- as.data.frame(mat_data)
dfNorm <- t(dfNorm)
heatmap.2(dfNorm, scale = "none", col = my_palette,breaks=col_breaks, trace = "none", density.info = "none",dendrogram="none",Colv=NA, Rowv=NA)
dev.off()
#3d plot
library(rgl)
data <- read.csv("<root_folder>/beta_diversity_braycurtis.tsv", sep="\t")
#ncol(data)=1019
distance_matrix<-as.dist(data[,c(2:1019)])
library(stats)
pcoa <- stats:::cmdscale(distance_matrix,k=3)
rowcount<-nrow(pcoa)
colorlist <- vector("list", rowcount)
rnames<-rownames(pcoa)
i <- 1
while(i <= rowcount) {
if(startsWith(rnames[i],"White")) {
	colorlist[[i]] <- "red"
} else if(startsWith(rnames[i],"Black")) {
	colorlist[[i]] <- "blue"
} else {
	colorlist[[i]] <- "green"
}
i <- i + 1
}
plot3d(pcoa,col= colorlist,xlab="pco1",ylab="pcoa2",zlab="pcoa3")
legend3d("topright", legend = c("White","Black","Asian"), col = c("red","blue","green"), pch=19,lty=0, cex=2)
rgl.snapshot('<root_folder>/3d_braycurtis.jpeg', fmt = 'jpeg')
data <- read.csv("<root_folder>/beta_diversity_jensenshannon.tsv", sep="\t")
#ncol(data)=1019
distance_matrix<-as.dist(data[,c(2:1019)])
library(stats)
pcoa <- stats:::cmdscale(distance_matrix,k=3)
rowcount<-nrow(pcoa)
colorlist <- vector("list", rowcount)
rnames<-rownames(pcoa)
i <- 1
while(i <= rowcount) {
if(startsWith(rnames[i],"White")) {
	colorlist[[i]] <- "red"
} else if(startsWith(rnames[i],"Black")) {
	colorlist[[i]] <- "blue"
} else {
	colorlist[[i]] <- "green"
}
i <- i + 1
}
plot3d(pcoa,col= colorlist,xlab="pco1",ylab="pcoa2",zlab="pcoa3")
legend3d("topright", legend = c("White","Black","Asian"), col = c("red","blue","green"), pch=19,lty=0, cex=2)
rgl.snapshot('<root_folder>/3d_jensenshannon.png', fmt = 'png')
data <- read.csv("<root_folder>/beta_diversity_jaccard.tsv", sep="\t")
#ncol(data)=1019
distance_matrix<-as.dist(data[,c(2:1019)])
library(stats)
pcoa <- stats:::cmdscale(distance_matrix,k=3)
rowcount<-nrow(pcoa)
colorlist <- vector("list", rowcount)
rnames<-rownames(pcoa)
i <- 1
while(i <= rowcount) {
if(startsWith(rnames[i],"White")) {
	colorlist[[i]] <- "red"
} else if(startsWith(rnames[i],"Black")) {
	colorlist[[i]] <- "blue"
} else {
	colorlist[[i]] <- "green"
}
i <- i + 1
}
plot3d(pcoa,col= colorlist,xlab="pco1",ylab="pcoa2",zlab="pcoa3")
legend3d("topright", legend = c("White","Black","Asian"), col = c("red","blue","green"), pch=19,lty=0, cex=2)
rgl.snapshot('<root_folder>/3d_jaccard.png', fmt = 'png')
data <- read.csv("<root_folder>/beta_diversity_correlation.tsv", sep="\t")
#ncol(data)=1019
distance_matrix<-as.dist(data[,c(2:1019)])
library(stats)
pcoa <- stats:::cmdscale(distance_matrix,k=3)
rowcount<-nrow(pcoa)
colorlist <- vector("list", rowcount)
rnames<-rownames(pcoa)
i <- 1
while(i <= rowcount) {
if(startsWith(rnames[i],"White")) {
	colorlist[[i]] <- "red"
} else if(startsWith(rnames[i],"Black")) {
	colorlist[[i]] <- "blue"
} else {
	colorlist[[i]] <- "green"
}
i <- i + 1
}
plot3d(pcoa,col= colorlist,xlab="pco1",ylab="pcoa2",zlab="pcoa3")
legend3d("topright", legend = c("White","Black","Asian"), col = c("red","blue","green"), pch=19,lty=0, cex=2)
rgl.snapshot('<root_folder>/3d_correlation.png', fmt = 'png')
