# Supplementary material for: Concomitant analyses of intratumoral microbiota and genomic features reveal distinct racial differences in breast cancer
Source: NPJ Breast Cancer. 2023 Jan 26;9:4. doi: 10.1038/s41523-023-00505-6 (PMC9880005; doi:10.1038/s41523-023-00505-6)
Supplement: Supplementary file 4 — Supplementary Data 2 [file 41523_2023_505_MOESM4_ESM.xlsx]

## Sheet: alpha diversity-chao1
	chao1
Asian_1	588.344
Asian_2	846.679
Asian_3	634.358
Asian_4	738.514
Asian_5	703.233
Asian_6	697.66
Asian_7	502.528
Asian_8	572.194
Asian_9	627.286
Asian_10	587.269
Asian_11	575.419
Asian_12	627.366
Asian_13	579.721
Asian_14	630.915
Asian_15	680.049
Asian_16	813.214
Asian_17	706.016
Asian_18	693.422
Asian_19	539.244
Asian_20	865
Asian_21	658.873
Asian_22	605.442
Asian_23	763.262
Asian_24	701.66
Asian_25	550.163
Asian_26	766.893
Asian_27	717.263
Asian_28	613.175
Asian_29	497.319
Asian_30	745.739
Asian_31	601.878
Asian_32	620.568
Asian_33	654.66
Asian_34	612.213
Asian_35	631.227
Asian_36	658.519
Asian_37	799.263
Asian_38	626.286
Asian_39	873.288
Asian_40	722.904
Asian_41	554.953
Asian_42	555.022
Asian_43	603.06
Asian_44	893.554
Asian_45	522.021
Asian_46	540.238
Asian_47	472.583
Asian_48	616.263
Asian_49	812.667
Asian_50	839.339
Asian_51	793.629
Asian_52	600.959
Asian_53	610.488
Asian_54	643.373
Asian_55	646.097
Asian_56	486
Asian_57	647.625
Asian_58	593.553
Asian_59	752.19
Asian_60	596.519
Asian_61	578.264
Asian_62	648
Asian_63	570.047
Asian_64	469.818
Asian_65	534.054
Black_1	435.5
Black_2	552.188
Black_3	440.333
Black_4	580.279
Black_5	785.667
Black_6	476.154
Black_7	449.442
Black_8	508.018
Black_9	740.875
Black_10	763.222
Black_11	645.391
Black_12	509.125
Black_13	876
Black_14	517.02
Black_15	641.774
Black_16	454.25
Black_17	912.717
Black_18	845.724
Black_19	532.386
Black_20	491.636
Black_21	505.429
Black_22	508.122
Black_23	483.667
Black_24	626.217
Black_25	646.259
Black_26	613.226
Black_27	539.9
Black_28	802.196
Black_29	588.667
Black_30	559.25
Black_31	562.978
Black_32	431.146
Black_33	596.448
Black_34	588.151
Black_35	543.529
Black_36	817.333
Black_37	593.948
Black_38	785.023
Black_39	629.255
Black_40	765.312
Black_41	539.188
Black_42	565.306
Black_43	510.028
Black_44	662.5
Black_45	549.492
Black_46	560.059
Black_47	554.308
Black_48	618.783
Black_49	529.455
Black_50	827.032
Black_51	584.5
Black_52	532.706
Black_53	563.391
Black_54	799.625
Black_55	636.038
Black_56	496.981
Black_57	596.219
Black_58	623
Black_59	705.702
Black_60	564.22
Black_61	750.394
Black_62	626.148
Black_63	707.128
Black_64	767.759
Black_65	448.978
Black_66	569.412
Black_67	413.025
Black_68	801.188
Black_69	530.909
Black_70	750.026
Black_71	846.804
Black_72	552.833
Black_73	830.017
Black_74	617.894
Black_75	588.833
Black_76	763.85
Black_77	558.625
Black_78	671.014
Black_79	551.078
Black_80	633.902
Black_81	798.227
Black_82	536.875
Black_83	524.25
Black_84	598.833
Black_85	732.226
Black_86	759.528
Black_87	505.263
Black_88	570.043
Black_89	857.375
Black_90	816.159
Black_91	747.525
Black_92	424.556
Black_93	654.833
Black_94	701.966
Black_95	627.879
Black_96	518.2
Black_97	485.077
Black_98	623.69
Black_99	482.535
Black_100	529.091
Black_101	576.06
Black_102	459.375
Black_103	609.977
Black_104	856.883
Black_105	465.217
Black_106	587.347
Black_107	644.655
Black_108	467.098
Black_109	534.596
Black_110	578.018
Black_111	701.609
Black_112	775.842
Black_113	705.406
Black_114	449.238
Black_115	540.9
Black_116	852.575
Black_117	816.435
Black_118	601.552
Black_119	611.221
Black_120	444.25
Black_121	585.179
Black_122	505.789
Black_123	566.562
Black_124	786.122
Black_125	809.417
Black_126	665.167
Black_127	612.082
Black_128	520.726
Black_129	804.197
Black_130	609.917
Black_131	537.561
Black_132	582.483
Black_133	579.271
Black_134	612.558
Black_135	590.63
Black_136	432.385
Black_137	580.5
Black_138	660.66
Black_139	549.288
Black_140	580.095
Black_141	577.518
Black_142	510.365
Black_143	725.073
Black_144	555.55
Black_145	393
Black_146	629.478
Black_147	796.047
Black_148	599.5
Black_149	814.518
Black_150	484.238
Black_151	511.8
Black_152	637.62
Black_153	612.3
Black_154	643.632
Black_155	600.714
Black_156	514.204
Black_157	806.125
Black_158	508.317
Black_159	516.197
Black_160	773.159
Black_161	724.603
Black_162	524.655
Black_163	762.467
Black_164	527.13
Black_165	596
Black_166	965.632
Black_167	555.549
Black_168	516.655
Black_169	585.618
Black_170	568.942
Black_171	901.833
Black_172	620.308
Black_173	782.412
Black_174	522.763
Black_175	542.5
Black_176	468.227
Black_177	632.8
Black_178	733.702
Black_179	780.318
Black_180	908.891
Black_181	548.022
Black_182	962.429
Black_183	709.522
Black_184	715.379
Black_185	727.359
Black_186	472.526
Black_187	560.347
Black_188	586.726
Black_189	589.5
Black_190	916.5
Black_191	736.881
Black_192	613.161
Black_193	630.161
Black_194	737.662
Black_195	516.773
Black_196	523.283
Black_197	600.14
Black_198	572.833
Black_199	625.458
Black_200	644.5
Black_201	794.467
Black_202	595.725
Black_203	543.129
Black_204	882.56
Black_205	603.5
Black_206	574.775
Black_207	750.466
Black_208	453.7
Black_209	505.4
Black_210	744.583
Black_211	535.192
Black_212	894.265
Black_213	656.667
Black_214	608.254
Black_215	552.163
Black_216	812.171
Black_217	818.787
Black_218	755
Black_219	818.109
Black_220	831
Black_221	885.596
Black_222	900.065
Black_223	804.738
Black_224	806.542
Black_225	859.122
Black_226	755.038
Black_227	470.062
Black_228	762.758
Black_229	836.696
Black_230	776.493
Black_231	853.348
Black_232	815.75
Black_233	810.721
Black_234	836.714
Black_235	708.797
Black_236	606.483
Black_237	840
Black_238	729.273
Black_239	979.109
Black_240	776.477
Black_241	808.66
Black_242	562.386
Black_243	560.5
Black_244	855.125
Black_245	799.305
Black_246	843.898
Black_247	783.887
Black_248	703.702
Black_249	717.018
Black_250	556.389
Black_251	840
Black_252	770.944
Black_253	778.583
Black_254	549.091
Black_255	849.208
Black_256	723.078
Black_257	816.25
White_1	579.175
White_2	939.3
White_3	640.917
White_4	433.562
White_5	611.182
White_6	418.025
White_7	579.404
White_8	600
White_9	612.803
White_10	561.02
White_11	748.318
White_12	501.122
White_13	505.135
White_14	762.56
White_15	571.818
White_16	576.347
White_17	520.382
White_18	551.884
White_19	678.014
White_20	546.396
White_21	658.011
White_22	515.889
White_23	790.42
White_24	708.905
White_25	626.087
White_26	597.519
White_27	708.717
White_28	585.789
White_29	564.227
White_30	638.808
White_31	586.273
White_32	779.081
White_33	580.667
White_34	688
White_35	592.271
White_36	996.394
White_37	532.66
White_38	843
White_39	632.525
White_40	532.368
White_41	725.661
White_42	508.81
White_43	815.153
White_44	625.473
White_45	581.717
White_46	609.053
White_47	558.467
White_48	723.656
White_49	796.563
White_50	759.944
White_51	526.318
White_52	970.538
White_53	593.404
White_54	544.111
White_55	664.75
White_56	576.057
White_57	707.985
White_58	790.179
White_59	767.544
White_60	1054.68
White_61	460.264
White_62	785.571
White_63	530.5
White_64	629.026
White_65	591
White_66	786.983
White_67	644.2
White_68	596.396
White_69	653.775
White_70	629.78
White_71	1086.15
White_72	811.111
White_73	623.048
White_74	820.026
White_75	543.163
White_76	670.522
White_77	631.529
White_78	495.197
White_79	645.449
White_80	909.392
White_81	593.094
White_82	588
White_83	585.019
White_84	568.018
White_85	599
White_86	593.714
White_87	594.5
White_88	958.463
White_89	579.917
White_90	475.02
White_91	840.06
White_92	489.56
White_93	827.346
White_94	664.7
White_95	742.013
White_96	840.565
White_97	589.122
White_98	760.058
White_99	799.038
White_100	624.902
White_101	703.048
White_102	843.267
White_103	600.164
White_104	469.146
White_105	650.118
White_106	737.904
White_107	541.1
White_108	482.857
White_109	608.965
White_110	701.818
White_111	697.165
White_112	502.9
White_113	684.077
White_114	644.782
White_115	742.119
White_116	548.833
White_117	533.143
White_118	738.833
White_119	575.948
White_120	619
White_121	822.56
White_122	838.94
White_123	615.179
White_124	753.839
White_125	603.567
White_126	794.333
White_127	542.4
White_128	556.529
White_129	502.85
White_130	559.329
White_131	702.158
White_132	1096.12
White_133	455.319
White_134	470.067
White_135	634.05
White_136	759.776
White_137	581.217
White_138	582.017
White_139	542.735
White_140	534.477
White_141	408
White_142	569.037
White_143	899.173
White_144	877.833
White_145	607.167
White_146	707.976
White_147	759.484
White_148	603.158
White_149	823.42
White_150	738.559
White_151	564.279
White_152	526.288
White_153	500.625
White_154	529.192
White_155	751.615
White_156	731.766
White_157	623.186
White_158	655.418
White_159	612.264
White_160	662.506
White_161	518.591
White_162	523.022
White_163	806.021
White_164	504.467
White_165	868.721
White_166	561.018
White_167	686.542
White_168	538.655
White_169	908.5
White_170	503.438
White_171	928.4
White_172	741.053
White_173	652.948
White_174	545
White_175	698.561
White_176	668.455
White_177	482.267
White_178	745.868
White_179	569.522
White_180	628.167
White_181	504.245
White_182	591.775
White_183	813.192
White_184	562.692
White_185	772.5
White_186	555.056
White_187	538.294
White_188	548.638
White_189	815.283
White_190	527.5
White_191	790.549
White_192	572.387
White_193	677.222
White_194	684
White_195	811
White_196	773.017
White_197	612.019
White_198	719.591
White_199	730.133
White_200	567.4
White_201	557.022
White_202	575.418
White_203	823.146
White_204	532.775
White_205	567.294
White_206	567.542
White_207	581.614
White_208	677.419
White_209	689.611
White_210	638.097
White_211	688.049
White_212	726.042
White_213	770.048
White_214	623.231
White_215	745.6
White_216	501.5
White_217	829.562
White_218	633.765
White_219	831.078
White_220	739.082
White_221	867.5
White_222	545.185
White_223	580.159
White_224	676.22
White_225	667.682
White_226	612.047
White_227	477.07
White_228	730.286
White_229	655.238
White_230	580.054
White_231	517.509
White_232	554.259
White_233	823.405
White_234	779.122
White_235	533
White_236	736.318
White_237	613.1
White_238	829.278
White_239	545
White_240	630.782
White_241	597.52
White_242	843.848
White_243	667.725
White_244	664.518
White_245	900.043
White_246	843.694
White_247	548.312
White_248	541.122
White_249	651
White_250	740.364
White_251	697.913
White_252	704.616
White_253	774.133
White_254	502.222
White_255	615.566
White_256	549.763
White_257	749.881
White_258	719.139
White_259	698.136
White_260	685.88
White_261	549.38
White_262	800.667
White_263	566.056
White_264	818.818
White_265	753.059
White_266	511.559
White_267	708.015
White_268	740.519
White_269	689.405
White_270	867.258
White_271	595.172
White_272	1016.74
White_273	714
White_274	582.058
White_275	642.842
White_276	703.761
White_277	547.105
White_278	794.444
White_279	649.216
White_280	652.422
White_281	795.803
White_282	580.059
White_283	533.171
White_284	733.429
White_285	810.055
White_286	534.4
White_287	635.75
White_288	996.644
White_289	634.61
White_290	505.286
White_291	1103.76
White_292	458.588
White_293	463.269
White_294	766.733
White_295	570.347
White_296	597.179
White_297	543
White_298	580.52
White_299	588.419
White_300	539.571
White_301	650.094
White_302	518
White_303	700.813
White_304	649.662
White_305	558.242
White_306	553.175
White_307	581.471
White_308	546.2
White_309	671.358
White_310	561.188
White_311	680.55
White_312	558.493
White_313	558.558
White_314	596.169
White_315	618.375
White_316	616.75
White_317	533.5
White_318	877.046
White_319	687.448
White_320	689.524
White_321	653.412
White_322	1099.87
White_323	500.569
White_324	461.375
White_325	728
White_326	692.14
White_327	640.738
White_328	788.308
White_329	644.254
White_330	589.404
White_331	540
White_332	724.296
White_333	557.3
White_334	556.738
White_335	645.062
White_336	691.013
White_337	907.735
White_338	594.35
White_339	605.383
White_340	625.48
White_341	570.583
White_342	506.019
White_343	749.266
White_344	554.467
White_345	787.642
White_346	715.6
White_347	701.261
White_348	523.906
White_349	536.66
White_350	592.188
White_351	581
White_352	565.667
White_353	626.562
White_354	631.738
White_355	786.462
White_356	780.264
White_357	634.753
White_358	595.896
White_359	626.14
White_360	436.286
White_361	564.288
White_362	540.25
White_363	870.558
White_364	739
White_365	703.018
White_366	704.254
White_367	479.176
White_368	464.412
White_369	564.878
White_370	611.179
White_371	607.781
White_372	561.528
White_373	489.902
White_374	460.024
White_375	522.062
White_376	698.652
White_377	568.902
White_378	419.088
White_379	683.896
White_380	610.509
White_381	667.915
White_382	611
White_383	663.593
White_384	694.764
White_385	567.283
White_386	764.01
White_387	624.065
White_388	621.62
White_389	669.514
White_390	804.776
White_391	824.881
White_392	519.081
White_393	714.304
White_394	719.019
White_395	535.163
White_396	540.569
White_397	792.13
White_398	663.208
White_399	992.054
White_400	602.052
White_401	645.221
White_402	610.418
White_403	714.4
White_404	599
White_405	586.5
White_406	780.418
White_407	765.305
White_408	657.412
White_409	740.517
White_410	603.717
White_411	501.655
White_412	827.797
White_413	612.782
White_414	616.942
White_415	652.638
White_416	692.469
White_417	548.179
White_418	544.375
White_419	611.3
White_420	454.018
White_421	617.049
White_422	612.016
White_423	534.923
White_424	488.22
White_425	650.118
White_426	576.776
White_427	545.754
White_428	708.75
White_429	645.4
White_430	763.825
White_431	619.35
White_432	604.444
White_433	615.754
White_434	544.259
White_435	670
White_436	593.172
White_437	710.852
White_438	527
White_439	670.915
White_440	657.068
White_441	683.6
White_442	584.894
White_443	615.875
White_444	532.061
White_445	564.03
White_446	546.784
White_447	1038.84
White_448	717.833
White_449	729.615
White_450	671.556
White_451	580
White_452	639.047
White_453	753.603
White_454	411.525
White_455	563.519
White_456	971.765
White_457	631.795
White_458	553.918
White_459	896.776
White_460	579.393
White_461	617.488
White_462	376.778
White_463	616.143
White_464	591.448
White_465	764.968
White_466	893.467
White_467	778.57
White_468	728
White_469	588.271
White_470	759.222
White_471	552.111
White_472	716.484
White_473	613.82
White_474	753.188
White_475	701.859
White_476	607.312
White_477	582.013
White_478	547.437
White_479	955.174
White_480	799.542
White_481	578.134
White_482	631.962
White_483	568.059
White_484	598.226
White_485	647.468
White_486	585.231
White_487	606.717
White_488	903.873
White_489	518.2
White_490	572.396
White_491	620.049
White_492	686.3
White_493	712.087
White_494	681.447
White_495	644.553
White_496	568.776
White_497	803.054
White_498	489.525
White_499	776.233
White_500	826.173
White_501	1031.29
White_502	638.961
White_503	727.706
White_504	707
White_505	742.775
White_506	839.986
White_507	603.75
White_508	722.333
White_509	616.022
White_510	812.419
White_511	657.062
White_512	502.784
White_513	498.167
White_514	840.5
White_515	654.958
White_516	912.457
White_517	669.221
White_518	616.633
White_519	606.164
White_520	596.873
White_521	668.5
White_522	538.895
White_523	785.284
White_524	782
White_525	628.529
White_526	545
White_527	742.508
White_528	786.887
White_529	698.141
White_530	622.985
White_531	668.014
White_532	605.688
White_533	516.146
White_534	575.6
White_535	612.379
White_536	493.158
White_537	777.923
White_538	518.2
White_539	549.057
White_540	820.75
White_541	609.047
White_542	676.75
White_543	787.439
White_544	464.217
White_545	884.864
White_546	667.703
White_547	658.304
White_548	583.5
White_549	711.508
White_550	807.8
White_551	499.052
White_552	699.962
White_553	599.222
White_554	751.357
White_555	707.088
White_556	586.167
White_557	790.238
White_558	767.743
White_559	733.161
White_560	796.694
White_561	609.632
White_562	580.717
White_563	560.455
White_564	857.419
White_565	623.224
White_566	910.629
White_567	885.988
White_568	643.483
White_569	832.25
White_570	1003.21
White_571	588.738
White_572	464.784
White_573	684.75
White_574	569.812
White_575	556.1
White_576	792.013
White_577	690.667
White_578	641.517
White_579	896.116
White_580	654.09
White_581	537.356
White_582	636.522
White_583	593.383
White_584	748.13
White_585	812.596
White_586	641.231
White_587	829.419
White_588	581.133
White_589	558.246
White_590	604.362
White_591	587.4
White_592	667.725
White_593	729.881
White_594	834.226
White_595	870.545
White_596	616.62
White_597	594.845
White_598	684.125
White_599	552.159
White_600	611.591
White_601	912.525
White_602	801.182
White_603	468.023
White_604	822.283
White_605	534.179
White_606	685.983
White_607	459.667
White_608	911.111
White_609	447.529
White_610	851.794
White_611	708.769
White_612	581.06
White_613	657.065
White_614	681
White_615	808.031
White_616	571.317
White_617	779.304
White_618	971.223
White_619	731.143
White_620	508.655
White_621	754.573
White_622	786.039
White_623	743.235
White_624	578.632
White_625	645.875
White_626	472.737
White_627	843.018
White_628	549.9
White_629	658.125
White_630	687.014
White_631	733.122
White_632	579.581
White_633	678.518
White_634	487
White_635	572.672
White_636	602.2
White_637	549.1
White_638	368.182
White_639	745
White_640	541.571
White_641	743.923
White_642	570.763
White_643	899.891
White_644	561.558
White_645	816.046
White_646	497.875
White_647	896.301
White_648	621.621
White_649	596.238
White_650	591
White_651	726.263
White_652	681.086
White_653	578.344
White_654	734.625
White_655	686.842
White_656	494
White_657	655.5
White_658	583.268
White_659	670.214
White_660	700.422
White_661	689.703
White_662	579.375
White_663	787.693
White_664	740.358
White_665	573.758
White_666	846.652
White_667	624.596
White_668	646.068
White_669	652.393
White_670	687.382
White_671	794.06
White_672	634.114
White_673	747.143
White_674	699.131
White_675	630.5
White_676	571.055
White_677	565
White_678	557.879
White_679	648.714
White_680	682.347
White_681	586.048
White_682	672.082
White_683	819.578
White_684	716.288
White_685	520.81
White_686	446.222
White_687	414.35
White_688	729.429
White_689	664.818
White_690	681.167
White_691	600.138
White_692	560.978
White_693	835.442
White_694	644.125
White_695	608.107
White_696	753.443

## Sheet: alpha diversity-shannon entropy
	shannon_entropy
Asian_1	4.33631
Asian_2	5.29019
Asian_3	5.32377
Asian_4	5.2276
Asian_5	5.46857
Asian_6	4.80235
Asian_7	4.89153
Asian_8	2.75129
Asian_9	5.46887
Asian_10	5.21932
Asian_11	4.85382
Asian_12	5.27032
Asian_13	5.45105
Asian_14	5.13701
Asian_15	2.60175
Asian_16	3.85919
Asian_17	4.85316
Asian_18	4.73487
Asian_19	0.766189
Asian_20	4.94309
Asian_21	5.23125
Asian_22	5.14491
Asian_23	4.89256
Asian_24	5.01425
Asian_25	4.17248
Asian_26	4.54672
Asian_27	4.76622
Asian_28	3.1147
Asian_29	5.10236
Asian_30	3.58405
Asian_31	4.87634
Asian_32	5.26787
Asian_33	4.94251
Asian_34	4.95588
Asian_35	2.28223
Asian_36	4.73675
Asian_37	5.37948
Asian_38	5.37456
Asian_39	4.38287
Asian_40	5.06069
Asian_41	2.71642
Asian_42	5.29156
Asian_43	4.98993
Asian_44	4.64857
Asian_45	4.71557
Asian_46	0.885445
Asian_47	5.0253
Asian_48	5.10724
Asian_49	4.58416
Asian_50	4.3112
Asian_51	3.91662
Asian_52	2.44332
Asian_53	3.89796
Asian_54	5.16661
Asian_55	4.65991
Asian_56	4.80023
Asian_57	2.34356
Asian_58	2.61246
Asian_59	4.16418
Asian_60	5.32669
Asian_61	5.18838
Asian_62	5.33545
Asian_63	5.39557
Asian_64	4.78727
Asian_65	5.02199
Black_1	1.5054
Black_2	5.14359
Black_3	1.81541
Black_4	5.26077
Black_5	3.41635
Black_6	4.8524
Black_7	2.39189
Black_8	5.1802
Black_9	5.23834
Black_10	3.51916
Black_11	3.74468
Black_12	2.46318
Black_13	4.18822
Black_14	5.34025
Black_15	4.37882
Black_16	3.25831
Black_17	5.56684
Black_18	2.80056
Black_19	5.19926
Black_20	5.09676
Black_21	5.16339
Black_22	4.57024
Black_23	5.34006
Black_24	4.82726
Black_25	4.79033
Black_26	4.70044
Black_27	5.08106
Black_28	3.25294
Black_29	5.2068
Black_30	4.71133
Black_31	4.60425
Black_32	2.76089
Black_33	5.33217
Black_34	4.3754
Black_35	5.28698
Black_36	3.70818
Black_37	5.16781
Black_38	3.3416
Black_39	1.95157
Black_40	3.3272
Black_41	5.14086
Black_42	4.70541
Black_43	5.09456
Black_44	5.02748
Black_45	4.82974
Black_46	3.72926
Black_47	2.82972
Black_48	5.24095
Black_49	5.08826
Black_50	3.49483
Black_51	5.4188
Black_52	3.85898
Black_53	2.85188
Black_54	3.40134
Black_55	5.05753
Black_56	1.17857
Black_57	2.33805
Black_58	4.94272
Black_59	1.28984
Black_60	5.04185
Black_61	5.13864
Black_62	2.65156
Black_63	5.37105
Black_64	5.15622
Black_65	5.25635
Black_66	4.99508
Black_67	2.61336
Black_68	3.40254
Black_69	1.31457
Black_70	4.88015
Black_71	4.22394
Black_72	2.70464
Black_73	5.50334
Black_74	5.30134
Black_75	2.39864
Black_76	5.31471
Black_77	4.27091
Black_78	4.62231
Black_79	2.44261
Black_80	5.21935
Black_81	5.20521
Black_82	5.20359
Black_83	4.8032
Black_84	1.86069
Black_85	3.30474
Black_86	5.05909
Black_87	4.69846
Black_88	5.17191
Black_89	4.51395
Black_90	3.97415
Black_91	4.3238
Black_92	4.78337
Black_93	4.1296
Black_94	3.69867
Black_95	4.97639
Black_96	2.50863
Black_97	4.49836
Black_98	4.94988
Black_99	5.24925
Black_100	5.29397
Black_101	5.08496
Black_102	5.13392
Black_103	5.32402
Black_104	5.28565
Black_105	5.2057
Black_106	5.03081
Black_107	4.64054
Black_108	3.29045
Black_109	3.9126
Black_110	4.92441
Black_111	3.68686
Black_112	5.20979
Black_113	5.75495
Black_114	5.27884
Black_115	2.7382
Black_116	5.67771
Black_117	3.40711
Black_118	4.08922
Black_119	3.01079
Black_120	2.03383
Black_121	4.67457
Black_122	4.97442
Black_123	5.42614
Black_124	3.97489
Black_125	4.20941
Black_126	1.07843
Black_127	2.43772
Black_128	2.93374
Black_129	3.87366
Black_130	5.29209
Black_131	4.83116
Black_132	5.21181
Black_133	5.18643
Black_134	4.72333
Black_135	5.23676
Black_136	2.00468
Black_137	5.21967
Black_138	1.90178
Black_139	4.48308
Black_140	5.0912
Black_141	5.03177
Black_142	4.74668
Black_143	3.23848
Black_144	4.55253
Black_145	4.80955
Black_146	2.22613
Black_147	3.30591
Black_148	4.33949
Black_149	3.81797
Black_150	4.98297
Black_151	2.99894
Black_152	4.53932
Black_153	2.00521
Black_154	1.56256
Black_155	2.87212
Black_156	4.88975
Black_157	3.55318
Black_158	5.26256
Black_159	1.6934
Black_160	3.40782
Black_161	5.4315
Black_162	4.8089
Black_163	3.35311
Black_164	3.05038
Black_165	4.55177
Black_166	4.46107
Black_167	5.07014
Black_168	4.68321
Black_169	3.42209
Black_170	3.04568
Black_171	4.21053
Black_172	4.36368
Black_173	3.42281
Black_174	5.19437
Black_175	3.98298
Black_176	5.38334
Black_177	5.19618
Black_178	3.90973
Black_179	4.60312
Black_180	3.974
Black_181	5.31942
Black_182	4.48873
Black_183	4.94357
Black_184	4.1004
Black_185	5.46617
Black_186	2.69157
Black_187	5.33373
Black_188	4.41158
Black_189	5.34225
Black_190	4.52124
Black_191	4.7123
Black_192	5.07081
Black_193	5.08865
Black_194	4.79119
Black_195	4.84758
Black_196	5.14623
Black_197	5.11627
Black_198	5.28885
Black_199	5.2663
Black_200	3.55884
Black_201	3.28651
Black_202	2.52154
Black_203	2.84721
Black_204	3.89297
Black_205	2.4567
Black_206	4.69748
Black_207	4.7134
Black_208	4.75424
Black_209	2.67526
Black_210	5.46731
Black_211	4.22148
Black_212	4.28335
Black_213	5.08831
Black_214	3.36894
Black_215	5.21175
Black_216	3.45102
Black_217	3.98344
Black_218	3.43235
Black_219	3.59476
Black_220	3.6509
Black_221	3.83549
Black_222	3.42227
Black_223	3.30507
Black_224	4.41658
Black_225	3.54752
Black_226	3.45596
Black_227	3.24609
Black_228	3.27947
Black_229	5.16171
Black_230	3.41846
Black_231	4.28031
Black_232	3.9632
Black_233	4.10368
Black_234	3.35438
Black_235	5.16931
Black_236	5.13239
Black_237	3.68598
Black_238	3.95559
Black_239	4.17699
Black_240	3.41144
Black_241	4.00789
Black_242	5.38004
Black_243	2.89639
Black_244	4.35555
Black_245	3.96428
Black_246	3.65749
Black_247	4.19711
Black_248	3.3197
Black_249	3.52793
Black_250	4.60682
Black_251	3.36203
Black_252	3.13373
Black_253	3.52663
Black_254	5.37663
Black_255	3.90633
Black_256	3.34075
Black_257	4.29033
White_1	5.09639
White_2	4.57143
White_3	4.3983
White_4	4.89929
White_5	3.82956
White_6	5.08768
White_7	4.23675
White_8	5.30434
White_9	4.92176
White_10	5.12879
White_11	5.3869
White_12	1.78911
White_13	4.36281
White_14	5.54031
White_15	4.55433
White_16	5.12336
White_17	4.90033
White_18	5.38206
White_19	5.41601
White_20	5.14408
White_21	4.51478
White_22	4.75432
White_23	5.44586
White_24	5.1043
White_25	5.07752
White_26	4.55252
White_27	5.61016
White_28	4.44658
White_29	3.74231
White_30	3.09531
White_31	4.61024
White_32	5.56068
White_33	3.60748
White_34	5.20513
White_35	5.34206
White_36	5.11545
White_37	4.96545
White_38	5.16666
White_39	3.97131
White_40	5.1271
White_41	5.23873
White_42	2.69268
White_43	4.81484
White_44	4.95268
White_45	4.83835
White_46	5.38939
White_47	5.38597
White_48	2.31237
White_49	4.92231
White_50	4.45159
White_51	2.38513
White_52	3.70778
White_53	1.22826
White_54	5.19075
White_55	5.06344
White_56	5.29617
White_57	3.56597
White_58	3.3569
White_59	4.55281
White_60	4.31295
White_61	2.28825
White_62	5.44836
White_63	5.12164
White_64	5.08765
White_65	4.46501
White_66	4.05639
White_67	3.31805
White_68	5.57863
White_69	4.58494
White_70	5.41958
White_71	5.40619
White_72	5.46289
White_73	4.64676
White_74	4.85173
White_75	4.94089
White_76	4.91368
White_77	4.8371
White_78	3.26679
White_79	5.36158
White_80	3.20171
White_81	4.91425
White_82	4.98805
White_83	5.25362
White_84	5.18852
White_85	5.24316
White_86	5.39239
White_87	4.33497
White_88	5.66382
White_89	5.15969
White_90	4.28157
White_91	4.13046
White_92	2.3105
White_93	3.02399
White_94	4.81307
White_95	5.36202
White_96	5.54446
White_97	3.4502
White_98	3.8978
White_99	5.42466
White_100	4.19016
White_101	4.93977
White_102	5.15828
White_103	4.90415
White_104	4.73788
White_105	5.25814
White_106	4.9758
White_107	5.27442
White_108	5.11282
White_109	2.33691
White_110	5.31597
White_111	5.42229
White_112	4.80666
White_113	1.12035
White_114	1.81576
White_115	5.36151
White_116	1.18926
White_117	3.34996
White_118	5.383
White_119	4.86176
White_120	4.86155
White_121	3.6522
White_122	4.8486
White_123	3.47724
White_124	4.76043
White_125	2.4309
White_126	5.23845
White_127	4.43036
White_128	5.19987
White_129	1.9081
White_130	5.19807
White_131	4.83689
White_132	4.22653
White_133	5.18373
White_134	5.2962
White_135	5.53086
White_136	5.00865
White_137	5.23762
White_138	5.08518
White_139	5.27329
White_140	3.06457
White_141	3.16607
White_142	3.28863
White_143	5.28198
White_144	3.09987
White_145	5.01629
White_146	4.83807
White_147	4.14887
White_148	5.20731
White_149	5.30859
White_150	5.19526
White_151	5.17343
White_152	3.52388
White_153	4.20076
White_154	3.00421
White_155	5.05044
White_156	3.21955
White_157	4.92614
White_158	5.10277
White_159	4.93123
White_160	4.53857
White_161	4.70328
White_162	4.93896
White_163	3.55256
White_164	2.4932
White_165	4.38156
White_166	5.32953
White_167	4.8983
White_168	4.98302
White_169	4.10187
White_170	3.83408
White_171	5.32935
White_172	5.4595
White_173	5.29152
White_174	4.82873
White_175	4.98902
White_176	5.0499
White_177	5.24984
White_178	5.31278
White_179	3.97135
White_180	5.28651
White_181	5.38128
White_182	4.92176
White_183	4.14876
White_184	3.76496
White_185	5.36646
White_186	4.47595
White_187	4.68385
White_188	4.97479
White_189	3.49059
White_190	3.25526
White_191	5.31668
White_192	4.46147
White_193	5.1403
White_194	5.49373
White_195	3.94359
White_196	4.42318
White_197	5.16762
White_198	5.2988
White_199	3.56355
White_200	4.86384
White_201	5.24591
White_202	5.18965
White_203	4.31815
White_204	5.24916
White_205	5.23533
White_206	4.97183
White_207	3.16532
White_208	3.91946
White_209	4.85075
White_210	4.83864
White_211	2.45895
White_212	4.33804
White_213	4.74759
White_214	5.2183
White_215	5.34154
White_216	4.27445
White_217	5.6794
White_218	5.09758
White_219	5.04396
White_220	4.75427
White_221	5.34489
White_222	5.00509
White_223	5.18004
White_224	5.43881
White_225	5.1613
White_226	5.42618
White_227	5.38157
White_228	3.08959
White_229	4.95501
White_230	5.04803
White_231	2.3232
White_232	5.2573
White_233	5.1338
White_234	3.5272
White_235	5.24713
White_236	5.54746
White_237	5.18871
White_238	4.86266
White_239	2.90679
White_240	5.10849
White_241	5.14436
White_242	5.40495
White_243	5.24791
White_244	4.87036
White_245	4.61018
White_246	5.01073
White_247	4.78423
White_248	5.11732
White_249	4.77233
White_250	4.86848
White_251	4.67476
White_252	4.71918
White_253	4.95011
White_254	1.39483
White_255	5.1809
White_256	4.86189
White_257	5.25746
White_258	4.84439
White_259	5.13622
White_260	4.12593
White_261	4.8299
White_262	5.35796
White_263	5.14155
White_264	4.09533
White_265	5.28942
White_266	4.55687
White_267	4.50716
White_268	5.23066
White_269	2.27218
White_270	5.41764
White_271	3.43024
White_272	5.51009
White_273	5.12484
White_274	4.99346
White_275	4.99641
White_276	5.07039
White_277	1.14521
White_278	5.54398
White_279	5.26357
White_280	5.26794
White_281	5.20888
White_282	1.91614
White_283	4.13447
White_284	3.62128
White_285	5.53601
White_286	5.03265
White_287	5.07896
White_288	4.8509
White_289	3.10608
White_290	1.61992
White_291	4.85402
White_292	1.39852
White_293	2.33402
White_294	5.28128
White_295	4.78075
White_296	5.15724
White_297	5.1082
White_298	5.20085
White_299	1.0918
White_300	5.27015
White_301	5.21905
White_302	5.28799
White_303	4.85554
White_304	4.96072
White_305	1.81462
White_306	5.01126
White_307	3.81771
White_308	3.20693
White_309	4.97861
White_310	5.30373
White_311	5.17313
White_312	5.10726
White_313	4.98931
White_314	2.88747
White_315	5.17761
White_316	4.93221
White_317	5.39736
White_318	3.46341
White_319	4.00292
White_320	4.75599
White_321	5.13921
White_322	4.88539
White_323	5.26758
White_324	3.19126
White_325	3.37129
White_326	5.25604
White_327	5.30266
White_328	4.63413
White_329	4.98413
White_330	5.00598
White_331	5.46562
White_332	5.01717
White_333	5.16234
White_334	1.33433
White_335	4.93482
White_336	5.10822
White_337	4.03752
White_338	5.41219
White_339	4.78165
White_340	5.08007
White_341	0.971512
White_342	3.77719
White_343	4.88176
White_344	5.27137
White_345	1.04913
White_346	5.04482
White_347	4.18643
White_348	4.52722
White_349	4.94284
White_350	4.7854
White_351	5.02112
White_352	5.12632
White_353	3.29005
White_354	4.97799
White_355	5.21158
White_356	5.63652
White_357	5.1271
White_358	1.47913
White_359	5.1745
White_360	4.77509
White_361	3.06231
White_362	4.41349
White_363	5.57505
White_364	5.1695
White_365	5.12527
White_366	5.28223
White_367	5.2504
White_368	2.27696
White_369	4.72888
White_370	4.32155
White_371	3.31083
White_372	4.37712
White_373	5.22381
White_374	4.99824
White_375	5.07368
White_376	2.61719
White_377	5.17791
White_378	3.22168
White_379	5.20446
White_380	5.07862
White_381	5.07733
White_382	5.01423
White_383	5.12804
White_384	5.33086
White_385	4.68343
White_386	5.07629
White_387	5.35431
White_388	5.28499
White_389	5.17834
White_390	4.3387
White_391	2.86114
White_392	5.16268
White_393	4.83913
White_394	5.09748
White_395	5.26254
White_396	4.985
White_397	3.91069
White_398	4.57447
White_399	5.24647
White_400	4.64865
White_401	4.99468
White_402	4.7956
White_403	5.5387
White_404	1.17805
White_405	5.03056
White_406	4.60388
White_407	4.62543
White_408	3.4549
White_409	5.74232
White_410	3.67784
White_411	4.85309
White_412	4.69538
White_413	5.30145
White_414	5.45518
White_415	4.91885
White_416	2.7384
White_417	5.051
White_418	4.89219
White_419	5.24237
White_420	1.58437
White_421	3.30705
White_422	5.09779
White_423	4.68833
White_424	5.33205
White_425	5.19394
White_426	3.71599
White_427	4.89647
White_428	4.82091
White_429	4.19626
White_430	5.56036
White_431	4.89791
White_432	4.55496
White_433	4.99905
White_434	1.95909
White_435	4.86713
White_436	4.93278
White_437	5.08814
White_438	4.72859
White_439	5.32183
White_440	5.23924
White_441	5.29757
White_442	4.86554
White_443	5.17297
White_444	5.09974
White_445	5.36862
White_446	4.36329
White_447	4.89658
White_448	5.04058
White_449	4.8067
White_450	3.2815
White_451	4.71283
White_452	4.79919
White_453	5.60663
White_454	5.38576
White_455	2.9819
White_456	5.26922
White_457	4.98841
White_458	5.29981
White_459	3.74389
White_460	1.58427
White_461	5.06139
White_462	4.33952
White_463	5.1051
White_464	5.01063
White_465	4.3799
White_466	5.29404
White_467	5.47671
White_468	4.53236
White_469	5.36769
White_470	5.36564
White_471	5.23601
White_472	5.42322
White_473	4.91239
White_474	5.40145
White_475	2.12429
White_476	5.05793
White_477	3.74289
White_478	3.60372
White_479	4.9003
White_480	5.27231
White_481	3.37317
White_482	5.31822
White_483	5.0085
White_484	2.83369
White_485	2.43741
White_486	4.83355
White_487	4.92208
White_488	4.33162
White_489	4.58473
White_490	4.942
White_491	4.97737
White_492	4.90629
White_493	5.01912
White_494	4.98704
White_495	5.18091
White_496	4.85444
White_497	4.74387
White_498	1.16932
White_499	4.7724
White_500	5.11174
White_501	4.54032
White_502	5.20031
White_503	5.20675
White_504	3.73887
White_505	5.49966
White_506	5.1122
White_507	3.33689
White_508	5.52777
White_509	5.36295
White_510	5.5327
White_511	5.27724
White_512	4.43578
White_513	4.53067
White_514	5.15754
White_515	4.58196
White_516	4.20348
White_517	5.08074
White_518	5.08098
White_519	3.4387
White_520	3.46132
White_521	5.16169
White_522	5.17948
White_523	3.44163
White_524	4.10661
White_525	4.73697
White_526	3.47885
White_527	4.54556
White_528	4.77512
White_529	4.7246
White_530	3.50896
White_531	3.518
White_532	5.3013
White_533	4.97991
White_534	5.13636
White_535	4.73697
White_536	4.27459
White_537	5.50109
White_538	5.15251
White_539	4.79599
White_540	4.19704
White_541	5.34597
White_542	3.77793
White_543	4.89825
White_544	5.00505
White_545	5.8139
White_546	4.93758
White_547	3.61002
White_548	5.21706
White_549	4.77664
White_550	5.7006
White_551	0.855643
White_552	1.17033
White_553	4.75716
White_554	5.18191
White_555	4.99103
White_556	5.04289
White_557	4.08398
White_558	4.51885
White_559	5.61357
White_560	5.59042
White_561	4.89737
White_562	3.6354
White_563	5.17442
White_564	3.37814
White_565	5.33065
White_566	4.85511
White_567	4.08455
White_568	5.02977
White_569	4.25799
White_570	4.23636
White_571	4.77598
White_572	1.79128
White_573	4.79148
White_574	4.87579
White_575	4.37852
White_576	4.52638
White_577	5.50766
White_578	2.01485
White_579	4.84184
White_580	4.79746
White_581	5.39477
White_582	5.23111
White_583	5.15366
White_584	5.64916
White_585	4.03662
White_586	4.84935
White_587	5.40085
White_588	3.04272
White_589	5.18191
White_590	5.36083
White_591	5.36292
White_592	4.67775
White_593	5.16902
White_594	4.4227
White_595	5.51734
White_596	5.18206
White_597	3.59165
White_598	5.15327
White_599	4.74302
White_600	3.61317
White_601	4.43995
White_602	5.6622
White_603	4.96919
White_604	3.47384
White_605	5.18411
White_606	4.51835
White_607	3.78506
White_608	4.83323
White_609	5.32479
White_610	4.20555
White_611	5.14147
White_612	5.17252
White_613	5.45168
White_614	5.32758
White_615	5.71061
White_616	1.89889
White_617	5.2265
White_618	4.78498
White_619	4.49075
White_620	4.46968
White_621	3.85252
White_622	4.75355
White_623	5.32609
White_624	1.70537
White_625	4.87535
White_626	4.76912
White_627	4.15935
White_628	4.80744
White_629	2.45263
White_630	4.90347
White_631	5.21525
White_632	4.07604
White_633	5.14394
White_634	2.24491
White_635	3.48567
White_636	3.23679
White_637	1.51981
White_638	5.17075
White_639	5.21395
White_640	2.15733
White_641	5.29051
White_642	5.07563
White_643	4.58848
White_644	5.11704
White_645	4.71785
White_646	2.28088
White_647	4.37257
White_648	5.1808
White_649	4.69454
White_650	4.87837
White_651	5.43544
White_652	5.51303
White_653	2.75406
White_654	4.74962
White_655	5.1666
White_656	5.02564
White_657	4.31436
White_658	3.15278
White_659	4.81058
White_660	3.44722
White_661	5.00825
White_662	5.0762
White_663	5.23054
White_664	5.31169
White_665	5.26237
White_666	4.75741
White_667	5.13513
White_668	5.15214
White_669	5.26575
White_670	4.92013
White_671	4.98972
White_672	3.37095
White_673	3.14676
White_674	4.81978
White_675	3.71812
White_676	5.1955
White_677	4.54062
White_678	5.1503
White_679	4.86653
White_680	4.83853
White_681	4.32148
White_682	5.16337
White_683	4.24896
White_684	5.00121
White_685	5.29343
White_686	4.711
White_687	2.71591
White_688	5.53735
White_689	5.10797
White_690	5.38181
White_691	3.90532
White_692	4.7998
White_693	4.95447
White_694	2.32363
White_695	4.92391
White_696	3.65036

## Sheet: beta diversity-bray curtris
	Asian_1	Asian_2	Asian_3	Asian_4	Asian_5	Asian_6	Asian_7	Asian_8	Asian_9	Asian_10	Asian_11	Asian_12	Asian_13	Asian_14	Asian_15	Asian_16	Asian_17	Asian_18	Asian_19	Asian_20	Asian_21	Asian_22	Asian_23	Asian_24	Asian_25	Asian_26	Asian_27	Asian_28	Asian_29	Asian_30	Asian_31	Asian_32	Asian_33	Asian_34	Asian_35	Asian_36	Asian_37	Asian_38	Asian_39	Asian_40	Asian_41	Asian_42	Asian_43	Asian_44	Asian_45	Asian_46	Asian_47	Asian_48	Asian_49
Asian_1	0	0.540611	0.54068	0.496695	0.557351	0.226629	0.514676	0.60138	0.5926	0.436905	0.49524	0.549945	0.53918	0.518043	0.481463	0.649546	0.397936	0.315243	0.825089	0.392982	0.447041	0.516536	0.467821	0.473271	0.419942	0.484228	0.502626	0.386289	0.60545	0.416427	0.548916	0.571267	0.453289	0.599869	0.663231	0.245769	0.666063	0.604127	0.949461	0.406752	0.61663	0.633312	0.434854	0.954102	0.482458	0.762169	0.608792	0.391284	0.946792
Asian_2	0.540611	0	0.105189	0.253262	0.244483	0.398381	0.371733	0.608306	0.185572	0.213204	0.186197	0.206921	0.167658	0.149111	0.647444	0.697797	0.272969	0.345842	0.926825	0.256453	0.198688	0.167591	0.273931	0.230313	0.606959	0.259274	0.257382	0.468219	0.206797	0.407327	0.24899	0.292971	0.209621	0.249717	0.684517	0.382206	0.338256	0.227253	0.979909	0.232624	0.68872	0.315192	0.240268	0.982073	0.317208	0.90326	0.326208	0.270132	0.979101
Asian_3	0.54068	0.105189	0	0.210325	0.217305	0.386721	0.33828	0.603726	0.152483	0.186867	0.166126	0.177717	0.14311	0.152441	0.660018	0.720051	0.264647	0.364518	0.929569	0.256806	0.192846	0.162377	0.267418	0.248541	0.623471	0.245102	0.241689	0.460249	0.174678	0.398339	0.217755	0.277549	0.205685	0.261024	0.687174	0.404765	0.361072	0.188135	0.981729	0.21189	0.690052	0.255418	0.218227	0.983702	0.289592	0.904177	0.275653	0.281073	0.981003
Asian_4	0.496695	0.253262	0.210325	0	0.274985	0.34838	0.342996	0.549883	0.267486	0.238804	0.279479	0.248199	0.27358	0.247941	0.675097	0.703775	0.280419	0.377248	0.924898	0.266235	0.231427	0.277423	0.335115	0.29944	0.546289	0.349154	0.302212	0.519755	0.317117	0.4646	0.282583	0.320986	0.277498	0.353009	0.659298	0.374009	0.433671	0.307452	0.977185	0.248461	0.624287	0.332276	0.254177	0.979637	0.334529	0.893662	0.290727	0.280446	0.976254
Asian_5	0.557351	0.244483	0.217305	0.274985	0	0.412155	0.320637	0.617104	0.261428	0.245212	0.253431	0.230268	0.29525	0.242584	0.684855	0.728216	0.282975	0.391934	0.929924	0.290832	0.250308	0.207961	0.293143	0.324399	0.644538	0.279038	0.261159	0.44913	0.215183	0.394975	0.20239	0.276552	0.284122	0.266347	0.667338	0.439788	0.283714	0.24084	0.982555	0.25655	0.686185	0.277745	0.240611	0.984432	0.347907	0.901391	0.309203	0.315717	0.981865
Asian_6	0.226629	0.398381	0.386721	0.34838	0.412155	0	0.378214	0.523439	0.448526	0.287718	0.330651	0.392495	0.415038	0.365574	0.551051	0.627719	0.223206	0.19616	0.870277	0.231921	0.299469	0.372602	0.317737	0.334963	0.399583	0.325508	0.348719	0.400302	0.463641	0.364249	0.392694	0.439115	0.322316	0.469407	0.626205	0.13213	0.554032	0.470977	0.964013	0.229038	0.57259	0.497207	0.263611	0.96787	0.374348	0.817603	0.483715	0.240905	0.962525
Asian_7	0.514676	0.371733	0.33828	0.342996	0.320637	0.378214	0	0.636734	0.360638	0.30563	0.36816	0.226048	0.414256	0.344507	0.678584	0.723077	0.327023	0.379708	0.922974	0.306114	0.34601	0.331902	0.37841	0.387257	0.561323	0.388426	0.383752	0.509731	0.319689	0.47908	0.308428	0.338638	0.410221	0.370806	0.676776	0.415829	0.512809	0.336893	0.979236	0.313558	0.686699	0.311569	0.324684	0.98148	0.298558	0.889216	0.346015	0.376272	0.97838
Asian_8	0.60138	0.608306	0.603726	0.549883	0.617104	0.523439	0.636734	0	0.642839	0.566955	0.562463	0.608165	0.626549	0.589674	0.69132	0.723176	0.531593	0.549999	0.913753	0.539369	0.563724	0.606373	0.546808	0.577037	0.510903	0.558249	0.561679	0.64565	0.666908	0.619688	0.607051	0.656053	0.558383	0.668872	0.741116	0.525181	0.703595	0.663163	0.93684	0.529165	0.702142	0.681865	0.545231	0.943552	0.600886	0.883026	0.676724	0.53929	0.934242
Asian_9	0.5926	0.185572	0.152483	0.267486	0.261428	0.448526	0.360638	0.642839	0	0.253179	0.224783	0.207461	0.194624	0.241743	0.707515	0.757984	0.320821	0.430703	0.938367	0.317775	0.263222	0.226377	0.275133	0.3472	0.66642	0.267302	0.247174	0.451331	0.177932	0.385257	0.219629	0.222507	0.25569	0.250557	0.710338	0.477222	0.349312	0.182042	0.984251	0.280194	0.711099	0.247125	0.276875	0.985937	0.357342	0.916524	0.269309	0.355207	0.983608
Asian_10	0.436905	0.213204	0.186867	0.238804	0.245212	0.287718	0.30563	0.566955	0.253179	0	0.237025	0.214465	0.208633	0.190279	0.640438	0.669779	0.203149	0.308512	0.915603	0.201214	0.0964968	0.209179	0.248842	0.229049	0.56167	0.271855	0.264127	0.463983	0.265619	0.413389	0.223603	0.266598	0.202326	0.309353	0.64476	0.297706	0.421242	0.271618	0.977211	0.129719	0.636799	0.337384	0.138224	0.979678	0.288075	0.886058	0.324058	0.175123	0.97627
Asian_11	0.49524	0.186197	0.166126	0.279479	0.253431	0.330651	0.36816	0.562463	0.224783	0.237025	0	0.260017	0.256988	0.242748	0.627795	0.691211	0.172365	0.333734	0.924694	0.20554	0.196216	0.212813	0.189754	0.310036	0.599558	0.172132	0.145951	0.363488	0.2484	0.302836	0.165401	0.320752	0.135716	0.225249	0.641696	0.371341	0.420339	0.257521	0.980657	0.169405	0.664995	0.312785	0.138685	0.982746	0.330119	0.889244	0.313033	0.250242	0.979873
Asian_12	0.549945	0.206921	0.177717	0.248199	0.230268	0.392495	0.226048	0.608165	0.207461	0.214465	0.260017	0	0.256472	0.19877	0.64608	0.701779	0.280665	0.358958	0.92452	0.26447	0.246084	0.185639	0.305194	0.285327	0.595912	0.292204	0.292848	0.491572	0.215068	0.435872	0.234369	0.280586	0.291264	0.326826	0.680085	0.388591	0.370993	0.204186	0.981155	0.243544	0.688448	0.217613	0.242263	0.983195	0.27819	0.90102	0.282065	0.284341	0.980381
Asian_13	0.53918	0.167658	0.14311	0.27358	0.29525	0.415038	0.414256	0.626549	0.194624	0.208633	0.256988	0.256472	0	0.20599	0.678853	0.715851	0.327293	0.410096	0.93254	0.323848	0.221543	0.251198	0.300383	0.255179	0.640842	0.310545	0.288286	0.513278	0.247658	0.440335	0.2946	0.327367	0.245775	0.309566	0.709611	0.410238	0.40029	0.268351	0.980097	0.258565	0.707307	0.327097	0.289338	0.982248	0.345771	0.909718	0.361149	0.297249	0.97929
Asian_14	0.518043	0.149111	0.152441	0.247941	0.242584	0.365574	0.344507	0.589674	0.241743	0.190279	0.242748	0.19877	0.20599	0	0.630183	0.664825	0.251972	0.291019	0.917797	0.233173	0.208097	0.164424	0.302756	0.148645	0.563653	0.300541	0.283265	0.484599	0.254233	0.428122	0.233874	0.286789	0.255619	0.321686	0.663705	0.34592	0.340486	0.261531	0.977021	0.203917	0.660972	0.343099	0.241863	0.979494	0.296559	0.893617	0.329791	0.240456	0.976097
Asian_15	0.481463	0.647444	0.660018	0.675097	0.684855	0.551051	0.678584	0.69132	0.707515	0.640438	0.627795	0.64608	0.678853	0.630183	0	0.728503	0.595633	0.546315	0.724498	0.587109	0.640325	0.651344	0.618452	0.619096	0.628589	0.628577	0.651356	0.553339	0.716562	0.577901	0.684969	0.717903	0.633317	0.732178	0.775981	0.518744	0.739624	0.712181	0.922493	0.605369	0.760766	0.740604	0.628274	0.929476	0.608941	0.622346	0.755922	0.605434	0.918689
Asian_16	0.649546	0.697797	0.720051	0.703775	0.728216	0.627719	0.723077	0.723176	0.757984	0.669779	0.691211	0.701779	0.715851	0.664825	0.728503	0	0.656108	0.608893	0.91119	0.646543	0.676748	0.679899	0.657425	0.596096	0.67874	0.675991	0.683879	0.74249	0.754355	0.730271	0.722096	0.740831	0.656274	0.760135	0.772832	0.60683	0.743597	0.757266	0.925936	0.659361	0.742574	0.776367	0.667296	0.933643	0.708372	0.886927	0.769273	0.629478	0.922923
Asian_17	0.397936	0.272969	0.264647	0.280419	0.282975	0.223206	0.327023	0.531593	0.320821	0.203149	0.172365	0.280665	0.327293	0.251972	0.595633	0.656108	0	0.261564	0.904054	0.154495	0.179408	0.278747	0.208846	0.301531	0.52469	0.207753	0.193107	0.377524	0.333679	0.319248	0.223868	0.332151	0.217496	0.313023	0.620339	0.285079	0.476585	0.347788	0.975083	0.120869	0.623029	0.378938	0.149826	0.977457	0.314222	0.863167	0.359863	0.204116	0.973691
Asian_18	0.315243	0.345842	0.364518	0.377248	0.391934	0.19616	0.379708	0.549999	0.430703	0.308512	0.333734	0.358958	0.410096	0.291019	0.546315	0.608893	0.261564	0	0.877454	0.255431	0.336149	0.339529	0.296268	0.28671	0.451941	0.30379	0.344589	0.3829	0.438855	0.342248	0.387613	0.448351	0.320032	0.474785	0.656568	0.178216	0.450416	0.428852	0.96676	0.266919	0.630262	0.487521	0.306237	0.970316	0.386442	0.830158	0.493526	0.291713	0.9654
Asian_19	0.825089	0.926825	0.929569	0.924898	0.929924	0.870277	0.922974	0.913753	0.938367	0.915603	0.924694	0.92452	0.93254	0.917797	0.724498	0.91119	0.904054	0.877454	0	0.89997	0.916862	0.924705	0.918553	0.909969	0.870313	0.921188	0.923121	0.900224	0.940271	0.903891	0.929376	0.930666	0.92131	0.9443	0.929648	0.864017	0.941512	0.941037	0.847674	0.905268	0.907135	0.946113	0.917333	0.820552	0.910782	0.218947	0.948379	0.90505	0.823191
Asian_20	0.392982	0.256453	0.256806	0.266235	0.290832	0.231921	0.306114	0.539369	0.317775	0.201214	0.20554	0.26447	0.323848	0.233173	0.587109	0.646543	0.154495	0.255431	0.89997	0	0.188875	0.264344	0.266527	0.249178	0.502146	0.252285	0.239384	0.436452	0.317624	0.374814	0.235743	0.301478	0.194232	0.33349	0.612078	0.251956	0.460027	0.330717	0.973334	0.131214	0.590188	0.391093	0.169347	0.976186	0.294244	0.863457	0.358895	0.186605	0.972213
Asian_21	0.447041	0.198688	0.192846	0.231427	0.250308	0.299469	0.34601	0.563724	0.263222	0.0964968	0.196216	0.246084	0.221543	0.208097	0.640325	0.676748	0.179408	0.336149	0.916862	0.188875	0	0.233869	0.247046	0.237505	0.573065	0.279479	0.231949	0.463402	0.295099	0.396405	0.199242	0.268667	0.196937	0.266679	0.632838	0.320927	0.444207	0.305692	0.976903	0.13258	0.638071	0.347926	0.126161	0.979394	0.285527	0.884365	0.32428	0.180971	0.975949
Asian_22	0.516536	0.167591	0.162377	0.277423	0.207961	0.372602	0.331902	0.606373	0.226377	0.209179	0.212813	0.185639	0.251198	0.164424	0.651344	0.679899	0.278747	0.339529	0.924705	0.264344	0.233869	0	0.258768	0.236664	0.598946	0.251773	0.269767	0.450638	0.190038	0.401116	0.215561	0.281199	0.228289	0.284783	0.647372	0.368712	0.357165	0.184827	0.980869	0.253448	0.67051	0.289741	0.222977	0.982912	0.326407	0.900166	0.295902	0.262671	0.980071
Asian_23	0.467821	0.273931	0.267418	0.335115	0.293143	0.317737	0.37841	0.546808	0.275133	0.248842	0.189754	0.305194	0.300383	0.302756	0.618452	0.657425	0.208846	0.296268	0.918553	0.266527	0.247046	0.258768	0	0.36292	0.576249	0.118497	0.161213	0.32724	0.288322	0.279663	0.23547	0.357328	0.185407	0.303211	0.659755	0.347381	0.452543	0.289624	0.978164	0.245852	0.674297	0.336583	0.217979	0.980455	0.388082	0.882594	0.362236	0.278424	0.97731
Asian_24	0.473271	0.230313	0.248541	0.29944	0.324399	0.334963	0.387257	0.577037	0.3472	0.229049	0.310036	0.285327	0.255179	0.148645	0.619096	0.596096	0.301531	0.28671	0.909969	0.249178	0.237505	0.236664	0.36292	0	0.542875	0.373382	0.352999	0.53735	0.351279	0.485996	0.331224	0.363848	0.28927	0.39511	0.656817	0.307638	0.389013	0.360686	0.971053	0.244915	0.647	0.430311	0.27049	0.974141	0.31376	0.882964	0.409426	0.234039	0.969845
Asian_25	0.419942	0.606959	0.623471	0.546289	0.644538	0.399583	0.561323	0.510903	0.66642	0.56167	0.599558	0.595912	0.640842	0.563653	0.628589	0.67874	0.52469	0.451941	0.870313	0.502146	0.573065	0.598946	0.576249	0.542875	0	0.591315	0.60527	0.644563	0.681721	0.623611	0.636941	0.650848	0.571463	0.703517	0.721046	0.393134	0.687772	0.678885	0.929747	0.529062	0.64296	0.702323	0.569161	0.937037	0.516573	0.835657	0.701087	0.5261	0.926784
Asian_26	0.484228	0.259274	0.245102	0.349154	0.279038	0.325508	0.388426	0.558249	0.267302	0.271855	0.172132	0.292204	0.310545	0.300541	0.628577	0.675991	0.207753	0.30379	0.921188	0.252285	0.279479	0.251773	0.118497	0.373382	0.591315	0	0.128674	0.289002	0.217602	0.231631	0.210575	0.322581	0.170823	0.233622	0.661862	0.357399	0.427446	0.280535	0.980356	0.242027	0.685877	0.309698	0.206729	0.982465	0.392878	0.887626	0.341732	0.296293	0.979554
Asian_27	0.502626	0.257382	0.241689	0.302212	0.261159	0.348719	0.383752	0.561679	0.247174	0.264127	0.145951	0.292848	0.288286	0.283265	0.651356	0.683879	0.193107	0.344589	0.923121	0.239384	0.231949	0.269767	0.161213	0.352999	0.60527	0.128674	0	0.330428	0.257449	0.253719	0.165475	0.285577	0.159777	0.196067	0.656467	0.373153	0.426922	0.312549	0.980469	0.211437	0.677102	0.321663	0.179897	0.982578	0.3892	0.888362	0.300261	0.285036	0.979672
Asian_28	0.386289	0.468219	0.460249	0.519755	0.44913	0.400302	0.509731	0.64565	0.451331	0.463983	0.363488	0.491572	0.513278	0.484599	0.553339	0.74249	0.377524	0.3829	0.900224	0.436452	0.463402	0.450638	0.32724	0.53735	0.644563	0.289002	0.330428	0	0.406752	0.110354	0.371991	0.466298	0.394509	0.402273	0.707148	0.420688	0.559038	0.457429	0.975758	0.421729	0.741867	0.48381	0.390957	0.978371	0.540673	0.853013	0.468768	0.478427	0.974761
Asian_29	0.60545	0.206797	0.174678	0.317117	0.215183	0.463641	0.319689	0.666908	0.177932	0.265619	0.2484	0.215068	0.247658	0.254233	0.716562	0.754355	0.333679	0.438855	0.940271	0.317624	0.295099	0.190038	0.288322	0.351279	0.681721	0.217602	0.257449	0.406752	0	0.353635	0.181392	0.234698	0.265582	0.200804	0.69216	0.481746	0.356374	0.153444	0.985787	0.302658	0.722765	0.212637	0.280919	0.987309	0.382449	0.919144	0.242025	0.3488	0.985198
Asian_30	0.416427	0.407327	0.398339	0.4646	0.394975	0.364249	0.47908	0.619688	0.385257	0.413389	0.302836	0.435872	0.440335	0.428122	0.577901	0.730271	0.319248	0.342248	0.903891	0.374814	0.396405	0.401116	0.279663	0.485996	0.623611	0.231631	0.253719	0.110354	0.353635	0	0.300398	0.398395	0.338834	0.335971	0.699272	0.38179	0.512609	0.420513	0.97674	0.358566	0.721009	0.427264	0.338194	0.979259	0.495327	0.861987	0.424926	0.428853	0.975791
Asian_31	0.548916	0.24899	0.217755	0.282583	0.20239	0.392694	0.308428	0.607051	0.219629	0.223603	0.165401	0.234369	0.2946	0.233874	0.684969	0.722096	0.223868	0.387613	0.929376	0.235743	0.199242	0.215561	0.23547	0.331224	0.636941	0.210575	0.165475	0.371991	0.181392	0.300398	0	0.221022	0.225316	0.20072	0.647342	0.421887	0.417746	0.23375	0.982781	0.210382	0.67636	0.251809	0.175414	0.984645	0.355071	0.899865	0.246468	0.287201	0.982066
Asian_32	0.571267	0.292971	0.277549	0.320986	0.276552	0.439115	0.338638	0.656053	0.222507	0.266598	0.320752	0.280586	0.327367	0.286789	0.717903	0.740831	0.332151	0.448351	0.930666	0.301478	0.268667	0.281199	0.357328	0.363848	0.650848	0.322581	0.285577	0.466298	0.234698	0.398395	0.221022	0	0.32473	0.279509	0.680193	0.472103	0.431608	0.299028	0.980853	0.293227	0.683203	0.327917	0.284252	0.982907	0.397538	0.909674	0.293997	0.351946	0.980063
Asian_33	0.453289	0.209621	0.205685	0.277498	0.284122	0.322316	0.410221	0.558383	0.25569	0.202326	0.135716	0.291264	0.245775	0.255619	0.633317	0.656274	0.217496	0.320032	0.92131	0.194232	0.196937	0.228289	0.185407	0.28927	0.571463	0.170823	0.159777	0.394509	0.265582	0.338834	0.225316	0.32473	0	0.273624	0.632852	0.325332	0.421962	0.287648	0.978753	0.199743	0.653307	0.350659	0.169774	0.981044	0.36451	0.888504	0.320523	0.218021	0.977888
Asian_34	0.599869	0.249717	0.261024	0.353009	0.266347	0.469407	0.370806	0.668872	0.250557	0.309353	0.225249	0.326826	0.309566	0.321686	0.732178	0.760135	0.313023	0.474785	0.9443	0.33349	0.266679	0.284783	0.303211	0.39511	0.703517	0.233622	0.196067	0.402273	0.200804	0.335971	0.20072	0.279509	0.273624	0	0.689777	0.500803	0.422642	0.301595	0.985891	0.312404	0.729388	0.293191	0.265053	0.987409	0.411415	0.913984	0.239861	0.36002	0.985326
Asian_35	0.663231	0.684517	0.687174	0.659298	0.667338	0.626205	0.676776	0.741116	0.710338	0.64476	0.641696	0.680085	0.709611	0.663705	0.775981	0.772832	0.620339	0.656568	0.929648	0.612078	0.632838	0.647372	0.659755	0.656817	0.721046	0.661862	0.656467	0.707148	0.69216	0.699272	0.647342	0.680193	0.632852	0.689777	0	0.644255	0.751293	0.707078	0.975149	0.618089	0.124146	0.728815	0.609457	0.974603	0.68691	0.90197	0.692959	0.60758	0.971701
Asian_36	0.245769	0.382206	0.404765	0.374009	0.439788	0.13213	0.415829	0.525181	0.477222	0.297706	0.371341	0.388591	0.410238	0.34592	0.518744	0.60683	0.285079	0.178216	0.864017	0.251956	0.320927	0.368712	0.347381	0.307638	0.393134	0.357399	0.373153	0.420688	0.481746	0.38179	0.421887	0.472103	0.325332	0.500803	0.644255	0	0.540983	0.486073	0.961226	0.264132	0.589682	0.526036	0.303776	0.965337	0.320994	0.821005	0.515018	0.227264	0.959576
Asian_37	0.666063	0.338256	0.361072	0.433671	0.283714	0.554032	0.512809	0.703595	0.349312	0.421242	0.420339	0.370993	0.40029	0.340486	0.739624	0.743597	0.476585	0.450416	0.941512	0.460027	0.444207	0.357165	0.452543	0.389013	0.687772	0.427446	0.426922	0.559038	0.356374	0.512609	0.417746	0.431608	0.421962	0.422642	0.751293	0.540983	0	0.353269	0.982954	0.439397	0.762735	0.397855	0.443424	0.984764	0.516895	0.923963	0.452277	0.469066	0.982304
Asian_38	0.604127	0.227253	0.188135	0.307452	0.24084	0.470977	0.336893	0.663163	0.182042	0.271618	0.257521	0.204186	0.268351	0.261531	0.712181	0.757266	0.347788	0.428852	0.941037	0.330717	0.305692	0.184827	0.289624	0.360686	0.678885	0.280535	0.312549	0.457429	0.153444	0.420513	0.23375	0.299028	0.287648	0.301595	0.707078	0.486073	0.353269	0	0.985785	0.314359	0.730076	0.183286	0.292972	0.98729	0.386114	0.918868	0.242138	0.360699	0.985206
Asian_39	0.949461	0.979909	0.981729	0.977185	0.982555	0.964013	0.979236	0.93684	0.984251	0.977211	0.980657	0.981155	0.980097	0.977021	0.922493	0.925936	0.975083	0.96676	0.847674	0.973334	0.976903	0.980869	0.978164	0.971053	0.929747	0.980356	0.980469	0.975758	0.985787	0.97674	0.982781	0.980853	0.978753	0.985891	0.975149	0.961226	0.982954	0.985785	0	0.975049	0.963926	0.987193	0.97848	0.141713	0.972547	0.844363	0.987005	0.972836	0.114688
Asian_40	0.406752	0.232624	0.21189	0.248461	0.25655	0.229038	0.313558	0.529165	0.280194	0.129719	0.169405	0.243544	0.258565	0.203917	0.605369	0.659361	0.120869	0.266919	0.905268	0.131214	0.13258	0.253448	0.245852	0.244915	0.529062	0.242027	0.211437	0.421729	0.302658	0.358566	0.210382	0.293227	0.199743	0.312404	0.618089	0.264132	0.439397	0.314359	0.975049	0	0.60502	0.361094	0.108312	0.977744	0.276819	0.869581	0.355591	0.173302	0.974016
Asian_41	0.61663	0.68872	0.690052	0.624287	0.686185	0.57259	0.686699	0.702142	0.711099	0.636799	0.664995	0.688448	0.707307	0.660972	0.760766	0.742574	0.623029	0.630262	0.907135	0.590188	0.638071	0.67051	0.674297	0.647	0.64296	0.685877	0.677102	0.741867	0.722765	0.721009	0.67636	0.683203	0.653307	0.729388	0.124146	0.589682	0.762735	0.730076	0.963926	0.60502	0	0.755081	0.629584	0.964569	0.684523	0.880466	0.73808	0.603913	0.960033
Asian_42	0.633312	0.315192	0.255418	0.332276	0.277745	0.497207	0.311569	0.681865	0.247125	0.337384	0.312785	0.217613	0.327097	0.343099	0.740604	0.776367	0.378938	0.487521	0.946113	0.391093	0.347926	0.289741	0.336583	0.430311	0.702323	0.309698	0.321663	0.48381	0.212637	0.427264	0.251809	0.327917	0.350659	0.293191	0.728815	0.526036	0.397855	0.183286	0.987193	0.361094	0.755081	0	0.320284	0.988583	0.401061	0.922781	0.259519	0.413243	0.986673
Asian_43	0.434854	0.240268	0.218227	0.254177	0.240611	0.263611	0.324684	0.545231	0.276875	0.138224	0.138685	0.242263	0.289338	0.241863	0.628274	0.667296	0.149826	0.306237	0.917333	0.169347	0.126161	0.222977	0.217979	0.27049	0.569161	0.206729	0.179897	0.390957	0.280919	0.338194	0.175414	0.284252	0.169774	0.265053	0.609457	0.303776	0.443424	0.292972	0.97848	0.108312	0.629584	0.320284	0	0.980807	0.304009	0.880465	0.291026	0.1734	0.977592
Asian_44	0.954102	0.982073	0.983702	0.979637	0.984432	0.96787	0.98148	0.943552	0.985937	0.979678	0.982746	0.983195	0.982248	0.979494	0.929476	0.933643	0.977457	0.970316	0.820552	0.976186	0.979394	0.982912	0.980455	0.974141	0.937037	0.982465	0.982578	0.978371	0.987309	0.979259	0.984645	0.982907	0.981044	0.987409	0.974603	0.965337	0.984764	0.98729	0.141713	0.977744	0.964569	0.988583	0.980807	0	0.975483	0.815736	0.98841	0.975591	0.084402
Asian_45	0.482458	0.317208	0.289592	0.334529	0.347907	0.374348	0.298558	0.600886	0.357342	0.288075	0.330119	0.27819	0.345771	0.296559	0.608941	0.708372	0.314222	0.386442	0.910782	0.294244	0.285527	0.326407	0.388082	0.31376	0.516573	0.392878	0.3892	0.540673	0.382449	0.495327	0.355071	0.397538	0.36451	0.411415	0.68691	0.320994	0.516895	0.386114	0.972547	0.276819	0.684523	0.401061	0.304009	0.975483	0	0.882761	0.436712	0.317411	0.971391
Asian_46	0.762169	0.90326	0.904177	0.893662	0.901391	0.817603	0.889216	0.883026	0.916524	0.886058	0.889244	0.90102	0.909718	0.893617	0.622346	0.886927	0.863167	0.830158	0.218947	0.863457	0.884365	0.900166	0.882594	0.882964	0.835657	0.887626	0.888362	0.853013	0.919144	0.861987	0.899865	0.909674	0.888504	0.913984	0.90197	0.821005	0.923963	0.918868	0.844363	0.869581	0.880466	0.922781	0.880465	0.815736	0.882761	0	0.921485	0.871091	0.817877
Asian_47	0.608792	0.326208	0.275653	0.290727	0.309203	0.483715	0.346015	0.676724	0.269309	0.324058	0.313033	0.282065	0.361149	0.329791	0.755922	0.769273	0.359863	0.493526	0.948379	0.358895	0.32428	0.295902	0.362236	0.409426	0.701087	0.341732	0.300261	0.468768	0.242025	0.424926	0.246468	0.293997	0.320523	0.239861	0.692959	0.515018	0.452277	0.242138	0.987005	0.355591	0.73808	0.259519	0.291026	0.98841	0.436712	0.921485	0	0.390107	0.986483
Asian_48	0.391284	0.270132	0.281073	0.280446	0.315717	0.240905	0.376272	0.53929	0.355207	0.175123	0.250242	0.284341	0.297249	0.240456	0.605434	0.629478	0.204116	0.291713	0.90505	0.186605	0.180971	0.262671	0.278424	0.234039	0.5261	0.296293	0.285036	0.478427	0.3488	0.428853	0.287201	0.351946	0.218021	0.36002	0.60758	0.227264	0.469066	0.360699	0.972836	0.173302	0.603913	0.413243	0.1734	0.975591	0.317411	0.871091	0.390107	0	0.971541
Asian_49	0.946792	0.979101	0.981003	0.976254	0.981865	0.962525	0.97838	0.934242	0.983608	0.97627	0.979873	0.980381	0.97929	0.976097	0.918689	0.922923	0.973691	0.9654	0.823191	0.972213	0.975949	0.980071	0.97731	0.969845	0.926784	0.979554	0.979672	0.974761	0.985198	0.975791	0.982066	0.980063	0.977888	0.985326	0.971701	0.959576	0.982304	0.985206	0.114688	0.974016	0.960033	0.986673	0.977592	0.084402	0.971391	0.817877	0.986483	0.971541	0
Asian_50	0.951317	0.980722	0.982475	0.978104	0.983259	0.965439	0.980079	0.939289	0.984874	0.978127	0.981444	0.981924	0.980902	0.977943	0.925385	0.928757	0.976093	0.96808	0.85936	0.974412	0.977831	0.981647	0.979018	0.972203	0.932703	0.981144	0.981256	0.976733	0.986374	0.977672	0.983476	0.981565	0.97961	0.986469	0.975878	0.962705	0.983642	0.986372	0.0608442	0.976047	0.965066	0.987726	0.979353	0.175095	0.973643	0.85694	0.987545	0.973876	0.152783
Asian_51	0.317368	0.35057	0.391961	0.459586	0.414744	0.323517	0.513431	0.598476	0.425195	0.392492	0.315568	0.416033	0.427897	0.384746	0.472986	0.678118	0.317672	0.292372	0.878899	0.342128	0.385684	0.349987	0.296984	0.408708	0.574488	0.276734	0.323864	0.14909	0.405215	0.186444	0.383844	0.457711	0.324675	0.418027	0.678484	0.32638	0.497235	0.433757	0.968327	0.35169	0.693385	0.492561	0.338195	0.971713	0.483199	0.829653	0.512844	0.362109	0.967041
Asian_52	0.410196	0.551852	0.54466	0.581526	0.550039	0.475715	0.602225	0.663153	0.564365	0.5374	0.486229	0.573204	0.590082	0.563385	0.3528	0.746139	0.475444	0.458059	0.840028	0.513121	0.537582	0.543114	0.446165	0.587822	0.658404	0.429651	0.468958	0.26911	0.552908	0.311426	0.519101	0.57543	0.489268	0.548356	0.72745	0.483385	0.645676	0.576714	0.959916	0.507321	0.748203	0.597961	0.488318	0.96421	0.590763	0.766342	0.585482	0.538583	0.958263
Asian_53	0.448349	0.300407	0.317009	0.411671	0.382352	0.326561	0.483121	0.594132	0.348375	0.360229	0.2726	0.358051	0.366623	0.300774	0.580747	0.687462	0.295926	0.223698	0.901543	0.328037	0.361297	0.325978	0.259346	0.363581	0.550294	0.212267	0.270051	0.276346	0.352057	0.217177	0.323854	0.421965	0.290785	0.38658	0.704289	0.270304	0.427716	0.383176	0.974774	0.319932	0.709327	0.42386	0.328368	0.977496	0.385584	0.868731	0.466929	0.342308	0.973731
Asian_54	0.503752	0.179797	0.177434	0.289691	0.288441	0.37232	0.417904	0.60798	0.236999	0.230569	0.192261	0.301412	0.170987	0.223455	0.651184	0.708385	0.254531	0.373552	0.925782	0.290231	0.204587	0.241213	0.29419	0.254637	0.632669	0.281303	0.260276	0.470963	0.266264	0.408154	0.266819	0.330061	0.207443	0.251001	0.673717	0.362124	0.436997	0.312975	0.979269	0.252268	0.692789	0.362857	0.241273	0.981279	0.288795	0.898153	0.37541	0.23431	0.978161
Asian_55	0.495904	0.36536	0.363223	0.31945	0.413418	0.386348	0.422498	0.445046	0.426721	0.321899	0.38764	0.367166	0.395069	0.346217	0.645184	0.68021	0.365801	0.398971	0.908867	0.323152	0.327344	0.391742	0.425148	0.336515	0.427328	0.431184	0.420652	0.57839	0.456466	0.537761	0.409726	0.430874	0.355157	0.470863	0.673988	0.353758	0.546011	0.459396	0.963621	0.329403	0.620521	0.503277	0.34698	0.967527	0.332615	0.880136	0.488945	0.301181	0.962124
Asian_56	0.614983	0.399745	0.348129	0.358051	0.345656	0.490495	0.322849	0.707018	0.351967	0.365089	0.382692	0.328434	0.434866	0.381777	0.773306	0.786647	0.400312	0.500021	0.947436	0.4055	0.375511	0.35321	0.435006	0.448111	0.704506	0.421563	0.374851	0.505893	0.306006	0.495015	0.301063	0.347693	0.400924	0.332322	0.695417	0.529905	0.526887	0.308206	0.987086	0.380885	0.74112	0.326047	0.339871	0.988491	0.475014	0.920387	0.164737	0.439095	0.986562
Asian_57	0.664661	0.679193	0.683999	0.684701	0.686604	0.630878	0.679823	0.743118	0.704161	0.634413	0.67265	0.675283	0.707085	0.657135	0.765878	0.75882	0.641029	0.625991	0.917961	0.6144	0.648965	0.648694	0.660452	0.653757	0.70512	0.674244	0.685366	0.738612	0.712046	0.723181	0.675454	0.692511	0.660845	0.732719	0.114326	0.633817	0.75112	0.707879	0.971366	0.626801	0.0786463	0.744794	0.640311	0.971219	0.686076	0.894587	0.739858	0.616195	0.967771
Asian_58	0.721234	0.611387	0.593757	0.524357	0.604459	0.648086	0.624666	0.283678	0.589554	0.614033	0.610325	0.584856	0.608806	0.613868	0.800908	0.814525	0.631673	0.672133	0.951489	0.61591	0.613181	0.604584	0.614612	0.637097	0.589458	0.607755	0.602153	0.681969	0.591008	0.6578	0.602357	0.609723	0.597241	0.620932	0.786077	0.663879	0.649265	0.579105	0.963449	0.627135	0.76756	0.558404	0.605902	0.967375	0.649964	0.932398	0.586038	0.612388	0.961931
Asian_59	0.508291	0.324334	0.322307	0.427714	0.338744	0.344439	0.442296	0.603112	0.318381	0.346892	0.234035	0.348215	0.374702	0.348219	0.635934	0.70996	0.2737	0.325661	0.92334	0.315582	0.365243	0.300361	0.206312	0.422025	0.602396	0.133228	0.201523	0.242151	0.259988	0.183455	0.257526	0.352841	0.260358	0.265047	0.684668	0.370741	0.434248	0.324113	0.98134	0.307171	0.711184	0.363874	0.286105	0.983362	0.457965	0.892686	0.365381	0.356766	0.980579
Asian_60	0.595081	0.210728	0.167074	0.252658	0.249018	0.451642	0.342862	0.643986	0.144463	0.25329	0.223268	0.218124	0.21857	0.260652	0.724275	0.755601	0.310678	0.440433	0.941863	0.342318	0.256203	0.239733	0.281762	0.360978	0.679296	0.263547	0.228219	0.453069	0.187654	0.390242	0.190034	0.283826	0.264907	0.232442	0.714356	0.478688	0.367305	0.176248	0.985377	0.289961	0.728618	0.179901	0.254138	0.986957	0.369004	0.91708	0.224628	0.359438	0.98479
Asian_61	0.603142	0.300687	0.249034	0.303115	0.295427	0.471887	0.369674	0.668924	0.231156	0.325624	0.304235	0.283472	0.313777	0.337397	0.752139	0.770328	0.386995	0.49218	0.947183	0.362041	0.346405	0.278927	0.345949	0.4054	0.691393	0.314226	0.311491	0.473045	0.177405	0.416793	0.267379	0.292946	0.289906	0.264995	0.701697	0.501245	0.383706	0.193882	0.986407	0.357609	0.734812	0.193508	0.3164	0.987868	0.433999	0.923354	0.17937	0.383134	0.985882
Asian_62	0.498434	0.154344	0.144587	0.279035	0.267061	0.376828	0.384721	0.598252	0.239781	0.184488	0.211707	0.252343	0.175197	0.204694	0.637101	0.676537	0.290954	0.338532	0.925005	0.282719	0.191324	0.206139	0.241111	0.250439	0.603381	0.257006	0.272062	0.477244	0.260214	0.421096	0.273918	0.337907	0.177123	0.293837	0.678373	0.370139	0.409602	0.265221	0.979149	0.247517	0.684336	0.340131	0.237742	0.98135	0.321742	0.89672	0.363992	0.250435	0.978359
Asian_63	0.69303	0.339727	0.295952	0.39937	0.338966	0.571768	0.40738	0.731198	0.238913	0.402436	0.328647	0.314161	0.348134	0.394795	0.785305	0.818781	0.436489	0.558228	0.956956	0.461523	0.401797	0.329156	0.393833	0.492215	0.757269	0.347787	0.332633	0.484632	0.203202	0.431155	0.272751	0.341878	0.388035	0.265648	0.761876	0.597073	0.410404	0.206607	0.989858	0.43114	0.792096	0.176469	0.387318	0.990961	0.479272	0.936494	0.25108	0.490398	0.989456
Asian_64	0.579342	0.277253	0.250937	0.323225	0.230171	0.440798	0.30296	0.645492	0.278288	0.266828	0.226129	0.262627	0.358404	0.300592	0.710562	0.756063	0.282846	0.43276	0.940456	0.311574	0.256944	0.240181	0.307881	0.376167	0.675927	0.268163	0.259287	0.407393	0.207836	0.368859	0.181548	0.29245	0.292482	0.167305	0.665407	0.477991	0.448158	0.257135	0.985723	0.275463	0.71928	0.260037	0.221658	0.987273	0.358149	0.907793	0.211351	0.350837	0.985139
Asian_65	0.611861	0.183936	0.188071	0.317758	0.291651	0.470264	0.393137	0.657626	0.208922	0.27309	0.295242	0.204537	0.251278	0.190524	0.702006	0.730184	0.350435	0.382673	0.935573	0.331318	0.304857	0.225905	0.333773	0.296553	0.637349	0.317375	0.320232	0.516494	0.233583	0.444438	0.281441	0.340726	0.309062	0.343102	0.740335	0.452195	0.300214	0.205491	0.983117	0.314844	0.730654	0.228771	0.325484	0.98495	0.369833	0.919176	0.340289	0.348546	0.982425
Black_1	0.79526	0.872483	0.871434	0.858155	0.870619	0.793336	0.825187	0.855616	0.888844	0.847125	0.851835	0.858665	0.880705	0.859506	0.847114	0.868207	0.82927	0.81769	0.922025	0.819936	0.849205	0.865593	0.851988	0.848875	0.707865	0.858605	0.85914	0.881712	0.889067	0.874395	0.865581	0.881265	0.853738	0.889362	0.52223	0.791673	0.904789	0.891211	0.959207	0.825398	0.475979	0.894363	0.839518	0.960259	0.809537	0.905584	0.892608	0.835823	0.955315
Black_2	0.556721	0.301903	0.245657	0.301164	0.265361	0.432405	0.307946	0.65241	0.266763	0.278886	0.292284	0.235313	0.304595	0.315864	0.723664	0.736094	0.340281	0.434207	0.941122	0.329851	0.307511	0.23914	0.342767	0.353131	0.669672	0.321584	0.315215	0.473075	0.215913	0.42944	0.265147	0.313837	0.286247	0.28087	0.678375	0.453641	0.428571	0.21807	0.985109	0.322774	0.71713	0.203556	0.262629	0.98672	0.389372	0.913126	0.202683	0.346378	0.984505
Black_3	0.777423	0.728136	0.720073	0.731245	0.719873	0.744793	0.718409	0.814198	0.727882	0.725278	0.736746	0.700649	0.731488	0.7229	0.819289	0.842605	0.741512	0.743997	0.948639	0.72779	0.734559	0.71858	0.725887	0.741077	0.80093	0.728415	0.748291	0.770058	0.721857	0.768246	0.734052	0.735133	0.737614	0.752688	0.102648	0.754208	0.769668	0.724097	0.98135	0.729332	0.171116	0.728618	0.732507	0.980158	0.740952	0.934115	0.746125	0.732323	0.978141
Black_4	0.651559	0.296498	0.256333	0.351195	0.290927	0.521904	0.354963	0.699376	0.208855	0.366839	0.296515	0.262205	0.308391	0.355811	0.753209	0.793078	0.392891	0.506226	0.950914	0.410814	0.354581	0.302406	0.344256	0.4487	0.724791	0.298479	0.300513	0.452803	0.185502	0.409712	0.255238	0.320166	0.348276	0.239365	0.734391	0.557054	0.380855	0.199878	0.988331	0.388564	0.766494	0.16886	0.341311	0.989594	0.424919	0.928116	0.261423	0.439952	0.987865
Black_5	0.931271	0.968996	0.971342	0.970267	0.973798	0.949429	0.968196	0.963326	0.975356	0.965252	0.969962	0.970633	0.968782	0.964451	0.885234	0.89322	0.963305	0.95153	0.903956	0.96175	0.966123	0.97111	0.966176	0.956105	0.913047	0.968895	0.970011	0.961148	0.977904	0.963403	0.973846	0.972158	0.967825	0.978453	0.973043	0.944294	0.973576	0.977717	0.304455	0.963058	0.963858	0.979974	0.967783	0.394272	0.957927	0.902681	0.981052	0.960936	0.376901
Black_6	0.705092	0.414462	0.38957	0.46983	0.419872	0.605811	0.4745	0.757036	0.343617	0.463608	0.429311	0.409203	0.403362	0.457684	0.803678	0.836074	0.484952	0.593873	0.952812	0.486294	0.445017	0.428703	0.481339	0.53047	0.761227	0.445171	0.410365	0.560673	0.325396	0.479063	0.358147	0.400969	0.472924	0.352068	0.719332	0.629268	0.48316	0.349872	0.986994	0.472088	0.74696	0.318455	0.457633	0.988408	0.528939	0.936992	0.371553	0.540966	0.986467
Black_7	0.736678	0.630818	0.614115	0.640258	0.618741	0.682576	0.608388	0.775386	0.626039	0.640305	0.633405	0.602403	0.642837	0.639182	0.8017	0.828233	0.650386	0.674829	0.948037	0.650049	0.639236	0.631376	0.636061	0.670439	0.77641	0.637698	0.639967	0.691145	0.617717	0.677599	0.620103	0.651127	0.655569	0.635676	0.295448	0.700921	0.692703	0.629942	0.982382	0.643522	0.380919	0.619393	0.633828	0.981062	0.655691	0.928528	0.629452	0.660309	0.979176
Black_8	0.674969	0.340852	0.295885	0.403716	0.323525	0.557181	0.391918	0.724328	0.254226	0.400802	0.355106	0.305007	0.344884	0.395173	0.772102	0.807272	0.444824	0.53854	0.954758	0.445442	0.405725	0.341884	0.381619	0.487726	0.745694	0.334698	0.365035	0.487345	0.225355	0.445184	0.309725	0.361428	0.392485	0.28545	0.753976	0.58903	0.417478	0.229274	0.989308	0.422071	0.782904	0.163205	0.384371	0.990471	0.464324	0.935824	0.294737	0.479767	0.988881
Black_9	0.458234	0.370233	0.349732	0.312717	0.194105	0.306404	0.319226	0.564355	0.354394	0.265759	0.27889	0.327017	0.407085	0.317106	0.652399	0.673139	0.237767	0.316987	0.913706	0.206113	0.285783	0.321228	0.278689	0.343992	0.563806	0.296629	0.271334	0.412825	0.347338	0.381925	0.259465	0.334178	0.278124	0.365612	0.619958	0.340971	0.364867	0.359523	0.977321	0.216762	0.619288	0.385147	0.223725	0.979745	0.393293	0.876809	0.359473	0.262671	0.976408
Black_10	0.922968	0.966697	0.969218	0.964528	0.970963	0.942595	0.965464	0.958353	0.973344	0.961891	0.967892	0.96837	0.966348	0.961125	0.896415	0.885153	0.959406	0.947457	0.911121	0.95592	0.962116	0.968023	0.963428	0.951351	0.902908	0.96687	0.967043	0.958718	0.975851	0.96043	0.970709	0.967401	0.964504	0.976516	0.968046	0.937145	0.971835	0.975895	0.308803	0.959068	0.955735	0.978351	0.964541	0.397778	0.954908	0.911528	0.978038	0.95509	0.385582
Black_11	0.420163	0.412206	0.405793	0.461105	0.407584	0.336991	0.487927	0.618106	0.396121	0.416064	0.300485	0.439594	0.447383	0.427899	0.582786	0.718053	0.318752	0.329363	0.908684	0.383058	0.401304	0.371578	0.253936	0.480188	0.612278	0.220678	0.272076	0.143731	0.365728	0.103131	0.329703	0.429822	0.330547	0.348162	0.684395	0.364008	0.518866	0.423019	0.977263	0.368501	0.718023	0.44528	0.334556	0.979709	0.502355	0.865392	0.440098	0.419292	0.976332
Black_12	0.723906	0.636073	0.620329	0.65605	0.628011	0.6737	0.62751	0.775246	0.635087	0.637457	0.648944	0.603637	0.644276	0.638066	0.783966	0.815113	0.666099	0.667845	0.944657	0.647628	0.656504	0.624792	0.640426	0.663704	0.760673	0.636107	0.668392	0.70489	0.616311	0.697295	0.645578	0.651973	0.652158	0.671235	0.249015	0.687555	0.690879	0.625273	0.980824	0.648607	0.332404	0.6378	0.646407	0.979674	0.662878	0.927927	0.66242	0.650868	0.977562
Black_13	0.832515	0.928707	0.934593	0.919603	0.937744	0.877043	0.926323	0.887891	0.943611	0.918968	0.931401	0.932567	0.928836	0.918148	0.813809	0.78363	0.913055	0.885087	0.860823	0.906478	0.918806	0.931788	0.92271	0.897746	0.77601	0.92977	0.930155	0.913737	0.948868	0.917159	0.938179	0.932486	0.924535	0.949478	0.931527	0.865759	0.939687	0.948917	0.574683	0.912429	0.901378	0.953764	0.923854	0.611621	0.904436	0.854075	0.953103	0.904841	0.560086
Black_14	0.707272	0.364395	0.333623	0.427295	0.36766	0.588746	0.436722	0.748272	0.272946	0.4333	0.382965	0.353415	0.373608	0.421546	0.796214	0.829542	0.45715	0.577209	0.958378	0.471493	0.425436	0.383266	0.42876	0.516158	0.76992	0.381655	0.369057	0.507353	0.258873	0.453297	0.317619	0.375086	0.427693	0.283007	0.776423	0.618418	0.437547	0.275603	0.990213	0.45103	0.797281	0.22134	0.411519	0.991274	0.500513	0.940508	0.310741	0.5093	0.989825
Black_15	0.535366	0.292641	0.298504	0.397207	0.300639	0.376592	0.43477	0.599173	0.285196	0.340784	0.177225	0.354296	0.336023	0.348937	0.663887	0.712857	0.218691	0.378731	0.92902	0.276605	0.29975	0.309525	0.196689	0.407776	0.634518	0.132139	0.145453	0.29635	0.246071	0.216213	0.209099	0.307142	0.228978	0.20279	0.67593	0.414426	0.424693	0.332991	0.982389	0.255861	0.704054	0.347267	0.239291	0.984298	0.417899	0.896732	0.355141	0.344708	0.981673
Black_16	0.746557	0.565885	0.548241	0.579714	0.57036	0.674552	0.599773	0.791698	0.51915	0.58808	0.575133	0.551535	0.568764	0.589829	0.828608	0.820241	0.605977	0.676276	0.955371	0.613606	0.591939	0.571838	0.599497	0.638785	0.790377	0.578318	0.565291	0.645441	0.519021	0.614098	0.538867	0.567075	0.598333	0.538099	0.816682	0.694208	0.603307	0.519921	0.978602	0.601533	0.825516	0.485162	0.583485	0.980909	0.628031	0.93739	0.550028	0.637074	0.977704
Black_17	0.564877	0.330167	0.315055	0.325003	0.194382	0.437007	0.416383	0.628523	0.36048	0.33814	0.358417	0.343538	0.395074	0.350219	0.704775	0.736981	0.38066	0.449091	0.93342	0.362999	0.34921	0.323131	0.374552	0.39575	0.648253	0.371011	0.374249	0.512857	0.329114	0.482909	0.352287	0.38697	0.335972	0.383532	0.680043	0.465797	0.20522	0.341318	0.981474	0.353689	0.694563	0.383858	0.339379	0.983406	0.441899	0.904181	0.377242	0.368987	0.980779
Black_18	0.443016	0.650596	0.666338	0.637046	0.64732	0.513969	0.631774	0.682494	0.707339	0.59875	0.64341	0.648453	0.671235	0.610751	0.137024	0.692443	0.58745	0.482058	0.729204	0.564862	0.617538	0.648602	0.602226	0.587834	0.584269	0.621732	0.636135	0.551059	0.713791	0.572583	0.674913	0.701196	0.600149	0.728736	0.754911	0.477593	0.683927	0.708739	0.922947	0.594747	0.72821	0.735102	0.610099	0.931007	0.630929	0.626794	0.72668	0.566103	0.919837
Black_19	0.62643	0.293053	0.267467	0.383522	0.327144	0.498949	0.406859	0.700935	0.256636	0.33802	0.337787	0.256598	0.302325	0.325618	0.727684	0.762692	0.418704	0.455912	0.946371	0.392655	0.374224	0.254332	0.344971	0.401792	0.698909	0.311535	0.350952	0.50035	0.219416	0.459923	0.329687	0.352013	0.327793	0.336589	0.741372	0.511129	0.392157	0.19272	0.987179	0.390318	0.757869	0.222667	0.355201	0.988571	0.448965	0.928721	0.318572	0.391312	0.986659
Black_20	0.676115	0.367693	0.329294	0.328841	0.383573	0.545488	0.473333	0.691152	0.277939	0.408754	0.370662	0.352496	0.362599	0.39946	0.78998	0.812817	0.445708	0.575722	0.955387	0.442204	0.404992	0.376601	0.443081	0.475006	0.716879	0.411242	0.355778	0.54983	0.311142	0.49234	0.325281	0.376639	0.373807	0.364822	0.764949	0.569031	0.446935	0.29536	0.987687	0.436423	0.762044	0.266925	0.404765	0.989023	0.496135	0.937655	0.316112	0.464943	0.987194
Black_21	0.567301	0.313837	0.270298	0.325599	0.290053	0.415865	0.229339	0.638253	0.280869	0.310955	0.304693	0.211723	0.331184	0.30873	0.688762	0.743511	0.323633	0.415145	0.935231	0.316965	0.31641	0.277527	0.334134	0.364867	0.64505	0.340779	0.330043	0.50766	0.269428	0.457062	0.280507	0.364845	0.360432	0.312999	0.706837	0.445966	0.466511	0.252901	0.984046	0.308966	0.721202	0.232232	0.305067	0.985779	0.327363	0.903167	0.294693	0.358765	0.983392
Black_22	0.396846	0.449383	0.426188	0.358406	0.400565	0.284189	0.239594	0.591722	0.466841	0.353622	0.388815	0.361388	0.489875	0.401897	0.634286	0.677473	0.340113	0.365756	0.900923	0.273018	0.367193	0.401577	0.399283	0.40281	0.421492	0.40545	0.395727	0.525838	0.44354	0.498436	0.363269	0.438841	0.382074	0.45052	0.638891	0.284831	0.571059	0.460584	0.969541	0.324324	0.609965	0.443472	0.32696	0.972825	0.277144	0.860939	0.437322	0.339683	0.968282
Black_23	0.691812	0.366648	0.318299	0.419931	0.357963	0.574089	0.396085	0.742818	0.276199	0.40932	0.368666	0.33253	0.379135	0.413316	0.793628	0.817716	0.452651	0.562953	0.957193	0.466297	0.41724	0.35049	0.415029	0.497906	0.759522	0.375968	0.376305	0.484406	0.233362	0.455091	0.312182	0.355631	0.415736	0.288244	0.763209	0.601779	0.442582	0.240572	0.989827	0.442243	0.791283	0.193768	0.391171	0.99092	0.493406	0.938424	0.277879	0.495665	0.989421
Black_24	0.228535	0.381557	0.382503	0.367501	0.433323	0.141957	0.396647	0.546354	0.452619	0.282723	0.357908	0.388845	0.392873	0.353216	0.564938	0.612749	0.260233	0.180775	0.871392	0.23517	0.312442	0.370137	0.315699	0.328203	0.382249	0.338335	0.359888	0.449259	0.470797	0.410836	0.408218	0.462883	0.292717	0.498562	0.643075	0.15169	0.545798	0.462768	0.963759	0.262278	0.595826	0.517889	0.313088	0.967432	0.370331	0.824273	0.491808	0.276715	0.962232
Black_25	0.326835	0.340701	0.360318	0.379961	0.408264	0.225753	0.383224	0.548857	0.42876	0.289083	0.348641	0.362386	0.381849	0.316679	0.573668	0.631573	0.269768	0.153638	0.874094	0.243149	0.321196	0.3467	0.295211	0.309243	0.452282	0.318605	0.349555	0.447248	0.446339	0.409615	0.38974	0.450716	0.334434	0.484336	0.664417	0.183871	0.50214	0.442555	0.964503	0.257681	0.62392	0.491976	0.315163	0.968315	0.296392	0.832653	0.507549	0.282515	0.963039
Black_26	0.537071	0.247057	0.221461	0.312353	0.219906	0.388362	0.328891	0.60622	0.241529	0.240582	0.167075	0.266704	0.312788	0.279018	0.683294	0.723727	0.229599	0.36722	0.931066	0.254755	0.237205	0.22562	0.20562	0.359062	0.634945	0.191221	0.190493	0.35545	0.198673	0.289312	0.137456	0.291103	0.215678	0.211627	0.648188	0.418905	0.424621	0.225813	0.983323	0.220672	0.680841	0.254204	0.176564	0.985127	0.354643	0.900708	0.2515	0.28172	0.982643
Black_27	0.558656	0.270231	0.247461	0.307955	0.235287	0.412943	0.233288	0.629122	0.278536	0.282009	0.263849	0.211442	0.34513	0.288054	0.68666	0.740926	0.275307	0.419605	0.93448	0.292054	0.270702	0.253433	0.314135	0.366629	0.647169	0.291364	0.28632	0.46155	0.227589	0.42278	0.233541	0.307441	0.321313	0.237892	0.684631	0.450069	0.46173	0.270458	0.983958	0.274704	0.711457	0.246903	0.255653	0.985651	0.306387	0.901624	0.276312	0.332246	0.983256
Black_28	0.934667	0.971657	0.973713	0.970863	0.975683	0.951297	0.970639	0.964998	0.977412	0.967594	0.972433	0.972883	0.971611	0.966986	0.889628	0.900311	0.965869	0.955043	0.855494	0.963536	0.968296	0.972801	0.968583	0.958708	0.918148	0.971544	0.972185	0.96459	0.97978	0.96671	0.975741	0.974188	0.969516	0.980324	0.973276	0.946716	0.975962	0.979297	0.253727	0.965704	0.964381	0.981457	0.96969	0.395802	0.961392	0.849405	0.981219	0.962297	0.379317
Black_29	0.555683	0.204218	0.198607	0.305316	0.236954	0.405535	0.375916	0.627448	0.16456	0.243073	0.202607	0.25207	0.248461	0.243075	0.683993	0.733521	0.276186	0.423211	0.930614	0.247043	0.211121	0.225455	0.304059	0.310617	0.64367	0.263404	0.227739	0.440141	0.211917	0.364625	0.177698	0.167392	0.24787	0.203985	0.672401	0.443109	0.391204	0.266109	0.981068	0.230629	0.674509	0.320808	0.238435	0.983115	0.350105	0.906576	0.326449	0.306717	0.980284
Black_30	0.396279	0.379984	0.367331	0.379543	0.407208	0.288095	0.311471	0.590904	0.431895	0.321903	0.358447	0.329522	0.412056	0.340276	0.590916	0.685548	0.31954	0.327373	0.892812	0.272996	0.340236	0.373835	0.397035	0.352556	0.400139	0.402448	0.413048	0.548327	0.441373	0.508894	0.380156	0.461261	0.376322	0.483102	0.662575	0.27123	0.544998	0.434214	0.966973	0.279105	0.628927	0.474171	0.342864	0.970529	0.210372	0.858881	0.499046	0.315876	0.9656
Black_31	0.289019	0.360394	0.372138	0.314626	0.388269	0.15919	0.362612	0.521247	0.427266	0.284907	0.306201	0.354335	0.413814	0.349803	0.572854	0.626385	0.231569	0.237214	0.88487	0.18373	0.289755	0.348792	0.279236	0.332538	0.41205	0.281465	0.306426	0.414039	0.422857	0.373951	0.355889	0.409863	0.275545	0.422121	0.621031	0.17476	0.5362	0.422471	0.968079	0.257352	0.565586	0.467041	0.256239	0.971511	0.367383	0.839352	0.431598	0.244996	0.966758
Black_32	0.769173	0.641673	0.621374	0.644717	0.628962	0.712779	0.620327	0.811352	0.606791	0.661497	0.637516	0.60349	0.64647	0.652152	0.841575	0.863008	0.668232	0.711106	0.960902	0.678672	0.65693	0.641103	0.652644	0.696206	0.808898	0.63808	0.630608	0.701693	0.604215	0.681429	0.613079	0.646084	0.660763	0.61476	0.501578	0.731114	0.687074	0.598014	0.985772	0.667032	0.576059	0.565555	0.647921	0.984074	0.672672	0.945588	0.597076	0.681718	0.982666
Black_33	0.57632	0.185406	0.146703	0.290632	0.247684	0.422465	0.336901	0.625465	0.174503	0.262632	0.246375	0.202008	0.195944	0.226711	0.682076	0.735939	0.31707	0.39669	0.93377	0.285404	0.271873	0.211889	0.296015	0.300592	0.650621	0.258791	0.26918	0.482577	0.184307	0.415096	0.255959	0.313567	0.270322	0.281616	0.717989	0.437629	0.361551	0.184712	0.983324	0.267933	0.710368	0.234037	0.278488	0.985108	0.320593	0.909963	0.319348	0.32507	0.982629
Black_34	0.307457	0.478236	0.474219	0.397478	0.501654	0.222039	0.415307	0.545928	0.535735	0.414659	0.444921	0.448423	0.510119	0.442389	0.555287	0.646354	0.357603	0.257512	0.867024	0.329224	0.432969	0.455263	0.424622	0.417185	0.274185	0.426386	0.444905	0.483595	0.543948	0.450877	0.488168	0.532758	0.422792	0.568856	0.66452	0.199119	0.604447	0.541413	0.95431	0.359985	0.587794	0.573673	0.406132	0.959204	0.358439	0.820784	0.567175	0.371136	0.952411
Black_35	0.615829	0.260177	0.224214	0.303664	0.286943	0.465099	0.398657	0.664846	0.21572	0.282084	0.317021	0.231781	0.25475	0.257801	0.718665	0.752481	0.364381	0.463954	0.939943	0.327605	0.311838	0.241366	0.354666	0.331003	0.670818	0.32736	0.300447	0.51236	0.2228	0.452086	0.272805	0.304026	0.300525	0.350464	0.724918	0.463236	0.380786	0.193794	0.984599	0.326106	0.730667	0.235001	0.33111	0.986275	0.401911	0.921996	0.301165	0.331747	0.983975
Black_36	0.863566	0.940784	0.944936	0.93183	0.948833	0.897707	0.937309	0.919964	0.952575	0.93209	0.942338	0.943077	0.940689	0.931204	0.868879	0.815712	0.928232	0.905616	0.901389	0.923358	0.933804	0.941827	0.934263	0.914225	0.824974	0.940447	0.94168	0.926119	0.957492	0.9305	0.94912	0.945403	0.936327	0.958567	0.91828	0.888104	0.949986	0.956502	0.52468	0.927784	0.895301	0.960973	0.936686	0.561926	0.919601	0.899239	0.960494	0.920498	0.507985
Black_37	0.587681	0.253059	0.199212	0.29698	0.256932	0.447081	0.266945	0.635059	0.229681	0.290817	0.240064	0.202051	0.29701	0.285309	0.6848	0.739974	0.323045	0.422324	0.938167	0.335783	0.288483	0.240023	0.27904	0.378894	0.662036	0.27363	0.271274	0.462946	0.209704	0.411942	0.232117	0.304848	0.302005	0.269758	0.709731	0.474016	0.443514	0.228345	0.984719	0.31153	0.727786	0.232121	0.276233	0.986377	0.33658	0.910468	0.250004	0.362866	0.984101
Black_38	0.92005	0.96394	0.966736	0.965634	0.969889	0.941103	0.962917	0.957661	0.971443	0.959806	0.965026	0.965943	0.963729	0.958917	0.894929	0.876483	0.957544	0.943255	0.91374	0.95572	0.960709	0.966334	0.960369	0.949034	0.899165	0.963842	0.965356	0.954854	0.97441	0.957457	0.96987	0.967993	0.962753	0.975102	0.969186	0.935168	0.969564	0.974046	0.324134	0.957268	0.958682	0.976988	0.962717	0.399667	0.951095	0.913165	0.97817	0.954583	0.379156
Black_39	0.631772	0.810326	0.825966	0.819726	0.836594	0.705377	0.814269	0.811148	0.849533	0.790883	0.807542	0.817916	0.821927	0.793812	0.395581	0.775756	0.767267	0.704979	0.495902	0.764586	0.795577	0.812116	0.789293	0.76349	0.719389	0.805056	0.816177	0.764136	0.856894	0.77785	0.83866	0.846679	0.792413	0.862488	0.845759	0.686372	0.844716	0.855117	0.841436	0.777334	0.817123	0.871191	0.796336	0.856119	0.789479	0.338665	0.875452	0.767096	0.834125
Black_40	0.915605	0.962529	0.965362	0.963395	0.968264	0.93798	0.961558	0.955929	0.97016	0.957838	0.963729	0.964492	0.962336	0.956848	0.918193	0.871247	0.955451	0.941235	0.92879	0.953495	0.958799	0.964876	0.95897	0.946796	0.894253	0.962487	0.963579	0.953149	0.973297	0.955856	0.968138	0.965935	0.961009	0.973951	0.967246	0.932013	0.968064	0.973083	0.338656	0.955241	0.95592	0.975673	0.960825	0.413726	0.949309	0.930796	0.976895	0.952266	0.390807
Black_41	0.569172	0.305068	0.241948	0.305605	0.269821	0.427696	0.209775	0.63768	0.253949	0.272172	0.293692	0.154788	0.334797	0.299178	0.693302	0.736997	0.308957	0.424423	0.935209	0.333378	0.286585	0.259926	0.329771	0.372954	0.643053	0.318541	0.322631	0.486752	0.238698	0.42958	0.244706	0.307661	0.354968	0.306281	0.696761	0.45012	0.444062	0.230676	0.984248	0.290639	0.720172	0.217354	0.25777	0.985954	0.299322	0.906844	0.230467	0.354228	0.983615
Black_42	0.237924	0.396759	0.390277	0.342129	0.413733	0.0879174	0.379087	0.524963	0.450778	0.288975	0.328704	0.4009	0.416408	0.370445	0.549974	0.637355	0.210198	0.211458	0.874506	0.218464	0.284333	0.388417	0.320332	0.339503	0.396658	0.329176	0.340188	0.416937	0.467388	0.376257	0.383348	0.442385	0.324819	0.455601	0.627288	0.107347	0.56495	0.47657	0.964799	0.226618	0.57815	0.491582	0.254961	0.968409	0.327754	0.825733	0.473524	0.229927	0.963165
Black_43	0.656212	0.285974	0.247489	0.368428	0.323275	0.526786	0.421865	0.714555	0.247421	0.350019	0.352455	0.283559	0.292508	0.341971	0.75669	0.796904	0.411789	0.503497	0.947882	0.393109	0.356405	0.314078	0.366351	0.43006	0.717952	0.324777	0.355031	0.518472	0.217629	0.439009	0.297401	0.352668	0.356937	0.321952	0.762082	0.542093	0.400396	0.208083	0.987394	0.382331	0.766846	0.183642	0.380053	0.988752	0.434388	0.931574	0.312283	0.41792	0.986867
Black_44	0.360815	0.339076	0.323706	0.240953	0.362014	0.191305	0.356457	0.507031	0.378575	0.268343	0.267831	0.346597	0.349537	0.287095	0.601298	0.640644	0.225494	0.286744	0.892577	0.153488	0.2472	0.329989	0.318477	0.272786	0.438389	0.339617	0.303087	0.489155	0.421103	0.433155	0.317377	0.366941	0.280229	0.418773	0.616187	0.220495	0.528952	0.428614	0.967842	0.201538	0.535997	0.457052	0.244644	0.971144	0.32894	0.849963	0.43717	0.217655	0.966323
Black_45	0.46836	0.270941	0.287805	0.343033	0.350318	0.350871	0.278291	0.577596	0.362796	0.266367	0.300901	0.250733	0.33949	0.260951	0.572565	0.66057	0.313822	0.32643	0.908944	0.258138	0.284216	0.275786	0.352272	0.265409	0.464066	0.350702	0.363159	0.514704	0.367441	0.472383	0.330766	0.406051	0.31199	0.409985	0.672509	0.29542	0.457147	0.373756	0.971891	0.26159	0.668822	0.415821	0.28522	0.974886	0.186716	0.883883	0.453479	0.288412	0.970706
Black_46	0.411157	0.736572	0.739543	0.702251	0.742733	0.532531	0.679102	0.726971	0.769884	0.691516	0.717032	0.71891	0.749289	0.712983	0.415557	0.736192	0.656372	0.583066	0.762412	0.639213	0.698492	0.730176	0.703392	0.68135	0.367222	0.711259	0.720575	0.637391	0.773927	0.661489	0.743439	0.734697	0.705226	0.784744	0.781128	0.524663	0.79374	0.777793	0.898294	0.659846	0.729008	0.793533	0.692615	0.907758	0.646377	0.694775	0.793369	0.650987	0.894092
Black_47	0.436247	0.506485	0.491724	0.544494	0.499764	0.430466	0.536078	0.665807	0.487041	0.497489	0.377231	0.524261	0.553076	0.520297	0.595724	0.764507	0.398982	0.404114	0.912143	0.465357	0.49157	0.486902	0.359058	0.576026	0.663069	0.316849	0.340121	0.115474	0.463171	0.117526	0.397112	0.494654	0.417226	0.413424	0.735058	0.44403	0.615798	0.495737	0.978949	0.447196	0.766814	0.516601	0.416031	0.981232	0.565601	0.86782	0.43937	0.512707	0.978075
Black_48	0.585745	0.198105	0.155765	0.260582	0.22061	0.433807	0.31593	0.640205	0.154221	0.261866	0.213399	0.179972	0.220325	0.246708	0.692113	0.75574	0.299452	0.417364	0.937666	0.311587	0.250823	0.207513	0.273104	0.343495	0.660117	0.258346	0.264232	0.446223	0.161889	0.396042	0.208306	0.297614	0.267546	0.25503	0.699546	0.466073	0.373246	0.180346	0.984979	0.281418	0.719915	0.194896	0.258206	0.9866	0.320809	0.910967	0.276684	0.341488	0.984378
Black_49	0.491814	0.308463	0.265765	0.323249	0.284412	0.346105	0.16625	0.617441	0.296277	0.237512	0.338989	0.184189	0.359939	0.29027	0.66369	0.706114	0.299007	0.366726	0.918514	0.270703	0.291114	0.267275	0.348668	0.329109	0.568341	0.340894	0.3603	0.492949	0.260752	0.458667	0.279944	0.280986	0.357334	0.364158	0.683949	0.383346	0.451759	0.277733	0.978733	0.259148	0.675716	0.285827	0.279716	0.980955	0.272611	0.891988	0.339655	0.316675	0.977864
Black_50	0.924828	0.967423	0.96995	0.964891	0.971779	0.943982	0.966272	0.958729	0.974035	0.962705	0.96866	0.969099	0.967348	0.962071	0.911509	0.887165	0.960463	0.948645	0.923732	0.957724	0.963523	0.968507	0.964245	0.952696	0.90527	0.967705	0.967991	0.959669	0.976658	0.961859	0.972013	0.96943	0.965376	0.977221	0.968892	0.938547	0.972593	0.976449	0.278079	0.96027	0.956328	0.978892	0.965279	0.376854	0.955922	0.924898	0.978627	0.956154	0.356635
Black_51	0.566073	0.247611	0.211263	0.285011	0.284312	0.411833	0.268963	0.619658	0.244865	0.278254	0.267524	0.162103	0.25095	0.249334	0.655526	0.72994	0.281417	0.425609	0.930166	0.285077	0.25205	0.268957	0.344457	0.309008	0.623092	0.355728	0.32614	0.52738	0.287895	0.468941	0.279442	0.338997	0.330164	0.346375	0.705437	0.433346	0.44122	0.25331	0.981001	0.262915	0.700541	0.258794	0.281497	0.983022	0.262207	0.903869	0.350551	0.317073	0.980195
Black_52	0.601549	0.499277	0.4903	0.492045	0.519831	0.541066	0.55156	0.712966	0.484628	0.465709	0.543962	0.484559	0.500369	0.468339	0.752386	0.763713	0.509894	0.539089	0.923412	0.477939	0.471648	0.469855	0.545785	0.489786	0.6768	0.546413	0.539879	0.65902	0.507822	0.617573	0.51083	0.458578	0.51578	0.574894	0.407897	0.52413	0.578937	0.491895	0.974117	0.48007	0.441083	0.548271	0.495292	0.973661	0.521892	0.905868	0.541786	0.469078	0.970584
Black_53	0.378702	0.507726	0.500097	0.533606	0.495727	0.420066	0.516121	0.620028	0.524832	0.497726	0.433702	0.487141	0.550621	0.506463	0.391547	0.720828	0.420241	0.401658	0.852173	0.4553	0.492441	0.501808	0.408444	0.537266	0.620577	0.393927	0.4134	0.237208	0.510197	0.269103	0.442526	0.535473	0.46495	0.518764	0.723497	0.423169	0.611049	0.541362	0.963048	0.448251	0.725724	0.533923	0.446903	0.967008	0.525986	0.787453	0.569878	0.486802	0.96153
Black_54	0.927997	0.969184	0.971793	0.966908	0.973265	0.946624	0.968371	0.961291	0.975716	0.965278	0.970299	0.970955	0.96919	0.96444	0.896338	0.893905	0.962561	0.951258	0.909465	0.959324	0.965041	0.970638	0.966606	0.955382	0.909892	0.969576	0.969799	0.962406	0.977952	0.963824	0.9733	0.970633	0.967284	0.978167	0.967845	0.941705	0.974014	0.978076	0.275292	0.96227	0.956097	0.980261	0.967254	0.401043	0.958449	0.909501	0.979931	0.958614	0.388428
Black_55	0.529977	0.252311	0.227396	0.300496	0.233661	0.392869	0.219088	0.612823	0.276271	0.265798	0.22924	0.176496	0.313075	0.253893	0.639705	0.709109	0.256771	0.400138	0.930581	0.282231	0.255697	0.230483	0.299175	0.320661	0.610575	0.285045	0.2987	0.465473	0.234435	0.419496	0.233809	0.302683	0.297294	0.273307	0.658943	0.423867	0.446339	0.256633	0.981689	0.260489	0.693597	0.267976	0.242291	0.983177	0.257994	0.898746	0.299833	0.294168	0.980373
Black_56	0.826186	0.884581	0.885061	0.878318	0.887063	0.824581	0.858239	0.873592	0.90003	0.864275	0.87006	0.87719	0.890863	0.873891	0.856686	0.880184	0.848659	0.83813	0.924553	0.838516	0.865769	0.883991	0.873504	0.861682	0.786034	0.879674	0.881358	0.900664	0.904306	0.894778	0.888207	0.89549	0.870235	0.90761	0.892597	0.813086	0.911835	0.90394	0.868006	0.846422	0.869007	0.911278	0.862233	0.876006	0.816417	0.912773	0.915535	0.846924	0.869933
Black_57	0.702739	0.651851	0.66654	0.687714	0.697682	0.683843	0.719898	0.768039	0.699944	0.652968	0.679891	0.67808	0.665593	0.662041	0.759938	0.792744	0.675941	0.686229	0.932252	0.669337	0.650067	0.665685	0.675524	0.661216	0.743328	0.698611	0.705728	0.7713	0.711216	0.752292	0.717174	0.716941	0.663665	0.733578	0.152543	0.684783	0.745447	0.713852	0.974624	0.668112	0.144273	0.746678	0.679128	0.973487	0.681548	0.913922	0.760112	0.654788	0.970481
Black_58	0.54969	0.24942	0.222947	0.290162	0.227952	0.388838	0.351998	0.598557	0.22316	0.232588	0.176613	0.27091	0.267593	0.242344	0.67625	0.714139	0.242143	0.393785	0.929636	0.262335	0.219714	0.225048	0.219636	0.324075	0.633794	0.206855	0.154384	0.376147	0.205761	0.320036	0.121255	0.26909	0.210497	0.219605	0.657639	0.407104	0.417668	0.25032	0.982458	0.224666	0.683226	0.27599	0.203608	0.984362	0.373042	0.899901	0.291911	0.250683	0.981743
Black_59	0.821377	0.864401	0.870748	0.864871	0.873717	0.816681	0.843088	0.863827	0.887762	0.848359	0.862207	0.855822	0.877965	0.842393	0.844772	0.853724	0.843492	0.810789	0.922021	0.827704	0.854678	0.861932	0.865066	0.822263	0.779576	0.870224	0.873166	0.89382	0.89035	0.888377	0.874336	0.88462	0.860632	0.900048	0.885658	0.793302	0.879716	0.890108	0.866954	0.836557	0.862526	0.900523	0.852382	0.875184	0.799273	0.913374	0.907078	0.830372	0.868923
Black_60	0.49687	0.252746	0.199001	0.255572	0.26647	0.354433	0.216788	0.590493	0.247691	0.214284	0.283239	0.151633	0.27211	0.227803	0.613901	0.702867	0.275206	0.358785	0.917713	0.234483	0.242551	0.244858	0.313512	0.280867	0.554004	0.330809	0.326328	0.500042	0.263655	0.443601	0.271746	0.309692	0.31548	0.36333	0.685167	0.337753	0.438788	0.274632	0.978889	0.237464	0.677003	0.288898	0.257568	0.981172	0.176974	0.892291	0.33217	0.287998	0.978025
Black_61	0.455182	0.304509	0.310344	0.175615	0.305343	0.303857	0.372228	0.531441	0.35764	0.260374	0.294767	0.298328	0.359492	0.284528	0.633559	0.665768	0.275399	0.352769	0.912788	0.226138	0.262459	0.278578	0.341857	0.301826	0.488297	0.344271	0.332834	0.512376	0.357395	0.468272	0.314079	0.353701	0.28111	0.375928	0.626199	0.331936	0.456092	0.362346	0.972436	0.269644	0.587076	0.406178	0.271328	0.975328	0.376842	0.879779	0.395812	0.222772	0.971233
Black_62	0.615994	0.735681	0.751491	0.736262	0.760812	0.600206	0.746742	0.74713	0.776068	0.698457	0.7346	0.747599	0.753105	0.700425	0.745103	0.742992	0.677668	0.622459	0.884081	0.654339	0.704924	0.726677	0.714206	0.675691	0.645043	0.726774	0.7321	0.766443	0.787354	0.750863	0.756631	0.741105	0.710909	0.796678	0.29041	0.5836	0.788096	0.790618	0.954801	0.678372	0.206356	0.817918	0.705455	0.95509	0.707443	0.862633	0.806434	0.663415	0.950024
Black_63	0.591554	0.171496	0.140944	0.284863	0.274292	0.445754	0.403517	0.644197	0.149194	0.261882	0.23076	0.222897	0.176113	0.238867	0.693399	0.749725	0.320363	0.432444	0.938378	0.317632	0.256411	0.219361	0.292958	0.324904	0.664402	0.268408	0.271612	0.486475	0.185945	0.415111	0.27217	0.307872	0.2479	0.27488	0.715068	0.457942	0.357657	0.207794	0.983984	0.287756	0.726458	0.264281	0.288273	0.985663	0.341009	0.916501	0.321172	0.324504	0.983373
Black_64	0.440449	0.332981	0.320546	0.200184	0.279316	0.299582	0.344469	0.484327	0.378871	0.271805	0.280051	0.320116	0.378703	0.319089	0.613515	0.656035	0.260483	0.315412	0.908766	0.225495	0.264254	0.342626	0.296719	0.320421	0.471814	0.329843	0.310398	0.492905	0.414765	0.449434	0.326162	0.403869	0.257882	0.408573	0.630303	0.314641	0.438147	0.405923	0.971434	0.233728	0.58856	0.423404	0.240367	0.974445	0.33538	0.870094	0.40959	0.241169	0.970296
Black_65	0.709699	0.386793	0.342297	0.437479	0.369859	0.590725	0.428589	0.746386	0.308701	0.437986	0.386234	0.338227	0.385209	0.426786	0.792102	0.82614	0.472254	0.585407	0.959748	0.49763	0.437372	0.369722	0.426227	0.517016	0.765176	0.401574	0.393865	0.542255	0.292888	0.49698	0.3285	0.426913	0.451629	0.346312	0.787334	0.615669	0.476853	0.267728	0.990512	0.469235	0.806182	0.213394	0.420467	0.991542	0.495031	0.940609	0.342253	0.509343	0.990137
Black_66	0.446916	0.226749	0.219233	0.294508	0.28889	0.316423	0.289094	0.557116	0.279093	0.209199	0.187233	0.233058	0.255396	0.24879	0.594482	0.678985	0.235149	0.335091	0.914076	0.215828	0.174436	0.25815	0.245854	0.277755	0.540945	0.277097	0.25638	0.451759	0.316109	0.399968	0.237767	0.362596	0.229409	0.306902	0.649117	0.316917	0.471048	0.318172	0.977059	0.205226	0.654819	0.339059	0.203322	0.979489	0.218712	0.880759	0.380353	0.24346	0.976141
Black_67	0.458421	0.551193	0.53983	0.583578	0.526491	0.451181	0.545777	0.682718	0.531862	0.542003	0.418421	0.549833	0.579749	0.563896	0.608091	0.775683	0.436808	0.428435	0.916423	0.507714	0.533814	0.537235	0.376658	0.613082	0.677592	0.334099	0.374552	0.136877	0.498095	0.144057	0.43843	0.54148	0.45802	0.444778	0.757455	0.465125	0.636783	0.543102	0.979917	0.492689	0.787018	0.520438	0.462663	0.982087	0.594067	0.873678	0.507657	0.539079	0.979087
Black_68	0.558239	0.541125	0.537809	0.469505	0.559785	0.494167	0.611433	0.148294	0.593687	0.471368	0.527692	0.567007	0.540157	0.519017	0.699258	0.714514	0.499792	0.509533	0.911904	0.473044	0.478528	0.55949	0.533438	0.501039	0.491167	0.560201	0.545825	0.662939	0.626944	0.633704	0.568285	0.600397	0.49303	0.631066	0.709078	0.48527	0.644575	0.62513	0.942082	0.45881	0.660827	0.660761	0.489805	0.948194	0.563635	0.881716	0.644249	0.455247	0.93973
Black_69	0.808566	0.850394	0.85652	0.851702	0.865231	0.804748	0.833055	0.855903	0.877156	0.832176	0.852359	0.847033	0.858593	0.837985	0.837111	0.859078	0.827826	0.80779	0.918388	0.811692	0.83683	0.852807	0.850445	0.82315	0.775704	0.860464	0.861658	0.886573	0.881364	0.878429	0.864766	0.874549	0.84638	0.890079	0.879282	0.779972	0.888686	0.882848	0.8676	0.821131	0.852095	0.89468	0.841293	0.8758	0.782954	0.909526	0.899385	0.813913	0.8696
Black_70	0.37389	0.379615	0.397595	0.324055	0.376015	0.238164	0.368244	0.568005	0.442868	0.304807	0.352428	0.340256	0.446807	0.301336	0.638053	0.61629	0.311422	0.275017	0.896987	0.252304	0.340654	0.312876	0.366191	0.290073	0.450137	0.365203	0.366087	0.500942	0.409675	0.47329	0.35108	0.406095	0.318787	0.44258	0.616556	0.25889	0.445918	0.42504	0.969324	0.286575	0.561634	0.455836	0.278617	0.972609	0.424038	0.857039	0.448552	0.26089	0.968048
Black_71	0.938092	0.974718	0.977007	0.971313	0.978027	0.955937	0.974283	0.92349	0.980125	0.971409	0.975651	0.976373	0.974859	0.97112	0.903374	0.907796	0.968507	0.958994	0.896137	0.966575	0.971185	0.975832	0.972705	0.963622	0.914768	0.975282	0.975378	0.96961	0.982033	0.97077	0.978343	0.97581	0.973193	0.982146	0.968801	0.952016	0.978365	0.982041	0.220398	0.968851	0.955066	0.983937	0.972952	0.317395	0.966082	0.896217	0.983575	0.965804	0.308249
Black_72	0.722013	0.612496	0.595962	0.615978	0.603905	0.659965	0.61573	0.763721	0.610665	0.605136	0.608157	0.579653	0.612804	0.598729	0.793709	0.815355	0.618181	0.663161	0.945314	0.626372	0.609757	0.584575	0.621801	0.626543	0.758315	0.635372	0.627473	0.706973	0.604555	0.687174	0.600548	0.635927	0.624062	0.642461	0.295566	0.671854	0.675027	0.587858	0.98161	0.617222	0.37517	0.598487	0.605858	0.980369	0.644789	0.92533	0.63039	0.612159	0.978381
Black_73	0.577669	0.311798	0.316053	0.387654	0.271798	0.466689	0.49009	0.637506	0.34221	0.333377	0.343775	0.380948	0.349453	0.349395	0.686582	0.733802	0.390145	0.410875	0.926824	0.379628	0.335946	0.3615	0.350064	0.394457	0.653623	0.34948	0.354924	0.509804	0.368678	0.456044	0.358709	0.421092	0.34314	0.392762	0.715607	0.457614	0.230718	0.396353	0.979928	0.347892	0.713293	0.443328	0.36098	0.982028	0.422752	0.902359	0.478343	0.368457	0.979163
Black_74	0.565454	0.152399	0.126214	0.262583	0.274128	0.441328	0.394426	0.63582	0.147319	0.231863	0.21343	0.253911	0.149651	0.232049	0.697707	0.732156	0.314133	0.403862	0.937964	0.324235	0.233572	0.219116	0.26901	0.31665	0.661425	0.256018	0.253333	0.466959	0.200348	0.402288	0.257116	0.301293	0.183953	0.249397	0.70907	0.440648	0.381877	0.237484	0.983537	0.284658	0.721352	0.292262	0.260208	0.985315	0.350036	0.913758	0.299844	0.324953	0.982876
Black_75	0.722237	0.626389	0.636273	0.660423	0.663186	0.67424	0.661231	0.748858	0.670729	0.640068	0.666475	0.600865	0.661418	0.596019	0.754527	0.758949	0.665859	0.626283	0.928182	0.652341	0.650437	0.626438	0.671039	0.588992	0.714463	0.681563	0.68987	0.757396	0.676949	0.73796	0.685725	0.694448	0.667496	0.727721	0.108972	0.657575	0.666786	0.670328	0.973808	0.644561	0.18053	0.703238	0.662112	0.973414	0.647605	0.913852	0.72639	0.645634	0.970292
Black_76	0.55165	0.39441	0.37674	0.284889	0.237748	0.421037	0.418674	0.571095	0.402149	0.335946	0.373805	0.372746	0.433848	0.374629	0.690535	0.723385	0.37204	0.434005	0.926647	0.358514	0.347417	0.36445	0.370858	0.409503	0.588759	0.393585	0.379043	0.514582	0.397275	0.483771	0.33995	0.413252	0.358965	0.424713	0.668181	0.448236	0.276118	0.39816	0.977926	0.343538	0.650633	0.421718	0.344852	0.980272	0.451419	0.894773	0.4221	0.36137	0.977065
Black_77	0.358491	0.645322	0.642499	0.566336	0.654727	0.397533	0.568217	0.559956	0.684388	0.586616	0.607346	0.61871	0.658477	0.617452	0.599156	0.6856	0.535899	0.464907	0.854841	0.522606	0.595672	0.636594	0.590475	0.588322	0.172263	0.604629	0.617981	0.602207	0.696106	0.58205	0.653818	0.665387	0.596103	0.706601	0.739233	0.402934	0.731119	0.694715	0.928047	0.539779	0.664861	0.711292	0.584428	0.935158	0.534778	0.809094	0.71193	0.556137	0.924951
Black_78	0.24167	0.414318	0.404203	0.365317	0.429579	0.131681	0.383913	0.531084	0.468453	0.335452	0.363157	0.391731	0.440623	0.37158	0.508428	0.637491	0.262177	0.229545	0.861473	0.214925	0.331672	0.401851	0.349821	0.358708	0.389531	0.352455	0.368268	0.375168	0.474197	0.326144	0.402055	0.451196	0.351046	0.491161	0.637681	0.141566	0.569394	0.487179	0.961034	0.274979	0.574744	0.522143	0.323046	0.965051	0.348597	0.811621	0.510613	0.287432	0.959435
Black_79	0.40495	0.577788	0.575377	0.597936	0.558609	0.47692	0.579216	0.669163	0.611458	0.557318	0.487698	0.570988	0.617561	0.57537	0.328986	0.749888	0.463087	0.476924	0.837145	0.51452	0.544999	0.552864	0.48657	0.592559	0.654529	0.472833	0.502802	0.309919	0.576259	0.356144	0.531077	0.601366	0.517724	0.567078	0.719923	0.487199	0.678813	0.598938	0.958998	0.512965	0.749735	0.615789	0.495927	0.963098	0.59769	0.759587	0.616387	0.533767	0.956955
Black_80	0.456406	0.22882	0.202715	0.247441	0.27787	0.291775	0.217053	0.562378	0.281092	0.173276	0.250698	0.186115	0.250639	0.201771	0.59715	0.671664	0.239432	0.31636	0.911134	0.211519	0.197183	0.230945	0.298252	0.220161	0.525066	0.310391	0.314104	0.493294	0.300066	0.443052	0.279445	0.318417	0.273778	0.33894	0.654713	0.307351	0.461748	0.307022	0.975963	0.183359	0.645242	0.341245	0.225023	0.978538	0.179565	0.87852	0.378173	0.242234	0.974957
Black_81	0.411894	0.288159	0.278671	0.163893	0.331233	0.258382	0.370084	0.510992	0.351298	0.242887	0.258495	0.332149	0.296476	0.260309	0.620548	0.655091	0.224515	0.314925	0.904654	0.186022	0.211721	0.323698	0.319894	0.253025	0.485288	0.345803	0.304446	0.499984	0.391542	0.444032	0.290928	0.361577	0.264039	0.385092	0.615246	0.292885	0.504142	0.399828	0.970038	0.199434	0.560758	0.439893	0.236609	0.973178	0.332693	0.867305	0.408512	0.194177	0.968744
Black_82	0.680907	0.365131	0.322545	0.436089	0.353246	0.569496	0.400391	0.740651	0.273	0.412227	0.371025	0.322126	0.362357	0.407489	0.783781	0.810797	0.469838	0.555137	0.957228	0.469493	0.435242	0.33359	0.400191	0.491846	0.754411	0.35328	0.38676	0.48093	0.207045	0.454268	0.320978	0.353664	0.403162	0.288193	0.753218	0.597864	0.42876	0.21072	0.989927	0.444963	0.789308	0.193622	0.410553	0.991015	0.495031	0.938948	0.256802	0.490108	0.989527
Black_83	0.404707	0.408179	0.385502	0.380517	0.383706	0.293086	0.254014	0.584189	0.413211	0.31822	0.315676	0.309646	0.440089	0.367194	0.594479	0.678937	0.28326	0.320648	0.899696	0.252485	0.333933	0.373933	0.344177	0.390495	0.466131	0.351868	0.340954	0.491434	0.420466	0.455447	0.331621	0.409421	0.354552	0.423677	0.66071	0.303013	0.562564	0.428435	0.972934	0.261842	0.640659	0.436908	0.283645	0.97581	0.270666	0.862841	0.443541	0.33396	0.971754
Black_84	0.772178	0.734184	0.725071	0.727189	0.741012	0.742241	0.733422	0.798598	0.738218	0.730299	0.74149	0.70459	0.735203	0.729644	0.809632	0.812442	0.744537	0.74035	0.935887	0.735794	0.736988	0.731971	0.742161	0.731097	0.785037	0.758346	0.759303	0.812718	0.760719	0.796238	0.756123	0.753322	0.746604	0.794926	0.834855	0.748907	0.779569	0.741565	0.963185	0.730803	0.823447	0.74819	0.738812	0.959103	0.731759	0.918896	0.787972	0.739528	0.956367
Black_85	0.925414	0.966592	0.969244	0.966833	0.971549	0.944491	0.966033	0.960344	0.973325	0.962228	0.967915	0.968617	0.96642	0.961329	0.889525	0.885811	0.960123	0.948026	0.907403	0.957724	0.962897	0.96882	0.963702	0.951961	0.905926	0.966816	0.967143	0.958431	0.976	0.960666	0.971405	0.968115	0.964848	0.976657	0.970345	0.938882	0.971722	0.976168	0.288312	0.959938	0.959495	0.978433	0.96484	0.406991	0.954976	0.906604	0.978858	0.956746	0.387157
Black_86	0.42466	0.25656	0.240861	0.213088	0.313563	0.262433	0.395251	0.500056	0.335413	0.238557	0.212421	0.285727	0.253693	0.224126	0.592817	0.642551	0.202135	0.301843	0.904601	0.193633	0.220134	0.294745	0.266014	0.230595	0.509736	0.266095	0.233836	0.44521	0.362229	0.383138	0.272598	0.355726	0.212499	0.367638	0.625548	0.273986	0.483546	0.36943	0.971312	0.175388	0.603065	0.40631	0.20734	0.974405	0.312086	0.870241	0.388434	0.186915	0.970132
Black_87	0.358759	0.426162	0.403124	0.39338	0.430768	0.262685	0.277564	0.586857	0.450935	0.34722	0.36214	0.367163	0.455797	0.395811	0.599713	0.681315	0.314546	0.344639	0.885471	0.280635	0.362943	0.41526	0.384414	0.409117	0.351685	0.400335	0.397953	0.531437	0.476232	0.495046	0.40229	0.463595	0.385371	0.494328	0.657808	0.29412	0.574684	0.478586	0.964597	0.300345	0.612696	0.497022	0.332466	0.968325	0.255356	0.846332	0.514938	0.356166	0.963076
Black_88	0.592219	0.229739	0.219817	0.34322	0.279988	0.465385	0.363689	0.682164	0.241315	0.301914	0.281053	0.212112	0.287627	0.281175	0.70945	0.752397	0.342402	0.441977	0.940944	0.326792	0.320165	0.210409	0.348801	0.357835	0.681164	0.288057	0.322167	0.481288	0.174193	0.42436	0.272227	0.31318	0.29943	0.265708	0.703207	0.47439	0.360088	0.174808	0.985443	0.324641	0.732862	0.189737	0.287557	0.986874	0.396629	0.920185	0.272246	0.336814	0.984693
Black_89	0.871106	0.946639	0.951401	0.939846	0.953741	0.906219	0.944823	0.875856	0.958089	0.939537	0.948615	0.949854	0.947104	0.939069	0.804128	0.828049	0.934313	0.912857	0.836561	0.929786	0.938986	0.949162	0.942433	0.923631	0.823932	0.94779	0.948047	0.935741	0.9621	0.938336	0.954088	0.949087	0.943693	0.962345	0.945476	0.898489	0.955028	0.96213	0.46629	0.933982	0.921714	0.96577	0.94289	0.508747	0.927573	0.82733	0.965271	0.92847	0.449303
Black_90	0.940398	0.97552	0.977752	0.972176	0.978762	0.957118	0.975063	0.92356	0.980751	0.972359	0.976416	0.977162	0.975715	0.971998	0.906718	0.910506	0.969935	0.960083	0.882647	0.967717	0.971971	0.976693	0.973433	0.964777	0.917013	0.976022	0.976174	0.970454	0.982629	0.971658	0.979013	0.976599	0.974107	0.982753	0.920211	0.953234	0.979086	0.982652	0.21044	0.969806	0.900063	0.984437	0.973871	0.331761	0.967172	0.881574	0.984137	0.966997	0.318842
Black_91	0.495317	0.665052	0.669189	0.595046	0.656606	0.474795	0.641492	0.444419	0.696579	0.611961	0.644735	0.64992	0.684666	0.632055	0.679868	0.716798	0.566697	0.518982	0.871304	0.53421	0.615193	0.656585	0.623207	0.604596	0.409738	0.633158	0.63578	0.691227	0.706851	0.666804	0.658207	0.62139	0.62925	0.719595	0.750171	0.456897	0.725414	0.710049	0.92211	0.57166	0.660981	0.730415	0.609516	0.929809	0.545618	0.840042	0.730592	0.562502	0.918323
Black_92	0.656761	0.357489	0.345123	0.436299	0.372217	0.538112	0.334673	0.717013	0.364962	0.396056	0.413349	0.233475	0.430759	0.381781	0.734872	0.775157	0.449773	0.506778	0.947128	0.434668	0.421764	0.339533	0.433684	0.463438	0.697375	0.391291	0.446152	0.543374	0.298715	0.521009	0.363244	0.412432	0.434249	0.392263	0.751094	0.531277	0.463026	0.256781	0.986743	0.415982	0.781619	0.243256	0.39357	0.988184	0.410573	0.929647	0.332862	0.443384	0.986208
Black_93	0.289325	0.57915	0.574144	0.538936	0.566898	0.32771	0.444087	0.625739	0.610991	0.507852	0.516742	0.531473	0.600802	0.551552	0.52553	0.683606	0.434929	0.366836	0.855437	0.436471	0.515689	0.564218	0.501471	0.529267	0.394465	0.508286	0.522791	0.404212	0.6143	0.425625	0.555831	0.577093	0.527841	0.618675	0.694636	0.326578	0.675811	0.624294	0.948602	0.449907	0.660429	0.626435	0.485312	0.954022	0.44244	0.804157	0.640839	0.494018	0.946452
Black_94	0.315071	0.390598	0.430258	0.486841	0.45595	0.363166	0.542563	0.606931	0.454552	0.433842	0.354984	0.448956	0.459284	0.40269	0.453298	0.675486	0.374743	0.320649	0.872769	0.395868	0.433266	0.363807	0.328103	0.434387	0.571644	0.310346	0.359934	0.188005	0.44264	0.226615	0.42698	0.492438	0.35468	0.466074	0.677685	0.350678	0.511808	0.464436	0.965979	0.400727	0.697293	0.528509	0.388786	0.969619	0.517241	0.820877	0.540271	0.406244	0.964588
Black_95	0.36541	0.269177	0.265113	0.313853	0.348169	0.230109	0.353939	0.515146	0.363342	0.216052	0.244446	0.301563	0.253586	0.255346	0.558713	0.616914	0.190207	0.220714	0.896133	0.188672	0.222867	0.310259	0.219581	0.258887	0.488507	0.23574	0.26438	0.421471	0.390288	0.374474	0.324424	0.40335	0.232542	0.40115	0.642275	0.233306	0.497631	0.386692	0.969773	0.178511	0.632432	0.435811	0.230169	0.972986	0.307289	0.853881	0.448632	0.222871	0.968567
Black_96	0.649345	0.6481	0.66005	0.614291	0.681673	0.609689	0.708768	0.144557	0.693651	0.628819	0.609664	0.680235	0.653782	0.656705	0.728526	0.751612	0.591629	0.638193	0.925286	0.606886	0.613469	0.673585	0.607913	0.644662	0.57635	0.627931	0.611704	0.69909	0.71195	0.677205	0.664908	0.702204	0.600387	0.696794	0.767265	0.616754	0.749581	0.720816	0.929017	0.612799	0.737449	0.728677	0.612337	0.935789	0.668489	0.895933	0.729908	0.60223	0.925112
Black_97	0.684781	0.448676	0.414915	0.33796	0.431874	0.569311	0.486382	0.671957	0.376515	0.473846	0.44058	0.420665	0.444279	0.467511	0.804894	0.819371	0.501298	0.614853	0.959258	0.494395	0.470661	0.420018	0.492873	0.524109	0.693014	0.44737	0.425352	0.540663	0.330602	0.51389	0.386176	0.419831	0.434557	0.357317	0.754717	0.597717	0.486273	0.351851	0.987027	0.503485	0.748564	0.311049	0.450308	0.988432	0.553077	0.940604	0.308395	0.498727	0.986505
Black_98	0.449656	0.197704	0.212202	0.330774	0.320148	0.330249	0.454912	0.574947	0.274439	0.223656	0.156585	0.319596	0.206204	0.249999	0.616928	0.657752	0.223669	0.296401	0.914801	0.229445	0.199677	0.254665	0.209841	0.272958	0.579119	0.197402	0.193027	0.406392	0.28966	0.341274	0.267254	0.358544	0.129422	0.295226	0.656707	0.307956	0.440402	0.326269	0.976346	0.207317	0.665224	0.406559	0.209691	0.97889	0.33532	0.884002	0.41408	0.204883	0.975379
Black_99	0.699714	0.385359	0.339734	0.420496	0.363882	0.589217	0.404688	0.744721	0.289513	0.415085	0.376173	0.337423	0.386735	0.419647	0.800777	0.822125	0.458815	0.581923	0.958623	0.478064	0.425712	0.373242	0.423154	0.514301	0.765038	0.385454	0.360495	0.495854	0.254274	0.455975	0.296362	0.359586	0.413497	0.262343	0.763425	0.614158	0.442692	0.25364	0.990165	0.448886	0.795006	0.174627	0.401935	0.991235	0.513742	0.938392	0.225297	0.507278	0.989769
Black_100	0.69401	0.360689	0.322617	0.422216	0.359002	0.585808	0.415151	0.73669	0.266583	0.417172	0.357493	0.349527	0.363278	0.422842	0.796193	0.821325	0.45987	0.568833	0.958951	0.477852	0.421066	0.357762	0.406043	0.512622	0.768367	0.363825	0.343775	0.491336	0.233551	0.44084	0.30452	0.355034	0.406775	0.22011	0.758442	0.611275	0.414065	0.254186	0.990237	0.444578	0.798014	0.229222	0.39738	0.991296	0.509536	0.937343	0.233104	0.501858	0.989849
Black_101	0.494555	0.217807	0.182371	0.283482	0.203747	0.357899	0.272353	0.585462	0.228556	0.209974	0.220677	0.217592	0.278995	0.225568	0.635489	0.703023	0.274857	0.32909	0.922217	0.219489	0.238839	0.171855	0.246093	0.269243	0.596436	0.229139	0.253187	0.435474	0.208922	0.381985	0.216484	0.29113	0.246118	0.258716	0.665468	0.366762	0.396718	0.201987	0.980764	0.227268	0.675613	0.277991	0.216281	0.982818	0.263599	0.893045	0.295768	0.284541	0.979963
Black_102	0.688644	0.361158	0.31033	0.413833	0.349358	0.573709	0.412611	0.736366	0.297862	0.419766	0.366672	0.335575	0.379731	0.411963	0.785323	0.821657	0.443866	0.557072	0.957153	0.469006	0.409919	0.365707	0.409686	0.505863	0.756427	0.387225	0.389195	0.519965	0.277857	0.48911	0.327427	0.426651	0.425202	0.324674	0.774184	0.604475	0.457383	0.253972	0.989924	0.442285	0.794232	0.197786	0.401391	0.991013	0.473785	0.935311	0.314919	0.492473	0.989526
Black_103	0.629495	0.273019	0.222359	0.319771	0.282385	0.491805	0.373409	0.683276	0.193066	0.3225	0.296975	0.248398	0.258897	0.306001	0.734475	0.786916	0.361766	0.472497	0.944098	0.362533	0.308553	0.290879	0.330024	0.39707	0.703426	0.314307	0.300947	0.482359	0.205763	0.408945	0.256055	0.31202	0.334846	0.288607	0.739037	0.519595	0.3822	0.197898	0.986538	0.335336	0.745675	0.172186	0.333288	0.987995	0.383001	0.922698	0.307176	0.397231	0.985994
Black_104	0.391667	0.463613	0.495571	0.394944	0.482902	0.298599	0.443228	0.553841	0.540679	0.415126	0.46341	0.470997	0.500335	0.417633	0.619835	0.610142	0.392138	0.331783	0.877108	0.351029	0.411691	0.476317	0.447383	0.384972	0.370445	0.476946	0.46448	0.593378	0.563128	0.555191	0.50407	0.457197	0.435385	0.575681	0.672848	0.313542	0.541104	0.567511	0.951347	0.379392	0.571221	0.601882	0.427767	0.956457	0.474573	0.840873	0.593907	0.363855	0.949326
Black_105	0.742881	0.446809	0.412226	0.522626	0.446422	0.649377	0.500952	0.789361	0.368942	0.498657	0.476692	0.427517	0.45265	0.496425	0.822098	0.847523	0.555943	0.627077	0.966267	0.549444	0.525775	0.448085	0.489383	0.581318	0.801871	0.442838	0.483106	0.564846	0.332866	0.55159	0.442116	0.457616	0.488498	0.396063	0.807448	0.672873	0.501669	0.316233	0.991978	0.523411	0.83108	0.298267	0.504808	0.992847	0.581375	0.952817	0.376805	0.578599	0.99167
Black_106	0.358903	0.398096	0.425117	0.381672	0.4403	0.275807	0.323522	0.5722	0.474423	0.338564	0.383191	0.368737	0.448839	0.371881	0.584955	0.611934	0.328199	0.288324	0.883433	0.2707	0.363514	0.389133	0.408909	0.345157	0.402971	0.417661	0.41168	0.550571	0.483762	0.516953	0.424464	0.444823	0.351754	0.505206	0.648313	0.236556	0.5388	0.488827	0.961517	0.285791	0.6063	0.517446	0.333226	0.96556	0.331941	0.850725	0.5196	0.302336	0.959939
Black_107	0.424506	0.421212	0.405638	0.397946	0.438218	0.312112	0.300806	0.587437	0.461734	0.344979	0.360685	0.383107	0.431357	0.391716	0.598219	0.679489	0.313779	0.354195	0.893986	0.286961	0.347298	0.424613	0.395323	0.384356	0.353582	0.422392	0.399122	0.53941	0.485628	0.499399	0.406529	0.473044	0.385957	0.49706	0.673794	0.297904	0.586765	0.491409	0.963754	0.287967	0.630714	0.517187	0.333005	0.967603	0.25209	0.85847	0.530558	0.354198	0.962242
Black_108	0.701596	0.524571	0.496377	0.417274	0.501325	0.613753	0.529976	0.557143	0.490285	0.534064	0.513419	0.514162	0.538465	0.535832	0.813009	0.820882	0.564046	0.646095	0.959374	0.556033	0.540144	0.505489	0.545883	0.57805	0.591025	0.518994	0.503489	0.579442	0.438613	0.56421	0.474673	0.496816	0.508455	0.457746	0.762316	0.635398	0.591711	0.495306	0.981401	0.560376	0.759827	0.47417	0.517523	0.983414	0.601051	0.940272	0.424326	0.555894	0.980639
Black_109	0.482403	0.731009	0.728385	0.650448	0.726268	0.500889	0.6458	0.377735	0.754558	0.678491	0.694427	0.707685	0.742391	0.704422	0.685822	0.745979	0.625754	0.573594	0.865018	0.619724	0.676531	0.722362	0.681926	0.679628	0.23732	0.695401	0.69148	0.695797	0.766591	0.682474	0.715466	0.720379	0.69322	0.760597	0.770135	0.512605	0.794025	0.769886	0.909181	0.636417	0.697163	0.77489	0.666444	0.917894	0.629172	0.824358	0.77005	0.645083	0.905347
Black_110	0.450644	0.288228	0.269668	0.314363	0.337316	0.340133	0.255603	0.581654	0.35446	0.238811	0.314994	0.262616	0.308957	0.267843	0.587194	0.677336	0.290626	0.323301	0.90352	0.240133	0.258098	0.306899	0.355107	0.266583	0.485843	0.356086	0.364879	0.524317	0.361078	0.48139	0.340735	0.378463	0.318777	0.397318	0.67299	0.273273	0.49933	0.376827	0.971423	0.245605	0.656962	0.417165	0.294226	0.974495	0.137811	0.874356	0.446962	0.269415	0.970252
Black_111	0.705554	0.895764	0.896549	0.858438	0.877836	0.785835	0.862748	0.781476	0.907423	0.871593	0.881962	0.88805	0.899274	0.884056	0.579706	0.843904	0.849097	0.813954	0.732504	0.847092	0.871254	0.889596	0.874094	0.866477	0.61646	0.881919	0.881835	0.842019	0.911957	0.854173	0.892874	0.888257	0.878599	0.910526	0.875581	0.780859	0.903381	0.914195	0.792689	0.855672	0.823793	0.917263	0.86843	0.806274	0.833835	0.678979	0.915258	0.848616	0.783035
Black_112	0.499715	0.489907	0.514324	0.427009	0.472359	0.436366	0.531803	0.499018	0.560773	0.443368	0.534108	0.506367	0.51951	0.438629	0.649107	0.637906	0.483899	0.401391	0.893985	0.40627	0.45469	0.504143	0.541265	0.380652	0.424424	0.5604	0.548936	0.667765	0.587265	0.632812	0.545729	0.496052	0.494579	0.602086	0.707959	0.36454	0.420425	0.589244	0.952383	0.434542	0.634715	0.623158	0.479429	0.957388	0.450049	0.872424	0.616718	0.406529	0.95046
Black_113	0.660715	0.360274	0.327297	0.408137	0.227893	0.540681	0.466114	0.705599	0.302923	0.395069	0.388211	0.362289	0.365295	0.40687	0.75347	0.792741	0.448057	0.509296	0.946957	0.454129	0.41584	0.366112	0.404874	0.479488	0.72625	0.385333	0.403403	0.533917	0.303767	0.480468	0.371479	0.408388	0.406072	0.387574	0.747934	0.563574	0.156685	0.294067	0.986545	0.411209	0.763845	0.309287	0.406792	0.98797	0.488842	0.92584	0.410959	0.475416	0.986029
Black_114	0.639105	0.271756	0.219681	0.341306	0.300602	0.496277	0.366009	0.678	0.183988	0.322393	0.29251	0.228964	0.262583	0.308659	0.728357	0.772586	0.392691	0.48171	0.946547	0.388606	0.345755	0.257964	0.319158	0.409109	0.695777	0.290102	0.318493	0.49086	0.204996	0.437129	0.279814	0.320011	0.321632	0.322464	0.742903	0.51332	0.389237	0.160943	0.987006	0.358553	0.758348	0.166333	0.345813	0.988412	0.393991	0.926747	0.296532	0.3936	0.986487
Black_115	0.727519	0.568585	0.582707	0.633023	0.603085	0.674073	0.623203	0.784476	0.585568	0.619128	0.612673	0.561559	0.606823	0.595553	0.79183	0.824192	0.643927	0.64533	0.948188	0.618041	0.629136	0.579301	0.625769	0.631135	0.765657	0.59607	0.625096	0.678394	0.566901	0.65596	0.617141	0.61411	0.613571	0.607658	0.385783	0.677619	0.614352	0.556101	0.982349	0.622888	0.465255	0.570077	0.618472	0.981032	0.644173	0.93432	0.6188	0.627028	0.979132
Black_116	0.422598	0.38807	0.412902	0.388552	0.358383	0.304813	0.422905	0.58079	0.459553	0.337418	0.391718	0.392683	0.437237	0.363845	0.609567	0.625021	0.338979	0.309752	0.892425	0.26357	0.353239	0.39029	0.413366	0.339749	0.515112	0.426144	0.419656	0.560896	0.48501	0.526974	0.424654	0.45086	0.369812	0.498635	0.651073	0.291963	0.349878	0.486158	0.968153	0.300624	0.614081	0.522795	0.33559	0.971483	0.3908	0.860143	0.51904	0.279909	0.966896
Black_117	0.9346	0.972254	0.974386	0.969911	0.975794	0.951627	0.971198	0.96467	0.977947	0.968417	0.973273	0.973649	0.971981	0.967652	0.924129	0.902861	0.966203	0.955693	0.930761	0.963232	0.968467	0.973107	0.969646	0.959464	0.917424	0.972405	0.972548	0.965773	0.979947	0.967128	0.975696	0.972951	0.970447	0.980423	0.972442	0.947058	0.976417	0.980089	0.276009	0.96592	0.96131	0.982031	0.970452	0.413567	0.962419	0.93308	0.981785	0.962595	0.398794
Black_118	0.599449	0.373338	0.366666	0.305457	0.428755	0.512173	0.501234	0.523771	0.380413	0.410262	0.402628	0.443952	0.395936	0.425991	0.757746	0.778981	0.444751	0.528016	0.9425	0.443336	0.38632	0.41787	0.433062	0.453776	0.556337	0.433336	0.395	0.557875	0.391059	0.504387	0.403834	0.430701	0.375071	0.376288	0.72612	0.511703	0.511011	0.432791	0.977268	0.441897	0.710223	0.440888	0.402717	0.979669	0.466269	0.914328	0.378038	0.405522	0.976363
Black_119	0.363114	0.502315	0.524896	0.548686	0.537783	0.437982	0.588775	0.639038	0.565801	0.468208	0.471328	0.522093	0.540976	0.50958	0.336171	0.690586	0.450236	0.400512	0.831514	0.471217	0.479606	0.499894	0.434815	0.516057	0.608013	0.438473	0.476526	0.336134	0.556091	0.366319	0.521924	0.57387	0.441083	0.581845	0.715003	0.418375	0.625141	0.560851	0.954606	0.470768	0.723355	0.609659	0.454227	0.959419	0.559919	0.761155	0.603206	0.463249	0.952762
Black_120	0.753005	0.713335	0.695792	0.701845	0.694829	0.71361	0.649062	0.793082	0.709566	0.703273	0.712804	0.663821	0.724561	0.702495	0.8092	0.809246	0.707476	0.722317	0.943957	0.685139	0.70849	0.702522	0.716325	0.711538	0.775388	0.717314	0.718329	0.755974	0.700719	0.745934	0.695441	0.721478	0.729095	0.719463	0.828334	0.715618	0.751029	0.687311	0.96669	0.703667	0.826318	0.676545	0.702277	0.962197	0.669756	0.922826	0.707238	0.709032	0.959879
Black_121	0.462658	0.346495	0.375982	0.394858	0.418084	0.345014	0.315443	0.589184	0.438236	0.329375	0.348909	0.330331	0.415309	0.296166	0.575236	0.637181	0.324188	0.308371	0.899143	0.272401	0.329103	0.353152	0.399159	0.28509	0.388169	0.408312	0.411325	0.546232	0.449785	0.508221	0.396692	0.446959	0.372172	0.473843	0.656502	0.30286	0.486332	0.454036	0.964398	0.287254	0.643312	0.496676	0.336056	0.968221	0.244228	0.871177	0.524232	0.305886	0.962929
Black_122	0.587684	0.320655	0.269489	0.337056	0.294501	0.460815	0.310773	0.658495	0.281308	0.320331	0.317688	0.234926	0.334619	0.333236	0.71461	0.729796	0.36407	0.4366	0.938902	0.379416	0.328788	0.277005	0.352802	0.394309	0.675913	0.341871	0.355306	0.486011	0.252516	0.446046	0.276535	0.3397	0.358388	0.329143	0.701906	0.479084	0.431657	0.263553	0.982914	0.358535	0.730695	0.245801	0.302911	0.984759	0.373756	0.911118	0.293468	0.377453	0.982219
Black_123	0.655251	0.263312	0.221033	0.348521	0.308959	0.518504	0.425706	0.694329	0.181667	0.339926	0.289142	0.258726	0.255279	0.315981	0.749052	0.79137	0.388391	0.501824	0.949819	0.400655	0.34616	0.272622	0.356625	0.41686	0.715478	0.311797	0.298195	0.50866	0.213012	0.429463	0.279808	0.320169	0.323433	0.287605	0.752127	0.537863	0.374338	0.222534	0.987806	0.36467	0.76559	0.215293	0.347746	0.989133	0.418127	0.931077	0.307602	0.425053	0.987314
Black_124	0.889076	0.954477	0.957827	0.948234	0.960525	0.919089	0.952114	0.91151	0.963758	0.947508	0.956019	0.956491	0.954675	0.947386	0.857628	0.854837	0.944121	0.924522	0.880977	0.941031	0.948796	0.956019	0.950066	0.934328	0.846426	0.954794	0.955544	0.944019	0.967531	0.947147	0.961171	0.957423	0.95158	0.968313	0.955043	0.911949	0.961179	0.967146	0.407546	0.94383	0.934743	0.970196	0.950916	0.454319	0.937735	0.878567	0.969842	0.938793	0.390827
Black_125	0.939622	0.975796	0.977791	0.972282	0.978805	0.956972	0.974898	0.923718	0.980847	0.972368	0.976751	0.977108	0.975785	0.97206	0.907117	0.910609	0.97027	0.959864	0.856758	0.968556	0.972529	0.976713	0.973539	0.964905	0.917033	0.97615	0.976241	0.97054	0.982679	0.971878	0.979319	0.977322	0.974285	0.982979	0.966736	0.953183	0.979279	0.982683	0.19579	0.970105	0.953093	0.984404	0.974153	0.254713	0.967282	0.853684	0.984168	0.967365	0.223505
Black_126	0.873373	0.940206	0.943358	0.937706	0.944563	0.894306	0.928963	0.927482	0.951087	0.930741	0.93849	0.937623	0.94481	0.931046	0.91063	0.908584	0.923366	0.898189	0.919392	0.919328	0.933364	0.936818	0.93327	0.922394	0.83641	0.936812	0.93903	0.942321	0.953142	0.939594	0.94554	0.944742	0.935173	0.956318	0.928398	0.887051	0.949213	0.952499	0.859026	0.923066	0.907767	0.956418	0.931833	0.866502	0.911847	0.921193	0.957947	0.921951	0.860433
Black_127	0.407155	0.590206	0.581321	0.623044	0.564718	0.484464	0.585286	0.698069	0.590898	0.579166	0.47867	0.592778	0.626782	0.601197	0.548061	0.778995	0.480618	0.46245	0.900659	0.541469	0.571346	0.581052	0.433649	0.640857	0.689428	0.409136	0.450233	0.160801	0.565439	0.236141	0.497825	0.601847	0.519905	0.524602	0.770183	0.500095	0.683629	0.600446	0.975708	0.529631	0.792052	0.583879	0.50785	0.978323	0.626444	0.850302	0.587128	0.575453	0.974708
Black_128	0.36288	0.536994	0.529007	0.541684	0.520564	0.410633	0.553437	0.630488	0.57169	0.490992	0.456331	0.517296	0.567023	0.51983	0.332721	0.705795	0.427204	0.424409	0.834231	0.459952	0.484245	0.501636	0.448999	0.522547	0.614747	0.436208	0.457103	0.309574	0.552634	0.341005	0.496963	0.558783	0.465241	0.555249	0.701645	0.415447	0.644803	0.573561	0.957533	0.457914	0.719259	0.564122	0.434945	0.962079	0.543919	0.758014	0.582697	0.460224	0.955773
Black_129	0.933205	0.972979	0.975121	0.968978	0.976333	0.951895	0.971938	0.914571	0.978584	0.96896	0.97399	0.974384	0.972816	0.968658	0.902268	0.900082	0.966714	0.955142	0.908571	0.964812	0.969422	0.973811	0.970442	0.960655	0.907105	0.973316	0.97341	0.966882	0.980531	0.968407	0.976764	0.974128	0.971315	0.981027	0.966242	0.947675	0.976765	0.980529	0.198208	0.966542	0.950878	0.982493	0.971068	0.315544	0.963308	0.910117	0.982203	0.963483	0.291694
Black_130	0.578382	0.247526	0.199464	0.297627	0.225257	0.429969	0.297902	0.649826	0.221493	0.275807	0.234257	0.186768	0.272071	0.27775	0.70309	0.754527	0.292435	0.434412	0.939061	0.312568	0.257308	0.225526	0.308078	0.352193	0.671726	0.280941	0.278394	0.467247	0.179341	0.406584	0.215983	0.298653	0.303757	0.24795	0.695403	0.467705	0.382379	0.17635	0.985196	0.289256	0.718437	0.167664	0.243067	0.986792	0.341562	0.912003	0.264189	0.332523	0.984599
Black_131	0.429306	0.330337	0.349751	0.373229	0.399143	0.313021	0.282754	0.586274	0.422842	0.282351	0.358843	0.308992	0.377226	0.285168	0.578976	0.629531	0.319255	0.282713	0.897572	0.26023	0.312244	0.310476	0.374786	0.273942	0.402272	0.395538	0.404797	0.541218	0.423621	0.504413	0.378871	0.440401	0.352339	0.467044	0.662445	0.252515	0.488032	0.432269	0.967028	0.277676	0.636695	0.475965	0.323008	0.970579	0.21328	0.868759	0.503226	0.284973	0.965662
Black_132	0.436258	0.333465	0.333573	0.353609	0.383349	0.326667	0.389341	0.577924	0.393626	0.274	0.286413	0.352738	0.334808	0.32724	0.593555	0.653196	0.255966	0.357348	0.913658	0.279305	0.260395	0.347469	0.314968	0.324449	0.554818	0.355892	0.340861	0.501085	0.42303	0.463971	0.348133	0.429935	0.310462	0.414343	0.652862	0.355405	0.542841	0.428859	0.972947	0.243802	0.653748	0.460969	0.266966	0.975014	0.342924	0.876163	0.474772	0.237346	0.97076
Black_133	0.652881	0.293306	0.25715	0.354271	0.288863	0.516158	0.379271	0.69645	0.208949	0.344983	0.290385	0.282992	0.281566	0.337029	0.758448	0.793308	0.386391	0.52354	0.951368	0.41107	0.339873	0.279483	0.355996	0.429826	0.729191	0.305657	0.272398	0.453755	0.173647	0.393567	0.236087	0.299147	0.340524	0.18577	0.726912	0.542747	0.389069	0.221664	0.988269	0.375291	0.763051	0.232675	0.323668	0.989545	0.439352	0.928484	0.223073	0.420242	0.987797
Black_134	0.643108	0.429643	0.408132	0.488487	0.453367	0.561475	0.489542	0.726832	0.409091	0.444863	0.460823	0.418121	0.426117	0.463081	0.751225	0.659696	0.512672	0.510113	0.949171	0.487958	0.48874	0.403327	0.462352	0.498288	0.735804	0.426027	0.473656	0.560598	0.382132	0.538295	0.46141	0.46622	0.420829	0.454774	0.755599	0.56008	0.497999	0.37334	0.982153	0.489538	0.775839	0.393112	0.45904	0.984	0.53414	0.929606	0.443803	0.501431	0.981425
Black_135	0.528067	0.239797	0.177806	0.272166	0.231307	0.373545	0.26	0.614875	0.212121	0.246205	0.26342	0.178177	0.233278	0.230539	0.676769	0.737753	0.255324	0.381998	0.924728	0.262901	0.237698	0.238992	0.32186	0.296538	0.614872	0.322353	0.288903	0.495979	0.229535	0.421713	0.227914	0.308744	0.307188	0.313516	0.695524	0.409889	0.404467	0.222761	0.981483	0.221593	0.690536	0.24877	0.271092	0.983472	0.27267	0.89833	0.30609	0.314379	0.980727
Black_136	0.449671	0.628858	0.622895	0.65588	0.604011	0.518776	0.616853	0.701254	0.643538	0.610667	0.545113	0.623186	0.658404	0.622266	0.399051	0.776311	0.525822	0.510014	0.854911	0.56855	0.607699	0.620126	0.51271	0.649406	0.691275	0.487768	0.518673	0.281432	0.606318	0.344255	0.554676	0.643057	0.573827	0.586759	0.772952	0.523284	0.710035	0.651813	0.964256	0.561598	0.783156	0.632548	0.556301	0.968104	0.633198	0.785506	0.640733	0.590622	0.962761
Black_137	0.584617	0.181724	0.149611	0.274374	0.25062	0.445246	0.383098	0.647192	0.142453	0.249876	0.219585	0.241312	0.177354	0.253133	0.70936	0.749775	0.310908	0.423917	0.940348	0.31726	0.250936	0.208972	0.283525	0.337684	0.678712	0.245567	0.232124	0.451453	0.162915	0.378258	0.228497	0.27299	0.213621	0.208476	0.70706	0.457732	0.365701	0.215102	0.98509	0.282234	0.725562	0.26182	0.24318	0.986708	0.35383	0.916696	0.260527	0.335686	0.984485
Black_138	0.741671	0.730486	0.728899	0.6902	0.740826	0.706973	0.7276	0.309487	0.758098	0.716428	0.747499	0.712545	0.74009	0.721002	0.784685	0.805798	0.727325	0.735465	0.929596	0.698687	0.720487	0.728999	0.750643	0.703448	0.646159	0.76358	0.757311	0.816856	0.767285	0.799846	0.762661	0.760508	0.732667	0.79033	0.821449	0.695932	0.793899	0.769467	0.900527	0.715173	0.784196	0.779736	0.727122	0.910912	0.698689	0.911796	0.78567	0.701642	0.896476
Black_139	0.358686	0.528869	0.525231	0.434551	0.540947	0.284921	0.430715	0.468933	0.577461	0.462078	0.472982	0.49234	0.549119	0.499182	0.572506	0.667682	0.390167	0.375981	0.876852	0.380503	0.465837	0.522054	0.46647	0.473886	0.208611	0.483032	0.491224	0.558583	0.59594	0.528813	0.533635	0.566192	0.467631	0.60428	0.685389	0.29971	0.653029	0.5914	0.950267	0.406151	0.611446	0.603104	0.448763	0.955359	0.390249	0.834187	0.607473	0.425805	0.948099
Black_140	0.48555	0.324723	0.289443	0.30944	0.3277	0.376609	0.205286	0.628236	0.298574	0.269787	0.340562	0.232826	0.343849	0.313227	0.667037	0.726236	0.310894	0.377897	0.921823	0.283693	0.299611	0.31008	0.339403	0.356395	0.565319	0.372236	0.360844	0.525795	0.325749	0.484963	0.305566	0.322396	0.369387	0.382383	0.687523	0.373114	0.496281	0.310881	0.979097	0.291842	0.682881	0.319249	0.300621	0.981362	0.265823	0.890021	0.323696	0.348102	0.978238
Black_141	0.49633	0.366707	0.340082	0.377923	0.352512	0.36113	0.284894	0.571903	0.373707	0.305791	0.27891	0.294895	0.402707	0.339682	0.598493	0.665903	0.297748	0.332411	0.915844	0.277086	0.327189	0.333689	0.281467	0.367712	0.565897	0.299685	0.312445	0.450137	0.381689	0.41702	0.311101	0.387285	0.305159	0.418294	0.670097	0.384324	0.5181	0.38	0.974961	0.262547	0.671578	0.401607	0.260598	0.977524	0.336799	0.88252	0.426382	0.325163	0.973994
Black_142	0.492954	0.374925	0.354334	0.363905	0.366885	0.398452	0.207973	0.637147	0.400384	0.324077	0.38662	0.296158	0.427551	0.365883	0.655703	0.725488	0.353813	0.393344	0.918246	0.306704	0.344387	0.357456	0.387208	0.400652	0.52209	0.411206	0.408998	0.542986	0.387561	0.51419	0.354547	0.402315	0.405986	0.429516	0.683935	0.374424	0.54189	0.375841	0.976581	0.341365	0.681871	0.361516	0.341511	0.97911	0.221839	0.887706	0.373512	0.383383	0.975628
Black_143	0.930058	0.968612	0.97102	0.969653	0.973485	0.948403	0.967852	0.962511	0.975104	0.964447	0.969488	0.970304	0.968428	0.963759	0.883217	0.891375	0.962519	0.950731	0.902851	0.960974	0.965252	0.970667	0.965549	0.955184	0.911812	0.968489	0.96931	0.960697	0.9777	0.962945	0.973421	0.971691	0.967178	0.978189	0.972709	0.943143	0.973383	0.977358	0.259987	0.962276	0.963595	0.979626	0.967009	0.402665	0.957538	0.900977	0.980378	0.959988	0.382256
Black_144	0.321174	0.462548	0.461107	0.465406	0.505803	0.278751	0.413318	0.584045	0.534074	0.413518	0.425363	0.457312	0.460703	0.438549	0.499474	0.668044	0.353915	0.303457	0.86628	0.34254	0.413898	0.484597	0.428062	0.411417	0.366709	0.440677	0.45716	0.439923	0.548185	0.396985	0.489074	0.536248	0.438553	0.565887	0.691897	0.246762	0.626004	0.554993	0.956575	0.356328	0.653962	0.58752	0.421669	0.960556	0.327974	0.823236	0.605864	0.384159	0.954719
Black_145	0.748529	0.419349	0.42238	0.532939	0.45938	0.657654	0.511556	0.793701	0.397546	0.510029	0.495974	0.388634	0.478924	0.472041	0.809173	0.83616	0.574885	0.601627	0.962749	0.548461	0.541234	0.418617	0.508949	0.560102	0.786763	0.446062	0.495188	0.577294	0.333842	0.548961	0.453251	0.473718	0.501834	0.422431	0.814552	0.64918	0.477883	0.319554	0.991229	0.544831	0.835497	0.300174	0.525089	0.99218	0.583013	0.953175	0.404652	0.557848	0.990863
Black_146	0.718027	0.663264	0.679537	0.686272	0.684537	0.674691	0.667279	0.77009	0.713364	0.667877	0.696524	0.636781	0.704619	0.631065	0.767689	0.776003	0.661174	0.647624	0.927025	0.650517	0.668187	0.662991	0.707075	0.630672	0.724085	0.70276	0.715673	0.770175	0.698145	0.750621	0.703878	0.708265	0.697785	0.730681	0.128229	0.664452	0.70293	0.705149	0.974005	0.655735	0.123476	0.724196	0.670616	0.973472	0.666401	0.909599	0.736259	0.645999	0.970383
Black_147	0.936416	0.971779	0.974075	0.971801	0.976108	0.952693	0.97144	0.965973	0.977484	0.968139	0.972941	0.973577	0.971643	0.967397	0.909207	0.902267	0.966393	0.956097	0.920844	0.964107	0.968743	0.973532	0.969393	0.959386	0.919827	0.972016	0.972308	0.964959	0.979839	0.966846	0.975966	0.973383	0.97009	0.980336	0.974188	0.947852	0.97618	0.979921	0.285589	0.966238	0.965034	0.981834	0.970316	0.42357	0.962043	0.921621	0.981897	0.963155	0.411804
Black_148	0.43807	0.528552	0.530406	0.445235	0.559464	0.368567	0.457246	0.452526	0.58368	0.457905	0.490638	0.50928	0.541656	0.509937	0.622505	0.67111	0.429704	0.442855	0.890676	0.396648	0.463274	0.538755	0.491449	0.482182	0.183385	0.519844	0.513366	0.627834	0.607593	0.600783	0.550476	0.568804	0.466527	0.615836	0.69276	0.363241	0.662065	0.602808	0.946275	0.423226	0.617966	0.624851	0.46687	0.951969	0.409504	0.856058	0.622803	0.430592	0.944016
Black_149	0.886604	0.950903	0.954721	0.946597	0.957265	0.915893	0.949015	0.938918	0.960813	0.944143	0.952793	0.95343	0.950444	0.942963	0.899584	0.854633	0.940457	0.922776	0.916229	0.936065	0.944647	0.952436	0.946173	0.928784	0.858982	0.951293	0.951493	0.939605	0.964457	0.941845	0.95721	0.953013	0.947865	0.965364	0.952373	0.908044	0.95842	0.964577	0.516107	0.939988	0.934233	0.968073	0.947899	0.545904	0.933932	0.918083	0.967587	0.93425	0.500466
Black_150	0.673436	0.439012	0.390613	0.463998	0.427607	0.573465	0.382496	0.74136	0.395156	0.456028	0.437877	0.374424	0.462748	0.448676	0.78809	0.820136	0.479367	0.556271	0.955504	0.488755	0.460802	0.429302	0.469541	0.526061	0.745855	0.458073	0.459266	0.583533	0.38836	0.547012	0.397685	0.478093	0.492914	0.411628	0.777502	0.603658	0.56866	0.336902	0.989298	0.466473	0.787681	0.296152	0.448283	0.990461	0.477454	0.933126	0.325711	0.516307	0.988869
Black_151	0.725663	0.603266	0.576701	0.499728	0.581766	0.647735	0.583201	0.476713	0.581144	0.60135	0.601584	0.562405	0.606582	0.6077	0.825208	0.828261	0.623719	0.673759	0.959125	0.612866	0.606085	0.589408	0.615579	0.629515	0.585029	0.604984	0.594548	0.676448	0.564548	0.659702	0.569945	0.602938	0.600121	0.586817	0.798207	0.660948	0.649679	0.553418	0.976309	0.619919	0.779627	0.508174	0.590845	0.978873	0.642372	0.939108	0.539236	0.603825	0.975323
Black_152	0.44092	0.410104	0.434043	0.453432	0.454857	0.336688	0.321522	0.594765	0.485558	0.379656	0.385121	0.373394	0.474512	0.347062	0.582771	0.627151	0.351976	0.288267	0.893275	0.30398	0.406912	0.403628	0.394325	0.32306	0.386122	0.405075	0.418702	0.535371	0.484732	0.509677	0.435068	0.490145	0.39895	0.523267	0.673002	0.294919	0.496753	0.482893	0.963002	0.329386	0.639934	0.523929	0.370708	0.966947	0.32001	0.860419	0.552451	0.372435	0.961475
Black_153	0.603783	0.754619	0.771024	0.770983	0.790324	0.665953	0.751428	0.769238	0.808699	0.74014	0.756475	0.761741	0.774038	0.733366	0.294326	0.719466	0.717778	0.63737	0.58873	0.711851	0.743936	0.765225	0.742324	0.679485	0.681269	0.752641	0.767971	0.701716	0.815881	0.717954	0.792334	0.810066	0.741094	0.822639	0.82486	0.625044	0.798618	0.812809	0.873413	0.717818	0.804091	0.831501	0.743296	0.886445	0.720457	0.447545	0.837912	0.719314	0.86833
Black_154	0.708662	0.830541	0.827281	0.779887	0.823816	0.69317	0.80783	0.457897	0.841034	0.78859	0.806798	0.823668	0.838287	0.80894	0.808963	0.830276	0.761097	0.727188	0.902681	0.758216	0.793474	0.823546	0.792028	0.794613	0.660019	0.801044	0.8036	0.813985	0.850901	0.804424	0.819714	0.830592	0.79803	0.853838	0.840422	0.710207	0.863959	0.848852	0.884525	0.767907	0.786117	0.85917	0.783874	0.869886	0.803074	0.874188	0.852799	0.770702	0.854172
Black_155	0.652104	0.631032	0.635809	0.633833	0.629996	0.603213	0.659713	0.720455	0.655248	0.575366	0.628285	0.616464	0.65506	0.594186	0.751002	0.737554	0.596808	0.61826	0.9178	0.573943	0.582219	0.590711	0.627742	0.597408	0.691936	0.636109	0.62832	0.713424	0.657667	0.686856	0.612241	0.615013	0.615442	0.681271	0.126965	0.604794	0.711068	0.668226	0.969158	0.573849	0.154606	0.708176	0.586761	0.968227	0.654188	0.899746	0.697844	0.570371	0.964841
Black_156	0.593254	0.299984	0.253885	0.349165	0.254976	0.455548	0.278693	0.652741	0.289053	0.298743	0.251413	0.251392	0.359405	0.301448	0.711025	0.750461	0.328468	0.45178	0.942465	0.34869	0.294655	0.244774	0.294655	0.379483	0.675752	0.27927	0.282052	0.4337	0.224222	0.396197	0.21012	0.324067	0.317167	0.220352	0.693322	0.483397	0.479049	0.250705	0.986143	0.319396	0.730062	0.243255	0.274894	0.987622	0.35864	0.913079	0.260718	0.36067	0.985566
Black_157	0.926084	0.969978	0.97226	0.96538	0.97393	0.946797	0.968546	0.910954	0.976087	0.965388	0.971026	0.971473	0.970075	0.965284	0.883942	0.888532	0.963345	0.950514	0.890426	0.961103	0.966289	0.970817	0.966952	0.956476	0.896396	0.970164	0.970629	0.962814	0.978646	0.964958	0.9744	0.972144	0.968016	0.979135	0.967884	0.941964	0.974301	0.978258	0.240185	0.963154	0.951338	0.980487	0.96768	0.367738	0.959357	0.889826	0.980209	0.959473	0.347747
Black_158	0.655275	0.322565	0.279744	0.369063	0.31618	0.530504	0.356885	0.701276	0.252056	0.378398	0.311993	0.282725	0.331003	0.379795	0.746207	0.792242	0.40905	0.504085	0.951896	0.423831	0.368857	0.323726	0.35147	0.464826	0.727297	0.317344	0.320883	0.489877	0.234164	0.44603	0.286818	0.34976	0.368594	0.26765	0.745361	0.563966	0.417524	0.225475	0.988385	0.402106	0.774674	0.194698	0.355985	0.989645	0.440536	0.927741	0.25863	0.457508	0.987916
Black_159	0.592615	0.752725	0.764471	0.763056	0.768283	0.651421	0.733161	0.757392	0.79008	0.729188	0.739433	0.735549	0.785806	0.7253	0.221836	0.773635	0.700298	0.625261	0.632647	0.688924	0.740386	0.747998	0.713144	0.719632	0.69529	0.719748	0.74151	0.644778	0.7895	0.668075	0.76301	0.781339	0.736282	0.805982	0.817949	0.632872	0.797285	0.78745	0.897197	0.704674	0.800912	0.804247	0.722706	0.907926	0.722192	0.497536	0.810743	0.712864	0.893018
Black_160	0.924332	0.965776	0.968335	0.967199	0.97117	0.944156	0.964923	0.960036	0.972558	0.961675	0.966905	0.967573	0.965504	0.960735	0.867731	0.883033	0.959484	0.9466	0.856181	0.957773	0.962583	0.968035	0.962634	0.951589	0.904272	0.965721	0.966959	0.957096	0.975551	0.959588	0.97107	0.96873	0.964667	0.97617	0.970773	0.938379	0.970788	0.975465	0.308464	0.959282	0.960438	0.97807	0.964448	0.381463	0.953531	0.848876	0.979211	0.956646	0.359894
Black_161	0.64405	0.318903	0.286702	0.351901	0.305225	0.507745	0.373684	0.699283	0.263953	0.357176	0.313467	0.284262	0.329064	0.356168	0.730549	0.777591	0.388254	0.510044	0.949893	0.406425	0.353833	0.307813	0.34527	0.434789	0.718815	0.336559	0.338172	0.491218	0.23293	0.446956	0.28189	0.361195	0.359955	0.291373	0.728096	0.54077	0.426853	0.231455	0.987081	0.388003	0.753728	0.200532	0.332972	0.988472	0.436539	0.926524	0.310859	0.423671	0.986564
Black_162	0.601083	0.203727	0.227615	0.361809	0.267674	0.475133	0.397126	0.673913	0.237572	0.296019	0.248702	0.273068	0.29783	0.266303	0.702267	0.753028	0.363061	0.421125	0.941364	0.347254	0.318457	0.194724	0.323921	0.349739	0.679273	0.263889	0.290748	0.442719	0.180779	0.387383	0.263719	0.295394	0.259646	0.216568	0.705039	0.472287	0.340896	0.234201	0.985715	0.333469	0.741823	0.294798	0.294935	0.987259	0.395269	0.92022	0.299758	0.352393	0.985138
Black_163	0.925754	0.967	0.969479	0.967205	0.971814	0.944744	0.966244	0.960474	0.97379	0.962456	0.968145	0.968746	0.966932	0.96176	0.907807	0.886296	0.960497	0.948292	0.92109	0.958353	0.96323	0.968449	0.96383	0.952479	0.90692	0.967143	0.96767	0.958944	0.976456	0.961313	0.971894	0.969872	0.965373	0.977064	0.969537	0.939314	0.972071	0.976102	0.292487	0.960278	0.959421	0.978562	0.964898	0.406945	0.955361	0.922079	0.978836	0.957204	0.389036
Black_164	0.696474	0.55023	0.526462	0.477958	0.562801	0.621531	0.603921	0.448589	0.545334	0.555658	0.568247	0.534766	0.555788	0.564839	0.799523	0.81301	0.604865	0.642861	0.955923	0.574055	0.577031	0.5377	0.580956	0.588868	0.564361	0.549435	0.569053	0.655738	0.515155	0.625369	0.571714	0.568493	0.531922	0.566615	0.777457	0.631719	0.601005	0.50933	0.974514	0.591134	0.762268	0.50408	0.562514	0.977261	0.621694	0.939646	0.506512	0.564146	0.973459
Black_165	0.369517	0.377697	0.363588	0.345771	0.348803	0.206746	0.298492	0.556131	0.401552	0.27676	0.281195	0.347643	0.430427	0.339117	0.638535	0.662175	0.183246	0.275822	0.900345	0.203295	0.287025	0.334819	0.248033	0.35743	0.499229	0.247688	0.254272	0.378131	0.378291	0.338804	0.276408	0.371571	0.290439	0.352864	0.624895	0.263261	0.535437	0.398073	0.974712	0.229452	0.606813	0.413936	0.220651	0.977444	0.383063	0.852836	0.350025	0.290314	0.973661
Black_166	0.940926	0.976671	0.978796	0.973565	0.979721	0.958365	0.975972	0.927177	0.981676	0.973608	0.977559	0.978194	0.97692	0.973364	0.909948	0.914602	0.970716	0.961506	0.859025	0.969082	0.973222	0.977799	0.974571	0.966469	0.919252	0.977196	0.977361	0.971908	0.983464	0.973068	0.980071	0.977689	0.97536	0.983599	0.969218	0.955136	0.980106	0.98345	0.129216	0.971099	0.956555	0.985169	0.975069	0.211605	0.968221	0.856114	0.984921	0.968319	0.20225
Black_167	0.570816	0.19037	0.180819	0.317937	0.31679	0.446941	0.373201	0.641236	0.220807	0.282154	0.274295	0.190123	0.233708	0.232287	0.668969	0.73003	0.349698	0.383399	0.928336	0.33033	0.299187	0.240982	0.324396	0.310565	0.635883	0.305597	0.340321	0.521696	0.252761	0.465378	0.318933	0.367261	0.295667	0.354143	0.728554	0.400917	0.36807	0.22108	0.981856	0.307464	0.727688	0.259965	0.317212	0.983821	0.285906	0.908654	0.362082	0.29843	0.981122
Black_168	0.438874	0.455199	0.471054	0.445756	0.444826	0.359755	0.284295	0.628871	0.514283	0.380899	0.45462	0.375091	0.520043	0.372903	0.636595	0.601491	0.405663	0.322764	0.902075	0.316836	0.422309	0.399353	0.449422	0.358267	0.451458	0.448979	0.462106	0.561912	0.468282	0.545145	0.419321	0.471418	0.409487	0.506411	0.658154	0.304745	0.513239	0.484617	0.967298	0.379859	0.644596	0.492738	0.386896	0.970806	0.380947	0.870003	0.490997	0.366581	0.965931
Black_169	0.616667	0.469049	0.455939	0.367462	0.451354	0.518469	0.532797	0.327737	0.484965	0.437053	0.457031	0.480694	0.506877	0.458736	0.737521	0.759186	0.472928	0.544729	0.937313	0.470787	0.434211	0.456986	0.491036	0.482758	0.513769	0.491811	0.453542	0.593044	0.489658	0.550496	0.441888	0.481332	0.45144	0.481196	0.712065	0.535512	0.574361	0.510126	0.966178	0.461664	0.691914	0.532701	0.42547	0.969812	0.515118	0.911119	0.467861	0.459176	0.964768
Black_170	0.349383	0.471604	0.459498	0.50619	0.446288	0.398143	0.491606	0.636645	0.471078	0.462191	0.361426	0.46455	0.511965	0.473542	0.520017	0.737996	0.368154	0.386781	0.89156	0.429624	0.452569	0.443562	0.342411	0.522479	0.630368	0.316014	0.342786	0.107542	0.425622	0.155525	0.368949	0.486058	0.400445	0.410803	0.705871	0.409875	0.579046	0.479999	0.97358	0.413802	0.733605	0.473572	0.38775	0.976429	0.526731	0.838855	0.471515	0.46452	0.972489
Black_171	0.681245	0.609184	0.63018	0.655362	0.689761	0.649699	0.685201	0.75287	0.662656	0.639855	0.679009	0.63992	0.599911	0.590212	0.740187	0.439154	0.6772	0.611358	0.921273	0.64141	0.652332	0.65251	0.674509	0.52041	0.691461	0.693587	0.695624	0.771323	0.700064	0.749935	0.709266	0.698272	0.66962	0.733036	0.820438	0.596381	0.660702	0.69152	0.933281	0.644869	0.790877	0.717385	0.683268	0.942476	0.576254	0.90901	0.755815	0.626677	0.930634
Black_172	0.340507	0.348282	0.325764	0.329075	0.313852	0.203316	0.377421	0.541201	0.370302	0.257332	0.263484	0.323114	0.386091	0.302194	0.55628	0.648404	0.19835	0.216036	0.892551	0.199824	0.274726	0.286629	0.251578	0.323716	0.501592	0.22697	0.248758	0.267779	0.338984	0.213402	0.259822	0.340951	0.242898	0.382397	0.61505	0.216735	0.49557	0.362865	0.972611	0.220177	0.615757	0.414175	0.220959	0.975561	0.397515	0.84876	0.388098	0.24644	0.971478
Black_173	0.922	0.967041	0.96985	0.962445	0.971471	0.942603	0.966189	0.954097	0.9741	0.962882	0.968222	0.968952	0.967134	0.962007	0.875545	0.885384	0.959956	0.94698	0.866945	0.956481	0.962599	0.968319	0.964279	0.95232	0.898136	0.967504	0.967771	0.959851	0.976424	0.96138	0.971444	0.968372	0.965049	0.976713	0.966893	0.937326	0.972415	0.976548	0.256633	0.95962	0.951242	0.978888	0.964919	0.372002	0.955616	0.862299	0.978542	0.955746	0.350378
Black_174	0.601873	0.291134	0.232024	0.293854	0.266427	0.464928	0.309666	0.670312	0.229987	0.302743	0.275589	0.235539	0.312412	0.313667	0.738887	0.764057	0.342957	0.477519	0.944723	0.346583	0.302802	0.249985	0.336265	0.381905	0.688835	0.31149	0.279156	0.456192	0.181434	0.40565	0.221178	0.286046	0.299536	0.234341	0.693554	0.50041	0.406118	0.199223	0.986586	0.33638	0.730572	0.172914	0.268963	0.988032	0.400269	0.918167	0.161984	0.378286	0.986048
Black_175	0.678395	0.436898	0.416581	0.479557	0.447206	0.585964	0.529173	0.73367	0.407539	0.469513	0.466252	0.42505	0.439065	0.461041	0.773434	0.777666	0.502909	0.578951	0.943489	0.498745	0.480698	0.441015	0.495867	0.523306	0.732601	0.459624	0.465391	0.59857	0.384398	0.538214	0.439553	0.469693	0.472589	0.467435	0.772901	0.60248	0.515628	0.392842	0.978418	0.483885	0.775292	0.395792	0.488896	0.980753	0.533437	0.925148	0.490698	0.52663	0.977532
Black_176	0.648725	0.342771	0.279908	0.380479	0.324319	0.525749	0.325353	0.704671	0.271859	0.360971	0.330131	0.260538	0.362595	0.372295	0.754746	0.792361	0.404943	0.507088	0.950705	0.422522	0.369284	0.311447	0.359454	0.453139	0.721289	0.356141	0.351902	0.505795	0.255236	0.466616	0.288235	0.363689	0.393995	0.333731	0.754862	0.550808	0.463281	0.206207	0.987954	0.395396	0.770549	0.171853	0.348728	0.989261	0.420558	0.926984	0.285946	0.451011	0.987467
Black_177	0.547113	0.231375	0.225108	0.200065	0.284853	0.387449	0.354824	0.587077	0.248861	0.253913	0.303012	0.172238	0.270062	0.206806	0.663478	0.696253	0.323028	0.400799	0.926333	0.278826	0.278391	0.214115	0.340441	0.278666	0.567481	0.33926	0.317818	0.525015	0.268986	0.4789	0.280119	0.300678	0.285049	0.375293	0.673781	0.366945	0.374604	0.243925	0.97917	0.290701	0.658909	0.28834	0.285038	0.981426	0.353169	0.905208	0.30801	0.258137	0.978309
Black_178	0.89961	0.958651	0.961774	0.953028	0.964027	0.926498	0.95647	0.919067	0.967156	0.952288	0.960068	0.960471	0.958942	0.952357	0.854025	0.864405	0.949132	0.931581	0.876824	0.946352	0.953419	0.960604	0.954688	0.94025	0.859546	0.958927	0.959524	0.949076	0.970456	0.951929	0.964704	0.961065	0.956018	0.971146	0.958405	0.919832	0.964562	0.97021	0.366591	0.948942	0.939753	0.97296	0.955401	0.415863	0.943327	0.874067	0.972655	0.944306	0.349316
Black_179	0.344026	0.376981	0.355632	0.301275	0.326276	0.177707	0.315607	0.523491	0.393113	0.270259	0.278161	0.345114	0.418967	0.343629	0.583642	0.653101	0.207351	0.205091	0.896887	0.205252	0.285097	0.358014	0.257388	0.355903	0.485523	0.254778	0.249975	0.323754	0.397044	0.277777	0.297071	0.383756	0.28709	0.380637	0.630101	0.217852	0.502426	0.406832	0.973268	0.225993	0.618748	0.414057	0.219442	0.976139	0.379688	0.849235	0.376904	0.272044	0.972164
Black_180	0.974388	0.989881	0.990788	0.988511	0.99118	0.981954	0.989598	0.968118	0.992059	0.988538	0.99025	0.990526	0.989982	0.988468	0.960613	0.962359	0.987287	0.983264	0.793441	0.98658	0.988374	0.990342	0.989005	0.985411	0.96455	0.99014	0.990176	0.987853	0.992846	0.988328	0.991373	0.990347	0.989297	0.992884	0.974214	0.980473	0.991337	0.992828	0.391891	0.987466	0.968542	0.993592	0.989173	0.383106	0.986125	0.861855	0.993448	0.986244	0.424369
Black_181	0.558602	0.175268	0.127765	0.257357	0.26194	0.415765	0.374822	0.62601	0.187819	0.227528	0.245712	0.196855	0.146299	0.190753	0.674558	0.730621	0.310694	0.396191	0.928091	0.29856	0.239835	0.233089	0.316279	0.27067	0.638524	0.297177	0.276751	0.506895	0.22852	0.444424	0.259755	0.301408	0.268882	0.318621	0.704282	0.40548	0.376002	0.216125	0.980929	0.251748	0.701764	0.265267	0.280566	0.982994	0.306462	0.904391	0.328891	0.286897	0.980155
Black_182	0.947707	0.979178	0.981125	0.976536	0.981939	0.963035	0.978675	0.935156	0.983673	0.976519	0.980018	0.980653	0.979454	0.976296	0.919886	0.9238	0.973892	0.965755	0.870617	0.972432	0.976118	0.980259	0.977319	0.970188	0.928798	0.979644	0.979899	0.975019	0.985256	0.976108	0.982323	0.980159	0.978012	0.985391	0.972094	0.960126	0.982196	0.985283	0.153234	0.974289	0.960654	0.986847	0.977817	0.253981	0.971802	0.868944	0.986588	0.971808	0.248974
Black_183	0.422654	0.368475	0.368194	0.38359	0.36585	0.321906	0.201076	0.598051	0.406836	0.302521	0.352779	0.270976	0.433259	0.344409	0.601588	0.681034	0.313395	0.310603	0.898685	0.268528	0.336671	0.341651	0.369969	0.360689	0.459534	0.366353	0.3822	0.517907	0.395467	0.484266	0.342831	0.393732	0.371602	0.433861	0.653283	0.312009	0.508587	0.397892	0.970963	0.279781	0.641975	0.426437	0.311614	0.974055	0.278386	0.868785	0.466288	0.317605	0.969746
Black_184	0.469286	0.336541	0.324147	0.405314	0.330948	0.308551	0.431848	0.594866	0.309308	0.346122	0.223296	0.368289	0.37112	0.362708	0.611417	0.712378	0.255175	0.281134	0.91527	0.318127	0.341071	0.319797	0.211108	0.428546	0.598422	0.155339	0.189112	0.190121	0.2701	0.13805	0.230484	0.348246	0.265217	0.288747	0.679964	0.335195	0.455674	0.342978	0.979321	0.297853	0.707874	0.36479	0.267906	0.981553	0.448321	0.877272	0.388805	0.374447	0.978483
Black_185	0.7044	0.497754	0.472122	0.53817	0.49453	0.619157	0.521711	0.775376	0.437309	0.512257	0.507447	0.486008	0.487901	0.528961	0.804034	0.762057	0.559613	0.585976	0.960417	0.560913	0.536873	0.472891	0.511203	0.56866	0.786178	0.493254	0.506671	0.577989	0.423851	0.56552	0.477303	0.499735	0.495006	0.457944	0.792962	0.627311	0.547405	0.421907	0.987676	0.549851	0.81618	0.400832	0.501281	0.988899	0.590008	0.941101	0.460467	0.569622	0.987201
Black_186	0.728875	0.620746	0.593172	0.516091	0.602377	0.660364	0.615535	0.432135	0.60309	0.612655	0.618284	0.596512	0.628248	0.613604	0.828507	0.837039	0.627005	0.688487	0.959511	0.61848	0.614891	0.615346	0.641132	0.641728	0.592766	0.647417	0.619305	0.702864	0.607912	0.68778	0.596199	0.637723	0.614669	0.625215	0.805394	0.678113	0.670665	0.578474	0.973985	0.621655	0.77767	0.561624	0.611487	0.976798	0.654929	0.939458	0.570788	0.618748	0.972906
Black_187	0.62747	0.268567	0.233292	0.329027	0.317486	0.496499	0.35079	0.683521	0.198251	0.314277	0.297412	0.261679	0.270135	0.335743	0.742056	0.778024	0.375599	0.476576	0.946886	0.391797	0.324179	0.283183	0.299809	0.412618	0.700214	0.29928	0.314682	0.484056	0.222015	0.434271	0.280719	0.339318	0.320649	0.300649	0.744595	0.515003	0.400116	0.187566	0.98681	0.37055	0.7603	0.160562	0.327428	0.988244	0.396844	0.923034	0.280553	0.401985	0.986281
Black_188	0.424368	0.433199	0.45567	0.473402	0.497461	0.348937	0.376759	0.586599	0.525023	0.402289	0.419856	0.424883	0.490964	0.392863	0.566918	0.635313	0.354401	0.289632	0.887899	0.33792	0.420466	0.44671	0.395257	0.369882	0.32176	0.405134	0.444435	0.533404	0.53192	0.503696	0.487516	0.536214	0.417422	0.557509	0.693284	0.286098	0.547814	0.523588	0.959133	0.360272	0.668185	0.561319	0.400029	0.963444	0.297531	0.854151	0.580228	0.372155	0.9574
Black_189	0.66184	0.374898	0.333425	0.416268	0.3571	0.551077	0.401863	0.733204	0.305384	0.418219	0.365499	0.338532	0.383684	0.429173	0.77384	0.803804	0.452935	0.529093	0.955748	0.460712	0.417843	0.353597	0.40943	0.48613	0.751499	0.361293	0.375902	0.496438	0.259724	0.459562	0.342971	0.374465	0.404026	0.294445	0.75432	0.577761	0.443153	0.278933	0.989253	0.445149	0.790145	0.220952	0.378886	0.990423	0.474711	0.932994	0.312602	0.480212	0.988821
Black_190	0.965682	0.986465	0.987664	0.984624	0.988207	0.97585	0.98608	0.957472	0.989382	0.98462	0.986946	0.987318	0.986559	0.984558	0.947365	0.949865	0.982982	0.977621	0.891211	0.982037	0.984431	0.987051	0.985287	0.980451	0.953103	0.986798	0.986854	0.983751	0.990417	0.984389	0.988441	0.987076	0.985628	0.990483	0.969725	0.973837	0.988459	0.990402	0.259751	0.983219	0.9622	0.991417	0.985469	0.272726	0.981437	0.891066	0.991231	0.981546	0.298966
Black_191	0.355115	0.312928	0.340554	0.382974	0.399163	0.229024	0.45331	0.53956	0.424321	0.299579	0.30414	0.370847	0.357904	0.255057	0.526329	0.597115	0.237952	0.177693	0.88572	0.239484	0.292722	0.328501	0.318248	0.228545	0.484524	0.320544	0.327222	0.374251	0.433418	0.322367	0.36464	0.433216	0.282155	0.455052	0.652888	0.200718	0.477948	0.437375	0.965896	0.260105	0.643024	0.502573	0.284497	0.968769	0.381061	0.84549	0.488679	0.256863	0.963781
Black_192	0.387202	0.300374	0.290054	0.298826	0.343628	0.274252	0.245337	0.580956	0.347966	0.221263	0.317632	0.269212	0.311236	0.287414	0.60349	0.683216	0.276635	0.327607	0.899027	0.235354	0.243512	0.331598	0.33786	0.30517	0.475401	0.367637	0.364809	0.525105	0.384598	0.480638	0.337625	0.381866	0.323309	0.397381	0.661327	0.287087	0.514531	0.383815	0.972151	0.236363	0.630448	0.406779	0.289277	0.975149	0.213112	0.867648	0.431265	0.288454	0.971
Black_193	0.535062	0.143401	0.124536	0.270162	0.245618	0.372086	0.315238	0.581329	0.20594	0.19272	0.198892	0.17345	0.19728	0.154685	0.62507	0.689672	0.278009	0.34144	0.922011	0.252126	0.219234	0.174524	0.260727	0.226006	0.58539	0.249682	0.258907	0.458528	0.218878	0.3972	0.233793	0.305257	0.229823	0.282063	0.688268	0.357672	0.378054	0.249221	0.979932	0.231688	0.681636	0.29566	0.252402	0.982107	0.269624	0.899102	0.346715	0.245572	0.979112
Black_194	0.333884	0.352226	0.35253	0.295189	0.364225	0.196357	0.35753	0.515684	0.405594	0.2869	0.28465	0.330525	0.406813	0.318355	0.550513	0.632557	0.202376	0.24901	0.890138	0.164019	0.292609	0.318406	0.273819	0.312184	0.420951	0.279598	0.300866	0.450677	0.409465	0.408753	0.343976	0.402741	0.277577	0.428617	0.61622	0.185066	0.507846	0.403715	0.968708	0.237428	0.576467	0.445119	0.257554	0.971804	0.302408	0.848918	0.433263	0.220566	0.967096
Black_195	0.576425	0.347247	0.308328	0.398558	0.307501	0.440185	0.277429	0.664226	0.32693	0.31058	0.318802	0.298493	0.381148	0.329647	0.71862	0.758631	0.357178	0.453912	0.939042	0.375197	0.319585	0.283552	0.33607	0.390262	0.664713	0.326278	0.34213	0.454408	0.258391	0.436556	0.276233	0.359074	0.370815	0.276531	0.701208	0.477672	0.515864	0.30292	0.985454	0.332608	0.723218	0.28772	0.30622	0.987033	0.367645	0.910385	0.308107	0.378722	0.984861
Black_196	0.521756	0.232726	0.206628	0.192575	0.221808	0.357287	0.236273	0.597363	0.223947	0.217802	0.241073	0.159762	0.283739	0.233361	0.676659	0.704109	0.250967	0.388412	0.927135	0.231366	0.211708	0.224701	0.291251	0.306031	0.598754	0.273665	0.239013	0.455823	0.21029	0.405052	0.19249	0.222018	0.250774	0.259554	0.642596	0.37943	0.423933	0.246969	0.981138	0.240108	0.660408	0.241936	0.204471	0.98318	0.299174	0.897247	0.22247	0.262732	0.980367
Black_197	0.685539	0.400745	0.357156	0.481871	0.394552	0.584741	0.445265	0.759816	0.312775	0.441102	0.416817	0.373353	0.396497	0.447903	0.792018	0.813847	0.510853	0.558211	0.959136	0.491397	0.479721	0.366482	0.441086	0.513398	0.769433	0.387103	0.43584	0.503734	0.260239	0.48866	0.386292	0.388689	0.43017	0.339066	0.771002	0.610475	0.445191	0.269009	0.990315	0.478077	0.801703	0.25767	0.442377	0.991363	0.528721	0.941793	0.324596	0.517618	0.989936
Black_198	0.574192	0.260825	0.211509	0.287276	0.247319	0.420984	0.243887	0.626677	0.217453	0.263618	0.278181	0.160729	0.280245	0.260934	0.691847	0.741196	0.297934	0.40561	0.933046	0.298884	0.273192	0.255267	0.324063	0.353446	0.643807	0.32788	0.301212	0.486743	0.230052	0.434683	0.227691	0.295293	0.330174	0.315884	0.704846	0.446192	0.404045	0.201492	0.983437	0.269796	0.711477	0.189264	0.271849	0.985227	0.316388	0.906471	0.28317	0.341675	0.982766
Black_199	0.50663	0.242849	0.189698	0.230996	0.255743	0.345523	0.228362	0.582102	0.221134	0.224324	0.281287	0.13288	0.247987	0.221917	0.642988	0.68991	0.286797	0.35427	0.919701	0.246263	0.24685	0.23892	0.325119	0.272344	0.569573	0.330955	0.314427	0.516829	0.272445	0.461919	0.26515	0.29592	0.298115	0.358102	0.68357	0.366505	0.412483	0.242328	0.979104	0.220929	0.667717	0.259481	0.260162	0.981366	0.255102	0.891593	0.309022	0.29829	0.978255
Black_200	0.602074	0.433202	0.444059	0.38644	0.472609	0.530893	0.533106	0.390227	0.473008	0.445991	0.446936	0.4905	0.46426	0.475674	0.741969	0.762084	0.464935	0.583714	0.941876	0.475564	0.420253	0.461858	0.478521	0.493139	0.516844	0.481292	0.450261	0.593787	0.462743	0.549082	0.4542	0.487578	0.424444	0.450431	0.711204	0.545625	0.585677	0.501126	0.969253	0.477104	0.704699	0.515271	0.434586	0.972174	0.520696	0.915162	0.467808	0.446099	0.967565
Black_201	0.924697	0.966108	0.968686	0.967175	0.971378	0.944212	0.965501	0.959905	0.972922	0.961746	0.967297	0.968043	0.965852	0.960893	0.895594	0.883789	0.959589	0.946983	0.912687	0.957855	0.962603	0.968297	0.963001	0.951771	0.905053	0.966172	0.966935	0.957712	0.975903	0.960122	0.971283	0.968979	0.964768	0.976459	0.970225	0.938459	0.971128	0.975751	0.300327	0.959401	0.960038	0.978082	0.964426	0.40502	0.954286	0.91238	0.979052	0.956588	0.389065
Black_202	0.400194	0.576188	0.564279	0.604757	0.553058	0.464469	0.55828	0.664689	0.583091	0.554201	0.484056	0.56514	0.606808	0.571285	0.396328	0.746101	0.475635	0.441906	0.856132	0.510585	0.55364	0.555422	0.44995	0.591012	0.656982	0.434343	0.476804	0.25189	0.557288	0.303664	0.508017	0.585876	0.517188	0.557039	0.748966	0.476044	0.656946	0.583979	0.964244	0.508617	0.756827	0.57195	0.500144	0.968094	0.586184	0.788177	0.608257	0.546329	0.962756
Black_203	0.708838	0.589469	0.564383	0.498014	0.582408	0.630085	0.592868	0.40252	0.574432	0.590338	0.597865	0.570232	0.590003	0.589767	0.806046	0.823727	0.609612	0.654769	0.954272	0.587758	0.592113	0.594794	0.609237	0.609071	0.574605	0.611337	0.603675	0.683531	0.578983	0.660711	0.584959	0.618162	0.590942	0.614102	0.79471	0.647439	0.638282	0.556571	0.972095	0.595438	0.763055	0.52571	0.594738	0.975104	0.617316	0.934283	0.579533	0.590896	0.970936
Black_204	0.929386	0.970817	0.973327	0.966681	0.974559	0.949269	0.970117	0.940813	0.976972	0.967046	0.971957	0.972626	0.970861	0.966423	0.888977	0.893636	0.964578	0.952602	0.88366	0.962159	0.967065	0.972049	0.968274	0.957773	0.901122	0.971284	0.971402	0.96456	0.979197	0.966107	0.97506	0.972223	0.969023	0.979418	0.96944	0.944405	0.975233	0.979221	0.268616	0.964349	0.953371	0.98136	0.969046	0.360871	0.96088	0.882508	0.98099	0.960804	0.342202
Black_205	0.804459	0.791264	0.801862	0.807483	0.820881	0.798206	0.803818	0.839132	0.819603	0.796567	0.824208	0.780355	0.808093	0.768648	0.822075	0.515597	0.814186	0.76785	0.933014	0.787607	0.806404	0.8005	0.819617	0.7296	0.796169	0.825416	0.827036	0.867161	0.829886	0.855268	0.82803	0.826784	0.816561	0.856936	0.879974	0.770061	0.803758	0.822321	0.926149	0.79887	0.859024	0.829693	0.813441	0.950234	0.774114	0.925343	0.857067	0.795545	0.935577
Black_206	0.490656	0.306806	0.309835	0.348051	0.339655	0.37249	0.256122	0.592085	0.364791	0.266911	0.336313	0.242575	0.371614	0.288861	0.595975	0.684721	0.311958	0.358256	0.908753	0.263012	0.294665	0.298606	0.362198	0.317211	0.452399	0.368275	0.369119	0.524504	0.358385	0.481457	0.338772	0.38407	0.352111	0.403976	0.678513	0.330023	0.487882	0.364044	0.97154	0.271529	0.663725	0.413936	0.309909	0.974603	0.174305	0.883098	0.444482	0.304119	0.97036
Black_207	0.200675	0.544026	0.538153	0.451245	0.462996	0.240949	0.478093	0.581993	0.578718	0.46968	0.49379	0.515609	0.560777	0.508364	0.540786	0.647089	0.400978	0.311065	0.836146	0.389367	0.47247	0.515838	0.467991	0.47881	0.405815	0.482967	0.483228	0.449861	0.592818	0.415827	0.528185	0.56487	0.483997	0.590509	0.664915	0.236518	0.574102	0.597277	0.951956	0.412438	0.591385	0.609298	0.450632	0.956823	0.427178	0.783233	0.604319	0.417066	0.949914
Black_208	0.764567	0.52473	0.485846	0.569327	0.525769	0.680052	0.586917	0.810953	0.463064	0.5496	0.54849	0.511406	0.53031	0.555797	0.855596	0.860971	0.612546	0.684269	0.971221	0.583076	0.57733	0.514927	0.579016	0.615044	0.821261	0.523147	0.540368	0.636388	0.404672	0.613287	0.506844	0.498967	0.521198	0.469239	0.82063	0.69998	0.560458	0.408703	0.992928	0.578873	0.846861	0.374436	0.552034	0.993697	0.65546	0.960492	0.391797	0.609886	0.992649
Black_209	0.732281	0.620844	0.602968	0.523866	0.606361	0.665197	0.637442	0.368054	0.596165	0.619329	0.621725	0.605298	0.616554	0.626892	0.821613	0.833815	0.642539	0.687533	0.957397	0.623101	0.620332	0.611257	0.629099	0.645302	0.598366	0.623245	0.607751	0.685194	0.593346	0.662715	0.608675	0.607109	0.601525	0.604917	0.793321	0.681862	0.647461	0.583697	0.969514	0.637176	0.776246	0.564994	0.610791	0.9728	0.674314	0.939768	0.57894	0.628079	0.968244
Black_210	0.537859	0.288544	0.26387	0.267074	0.141538	0.40449	0.362418	0.60621	0.300034	0.285717	0.27706	0.292017	0.35598	0.301231	0.6938	0.730499	0.320582	0.429207	0.933921	0.320469	0.284075	0.273829	0.335037	0.355759	0.635812	0.324844	0.304109	0.478364	0.284107	0.422745	0.275897	0.329387	0.287062	0.309552	0.666348	0.442587	0.280714	0.302481	0.982021	0.303894	0.683263	0.314546	0.259524	0.983956	0.378403	0.903195	0.300883	0.32195	0.981309
Black_211	0.333832	0.486607	0.481244	0.471078	0.497971	0.268446	0.401802	0.589724	0.539583	0.424486	0.429953	0.45805	0.507167	0.462831	0.507657	0.677003	0.344778	0.320329	0.871609	0.335315	0.413188	0.483639	0.422613	0.441571	0.331039	0.433229	0.449398	0.430834	0.545256	0.385495	0.471726	0.534048	0.447092	0.55656	0.686229	0.251703	0.630942	0.554178	0.956769	0.363354	0.644326	0.573171	0.410372	0.960526	0.336187	0.825312	0.595736	0.404015	0.954687
Black_212	0.946718	0.979007	0.98091	0.976186	0.981768	0.962444	0.978333	0.934152	0.983508	0.976212	0.979794	0.980345	0.979213	0.975998	0.918571	0.922792	0.973619	0.965296	0.858676	0.972134	0.97588	0.980016	0.977105	0.969777	0.926985	0.979471	0.979597	0.974688	0.985139	0.975729	0.982041	0.979954	0.977806	0.985245	0.973564	0.959512	0.982168	0.985135	0.114156	0.97395	0.961929	0.986641	0.977538	0.225183	0.971349	0.856038	0.98642	0.971448	0.211775
Black_213	0.510323	0.216332	0.191589	0.27895	0.299178	0.380716	0.36818	0.614935	0.252705	0.253605	0.234135	0.244483	0.23158	0.249276	0.642965	0.717919	0.278489	0.398238	0.926322	0.317812	0.22196	0.247674	0.298534	0.286921	0.621272	0.335181	0.322319	0.516102	0.298981	0.460351	0.306932	0.346695	0.283723	0.340692	0.68541	0.395743	0.460651	0.300757	0.979922	0.276326	0.692145	0.330091	0.273731	0.981384	0.29212	0.896406	0.373657	0.250936	0.977953
Black_214	0.708388	0.635389	0.649736	0.687198	0.70588	0.678646	0.695455	0.778033	0.684565	0.673672	0.69341	0.656844	0.637128	0.610576	0.748704	0.454042	0.701768	0.625592	0.93193	0.663015	0.683531	0.670966	0.697033	0.540392	0.658862	0.714066	0.715619	0.786473	0.712351	0.771134	0.724761	0.717827	0.695919	0.750214	0.831579	0.630039	0.670277	0.694825	0.939954	0.666924	0.812346	0.726529	0.710297	0.946214	0.594732	0.917618	0.773623	0.659468	0.937544
Black_215	0.620176	0.286235	0.230389	0.337121	0.260514	0.476991	0.332827	0.671012	0.234079	0.321491	0.279581	0.214	0.293299	0.306561	0.719466	0.767672	0.368622	0.474985	0.945172	0.379816	0.324811	0.246924	0.325772	0.391905	0.692872	0.312499	0.326166	0.479615	0.207634	0.429865	0.257827	0.337916	0.339913	0.297687	0.722712	0.503473	0.406127	0.198269	0.986754	0.350458	0.746309	0.176873	0.315581	0.988193	0.386268	0.920995	0.292664	0.375669	0.986214
Black_216	0.924539	0.967511	0.969951	0.96513	0.97162	0.943618	0.966116	0.959037	0.974124	0.962892	0.968648	0.969002	0.967249	0.962068	0.876137	0.887833	0.960308	0.948412	0.836616	0.956804	0.962944	0.968998	0.964351	0.952497	0.904582	0.967619	0.967833	0.959833	0.976431	0.961484	0.971394	0.968295	0.965384	0.977043	0.96871	0.938317	0.972597	0.976612	0.271637	0.959976	0.956332	0.978855	0.965339	0.361474	0.955906	0.828734	0.978568	0.956143	0.341885
Black_217	0.94673	0.978679	0.980404	0.975597	0.981332	0.962035	0.977849	0.9326	0.983139	0.975585	0.979535	0.979839	0.978641	0.975358	0.917843	0.920886	0.973772	0.964569	0.760104	0.971813	0.975592	0.979461	0.97672	0.969026	0.926575	0.979001	0.979074	0.974028	0.984726	0.975099	0.981537	0.97976	0.97735	0.985041	0.970407	0.958752	0.981715	0.984733	0.191357	0.973594	0.958234	0.986258	0.977178	0.256634	0.971103	0.750094	0.986062	0.971319	0.253895
Black_218	0.891356	0.949949	0.953836	0.953357	0.958272	0.9197	0.948558	0.942603	0.960369	0.944803	0.951302	0.952698	0.949921	0.943693	0.872619	0.832304	0.941728	0.922156	0.904441	0.939115	0.946348	0.953706	0.945151	0.930249	0.864621	0.949354	0.951837	0.936604	0.964109	0.940426	0.958014	0.956151	0.948704	0.965331	0.959527	0.911415	0.957881	0.963574	0.470422	0.941159	0.945742	0.968359	0.94885	0.519569	0.932011	0.901766	0.969567	0.938171	0.456024
Black_219	0.893757	0.955438	0.959019	0.949638	0.960904	0.922107	0.953818	0.936283	0.964831	0.949113	0.95713	0.957641	0.955539	0.948498	0.895751	0.861012	0.945549	0.927323	0.909657	0.942211	0.949787	0.958156	0.951514	0.93566	0.861948	0.955896	0.956294	0.945504	0.967989	0.948238	0.961796	0.95759	0.952908	0.968673	0.95817	0.914796	0.962153	0.968158	0.394294	0.945233	0.938103	0.971157	0.952191	0.44321	0.939822	0.909776	0.970772	0.940018	0.383527
Black_220	0.897684	0.955391	0.958722	0.952953	0.961053	0.923265	0.95341	0.944854	0.964064	0.948608	0.956721	0.956977	0.954835	0.947491	0.881824	0.844176	0.945705	0.92981	0.906418	0.942151	0.949846	0.955593	0.950615	0.934588	0.87268	0.955249	0.955833	0.944121	0.967377	0.947161	0.961224	0.957379	0.952247	0.968532	0.957392	0.915549	0.962432	0.967299	0.427814	0.945609	0.938112	0.970863	0.952399	0.474051	0.939206	0.904977	0.970542	0.937405	0.41841
Black_221	0.884435	0.94815	0.95214	0.948408	0.95515	0.913824	0.947102	0.939679	0.958637	0.941202	0.950103	0.950873	0.947661	0.939637	0.864198	0.827672	0.937665	0.919666	0.89585	0.932923	0.941346	0.949519	0.943367	0.925076	0.856246	0.948566	0.948928	0.935885	0.962293	0.9386	0.954285	0.949335	0.945805	0.963625	0.952911	0.905968	0.956254	0.96249	0.518754	0.937189	0.93165	0.966235	0.945041	0.556981	0.930061	0.893081	0.96672	0.93308	0.503905
Black_222	0.891966	0.950235	0.954029	0.952894	0.958303	0.919614	0.949076	0.942525	0.960547	0.94461	0.951853	0.952969	0.949972	0.943422	0.874688	0.834094	0.941597	0.922465	0.905101	0.93922	0.945994	0.953633	0.945409	0.930008	0.864912	0.949907	0.952256	0.937481	0.964322	0.941152	0.958436	0.956115	0.948815	0.965614	0.95908	0.911453	0.957789	0.964009	0.458697	0.941151	0.945232	0.968226	0.948647	0.504892	0.932512	0.902621	0.970026	0.937733	0.449433
Black_223	0.898404	0.953006	0.956646	0.95583	0.960465	0.924497	0.952171	0.94595	0.962847	0.94774	0.954394	0.955494	0.952745	0.946499	0.853025	0.845847	0.945042	0.927194	0.888957	0.94276	0.949022	0.956271	0.948772	0.934398	0.874925	0.952745	0.954717	0.941	0.96643	0.944503	0.960487	0.958324	0.951719	0.967277	0.961433	0.91651	0.960125	0.966131	0.433835	0.944506	0.948528	0.97001	0.951527	0.483324	0.936731	0.884079	0.97147	0.941218	0.425327
Black_224	0.954581	0.981886	0.983504	0.979439	0.98426	0.967728	0.98131	0.943223	0.985777	0.979513	0.982549	0.98301	0.982036	0.979276	0.930314	0.933311	0.977567	0.970132	0.883443	0.976004	0.979265	0.982694	0.980312	0.97387	0.93749	0.982298	0.982395	0.978194	0.98714	0.979055	0.984477	0.98274	0.980832	0.987252	0.958044	0.965269	0.984613	0.987113	0.370715	0.977579	0.948118	0.988476	0.980654	0.332539	0.975196	0.882773	0.988245	0.97567	0.314895
Black_225	0.880482	0.946346	0.950367	0.947914	0.954598	0.911688	0.945036	0.937548	0.957279	0.939271	0.947814	0.949152	0.945962	0.938216	0.888402	0.839344	0.936064	0.916078	0.913934	0.933153	0.94065	0.947886	0.94105	0.923583	0.853779	0.946108	0.947279	0.932853	0.961691	0.936777	0.95438	0.951495	0.943719	0.962604	0.910627	0.902984	0.954235	0.961176	0.495648	0.935703	0.896942	0.965035	0.943463	0.535181	0.927672	0.913979	0.966142	0.931562	0.480271
Black_226	0.907793	0.961314	0.96422	0.95719	0.96597	0.931883	0.959453	0.950736	0.969024	0.955246	0.962598	0.963145	0.960977	0.954953	0.853005	0.866464	0.952275	0.937606	0.752516	0.949183	0.955889	0.96222	0.957384	0.943448	0.885362	0.961488	0.961703	0.951803	0.971888	0.954072	0.966163	0.962969	0.958787	0.972736	0.962305	0.925929	0.966859	0.971938	0.339628	0.951873	0.946491	0.974846	0.958457	0.400155	0.947514	0.73272	0.974479	0.947628	0.329861
Black_227	0.421561	0.444303	0.426022	0.488252	0.438209	0.379725	0.480447	0.634858	0.417242	0.43617	0.323198	0.450565	0.468733	0.459024	0.579258	0.740638	0.346634	0.359975	0.908378	0.411058	0.434074	0.422444	0.300011	0.512142	0.627725	0.25377	0.29385	0.116041	0.394179	0.0836018	0.342867	0.446506	0.365601	0.383047	0.715956	0.394359	0.549563	0.440341	0.977751	0.397247	0.740086	0.433851	0.362477	0.980162	0.508398	0.865603	0.445361	0.452761	0.976826
Black_228	0.890736	0.949584	0.953458	0.952453	0.957566	0.918774	0.948561	0.942007	0.95968	0.943695	0.95093	0.9523	0.949284	0.942468	0.877253	0.832328	0.940826	0.922026	0.907154	0.938248	0.945173	0.953222	0.945093	0.92959	0.865126	0.949272	0.95115	0.936653	0.963964	0.940374	0.957148	0.954504	0.948048	0.964885	0.958645	0.910212	0.957407	0.96349	0.464459	0.94015	0.944515	0.967722	0.947736	0.511379	0.932142	0.904929	0.96892	0.936749	0.44812
Black_229	0.542221	0.195835	0.184432	0.277361	0.217283	0.396842	0.367022	0.608999	0.19067	0.220564	0.184793	0.261249	0.209319	0.220261	0.679721	0.728811	0.254563	0.386422	0.930056	0.273966	0.191725	0.211842	0.226918	0.299901	0.646705	0.199243	0.167053	0.409653	0.195057	0.332788	0.165739	0.270518	0.205206	0.16374	0.672582	0.415163	0.390461	0.250528	0.982154	0.234731	0.694803	0.275066	0.225111	0.984073	0.330258	0.900568	0.300756	0.276892	0.981438
Black_230	0.904819	0.95785	0.960825	0.957218	0.963478	0.928632	0.956117	0.949079	0.966449	0.951584	0.959075	0.95956	0.957749	0.951165	0.887434	0.856319	0.948955	0.933399	0.908744	0.945785	0.952789	0.959614	0.953429	0.938809	0.881304	0.957702	0.958537	0.947271	0.969746	0.950396	0.96391	0.961751	0.955135	0.970549	0.960874	0.921624	0.964196	0.969253	0.382858	0.948647	0.948496	0.972359	0.954896	0.433341	0.942592	0.908091	0.972253	0.944332	0.379734
Black_231	0.922966	0.968886	0.971683	0.964668	0.972987	0.944942	0.967968	0.903327	0.975566	0.964828	0.970022	0.970799	0.969155	0.964436	0.882472	0.887463	0.961748	0.948908	0.892913	0.958924	0.964478	0.970271	0.966375	0.955199	0.89482	0.969592	0.969734	0.962474	0.97791	0.964003	0.973266	0.970301	0.967087	0.9781	0.957468	0.940541	0.973732	0.977882	0.287395	0.961536	0.940496	0.980087	0.966738	0.313264	0.957751	0.892873	0.979807	0.958311	0.24774
Black_232	0.892882	0.95538	0.958858	0.948816	0.960855	0.922398	0.953968	0.899847	0.9646	0.949245	0.957058	0.95786	0.955233	0.94837	0.897607	0.862056	0.945611	0.92751	0.908715	0.941218	0.949246	0.956932	0.95141	0.935395	0.850804	0.95585	0.956108	0.945529	0.967832	0.947715	0.961074	0.956873	0.952715	0.968535	0.954116	0.915154	0.961903	0.967952	0.558176	0.945163	0.929975	0.971178	0.95239	0.586205	0.940083	0.910998	0.97063	0.940046	0.543065
Black_233	0.899353	0.958802	0.962146	0.953265	0.963983	0.926839	0.956998	0.905996	0.967581	0.952814	0.960347	0.960811	0.95909	0.952578	0.846156	0.861	0.949365	0.931923	0.870667	0.946519	0.953523	0.960278	0.955254	0.940567	0.86074	0.959285	0.959772	0.949726	0.970591	0.952302	0.964874	0.961043	0.956314	0.971057	0.958541	0.920463	0.964913	0.970623	0.362106	0.949088	0.939669	0.973313	0.955708	0.413987	0.943757	0.867244	0.97305	0.944498	0.352936
Black_234	0.87229	0.942153	0.946494	0.936568	0.951129	0.903784	0.940751	0.925532	0.954335	0.934779	0.943673	0.945165	0.941743	0.933642	0.873034	0.807725	0.931606	0.910145	0.907177	0.927177	0.936438	0.946166	0.936647	0.917303	0.839759	0.941788	0.943154	0.927319	0.958702	0.931609	0.950979	0.948262	0.937922	0.959764	0.951082	0.894539	0.951072	0.958033	0.520071	0.930873	0.929782	0.962626	0.939192	0.561454	0.921882	0.904715	0.962249	0.92506	0.504893
Black_235	0.483709	0.181313	0.14885	0.185155	0.205777	0.319423	0.342382	0.54528	0.230915	0.171057	0.183998	0.231044	0.214137	0.185451	0.646121	0.694192	0.211601	0.349736	0.922918	0.201502	0.152844	0.189086	0.244678	0.232859	0.579502	0.25413	0.209067	0.449403	0.248098	0.38499	0.197792	0.29357	0.172077	0.243496	0.640884	0.341964	0.418194	0.26085	0.978875	0.183981	0.641763	0.298382	0.174221	0.981162	0.291318	0.89088	0.278536	0.209432	0.978011
Black_236	0.558632	0.174593	0.154921	0.264714	0.265383	0.418754	0.386805	0.635459	0.183675	0.273802	0.194592	0.262919	0.200689	0.231906	0.686806	0.746859	0.253167	0.418701	0.93172	0.275137	0.211803	0.249111	0.322616	0.303485	0.665661	0.288902	0.248437	0.473307	0.216384	0.386793	0.212803	0.282391	0.257533	0.229786	0.695083	0.438794	0.401136	0.272039	0.981772	0.255088	0.708159	0.297369	0.261049	0.98356	0.312826	0.905167	0.308423	0.28333	0.980815
Black_237	0.874925	0.948847	0.952617	0.940692	0.955697	0.909681	0.945873	0.905139	0.959253	0.941184	0.950162	0.951015	0.948977	0.940942	0.807383	0.823914	0.937551	0.915453	0.850593	0.933594	0.94274	0.949863	0.943259	0.925945	0.829215	0.948668	0.949834	0.936261	0.963493	0.940168	0.956125	0.953294	0.945055	0.964482	0.949648	0.901729	0.956679	0.962529	0.46399	0.93731	0.922971	0.966499	0.945064	0.508952	0.930456	0.841533	0.96597	0.93131	0.448958
Black_238	0.712705	0.63189	0.648277	0.685251	0.701197	0.679611	0.691326	0.777777	0.685041	0.673539	0.692342	0.651708	0.639502	0.60714	0.743455	0.525274	0.70236	0.62629	0.933823	0.659622	0.682776	0.668628	0.696807	0.537969	0.6614	0.712984	0.715321	0.7875	0.711688	0.771319	0.723109	0.719865	0.69453	0.750105	0.832521	0.634063	0.665251	0.69087	0.949408	0.665777	0.81313	0.71644	0.707628	0.954614	0.600209	0.919752	0.771372	0.665817	0.947404
Black_239	0.878091	0.94991	0.953806	0.942977	0.956181	0.910607	0.947281	0.904582	0.960291	0.942401	0.951792	0.952228	0.950222	0.94229	0.848306	0.847247	0.938497	0.916994	0.875693	0.935253	0.943755	0.952072	0.945066	0.92788	0.83147	0.950357	0.951029	0.93859	0.964225	0.941926	0.95728	0.952734	0.946868	0.965018	0.951154	0.903496	0.956787	0.963986	0.459366	0.938279	0.92888	0.967306	0.946117	0.502523	0.931728	0.872376	0.966978	0.932811	0.443162
Black_240	0.890964	0.953837	0.957159	0.947117	0.960053	0.918856	0.951435	0.938433	0.962926	0.947067	0.955295	0.955841	0.953773	0.94645	0.862584	0.841387	0.944031	0.925354	0.891368	0.940164	0.948401	0.95478	0.949024	0.933162	0.861258	0.953895	0.954595	0.942381	0.966851	0.945849	0.96027	0.956805	0.950586	0.967738	0.955753	0.911379	0.960853	0.966397	0.418346	0.943692	0.935486	0.969831	0.950624	0.469342	0.937296	0.887639	0.969468	0.937937	0.402829
Black_241	0.8656	0.944198	0.948469	0.936729	0.951063	0.902006	0.941486	0.896004	0.955725	0.935813	0.946241	0.946769	0.944097	0.93544	0.829163	0.828695	0.931484	0.908636	0.865054	0.927516	0.937027	0.945839	0.938991	0.919446	0.815212	0.944733	0.945107	0.931447	0.959647	0.934878	0.951887	0.947214	0.940789	0.96076	0.945829	0.89299	0.952365	0.959839	0.489775	0.931101	0.921088	0.963493	0.940025	0.532447	0.924317	0.860026	0.963129	0.924915	0.473579
Black_242	0.649698	0.320866	0.276152	0.350019	0.319059	0.526031	0.392174	0.703437	0.249355	0.355765	0.312139	0.303287	0.329702	0.355499	0.767404	0.794311	0.389057	0.516433	0.951553	0.404884	0.353088	0.301015	0.366986	0.444252	0.72639	0.330959	0.310631	0.488818	0.21754	0.440568	0.271945	0.336879	0.337685	0.267818	0.730308	0.555002	0.414554	0.200515	0.988318	0.381737	0.766513	0.177754	0.327918	0.989546	0.459693	0.927642	0.214019	0.438203	0.987879
Black_243	0.3625	0.514894	0.496632	0.52737	0.48431	0.415168	0.528067	0.640709	0.51703	0.484705	0.400678	0.500207	0.541218	0.501888	0.446202	0.730859	0.407944	0.407765	0.872524	0.462303	0.479484	0.46636	0.380332	0.533035	0.630732	0.361379	0.390848	0.183731	0.482303	0.222134	0.432594	0.519861	0.430962	0.482958	0.709102	0.425165	0.608865	0.511665	0.968656	0.453818	0.736026	0.523339	0.421654	0.972034	0.54833	0.812219	0.520773	0.472565	0.96736
Black_244	0.921019	0.9676	0.970497	0.963212	0.971891	0.943652	0.967009	0.899943	0.974461	0.963372	0.968775	0.969752	0.967763	0.96293	0.877428	0.883293	0.959679	0.94754	0.890872	0.957205	0.962997	0.969019	0.964913	0.953407	0.891585	0.968278	0.968452	0.960986	0.976906	0.96253	0.972157	0.968966	0.965604	0.977103	0.96191	0.938498	0.972454	0.976899	0.3622	0.960111	0.944598	0.979404	0.965355	0.392775	0.956568	0.890395	0.97892	0.956051	0.348489
Black_245	0.899303	0.958763	0.961792	0.952985	0.964261	0.926695	0.95659	0.915576	0.967194	0.952507	0.960018	0.960506	0.958949	0.952383	0.865386	0.857665	0.949476	0.9315	0.885212	0.946582	0.953614	0.960314	0.954602	0.940476	0.85969	0.95894	0.959695	0.949303	0.970668	0.952148	0.964906	0.961223	0.955955	0.971306	0.959049	0.920168	0.964799	0.970133	0.365248	0.949234	0.940551	0.972963	0.955587	0.416796	0.943656	0.883402	0.972589	0.944506	0.355052
Black_246	0.920665	0.967323	0.969857	0.96284	0.971682	0.942345	0.965846	0.945876	0.973947	0.962502	0.968506	0.968937	0.967502	0.962366	0.87923	0.883578	0.960081	0.946036	0.892992	0.957812	0.963225	0.968937	0.964076	0.952937	0.889971	0.96766	0.968075	0.959996	0.976838	0.962227	0.972331	0.969308	0.965154	0.977245	0.967637	0.936947	0.971887	0.97648	0.259462	0.959906	0.952687	0.97876	0.964935	0.358043	0.955689	0.892364	0.978461	0.956084	0.336229
Black_247	0.94248	0.977016	0.978943	0.9737	0.979921	0.959079	0.976122	0.927473	0.981851	0.973722	0.977917	0.978245	0.977038	0.973513	0.911715	0.915067	0.971705	0.961909	0.893765	0.970077	0.973897	0.977912	0.974973	0.966662	0.920973	0.977363	0.977468	0.972054	0.98358	0.973313	0.980347	0.978373	0.975591	0.983835	0.964306	0.955576	0.980486	0.983586	0.322149	0.971529	0.951288	0.985202	0.975415	0.336404	0.968769	0.893819	0.98499	0.969115	0.284591
Black_248	0.869361	0.940208	0.944717	0.943002	0.949845	0.902664	0.938197	0.931902	0.95262	0.933263	0.941664	0.943142	0.93972	0.931938	0.886075	0.806441	0.929589	0.906388	0.915409	0.926365	0.935286	0.944219	0.934363	0.916244	0.840895	0.939637	0.942194	0.924587	0.957159	0.929103	0.949556	0.947203	0.938348	0.958283	0.951635	0.893437	0.949618	0.956522	0.534058	0.929035	0.934893	0.96144	0.938144	0.573995	0.918861	0.914392	0.963242	0.925555	0.519018
Black_249	0.879923	0.948483	0.952172	0.940763	0.955592	0.910324	0.944994	0.929836	0.958875	0.940709	0.949629	0.950379	0.948413	0.940186	0.863455	0.830011	0.937289	0.917024	0.896434	0.932962	0.942201	0.949223	0.942347	0.925082	0.848683	0.948019	0.949238	0.935291	0.963051	0.93922	0.95568	0.952949	0.944441	0.964059	0.951049	0.901801	0.956684	0.961962	0.479383	0.936869	0.930215	0.96613	0.944794	0.523933	0.929558	0.892551	0.965459	0.930575	0.468533
Black_250	0.350386	0.349422	0.342527	0.333354	0.323003	0.177604	0.291524	0.546533	0.384903	0.269005	0.24994	0.332883	0.396467	0.310655	0.610593	0.659546	0.150754	0.272453	0.895551	0.15454	0.263605	0.325678	0.265316	0.327586	0.486998	0.261417	0.245884	0.392593	0.362131	0.345294	0.269046	0.363636	0.275982	0.346123	0.614039	0.248084	0.512438	0.379853	0.973483	0.186243	0.594052	0.409099	0.20757	0.976323	0.344615	0.84671	0.381614	0.259178	0.972357
Black_251	0.862536	0.935892	0.940853	0.940179	0.946009	0.897574	0.93426	0.92716	0.949059	0.929062	0.937541	0.939415	0.935793	0.927725	0.847963	0.824428	0.92515	0.900696	0.8937	0.922061	0.931013	0.940753	0.929889	0.910887	0.832328	0.935307	0.938415	0.919146	0.953987	0.92401	0.946157	0.94333	0.934367	0.955634	0.948926	0.887208	0.94555	0.953244	0.559751	0.92445	0.931774	0.959419	0.934146	0.598047	0.913438	0.888498	0.960857	0.920798	0.545562
Black_252	0.924435	0.96876	0.970994	0.96401	0.973083	0.944571	0.966893	0.955361	0.975037	0.964076	0.969559	0.970024	0.96877	0.963707	0.884012	0.888441	0.961978	0.948286	0.900608	0.959307	0.964987	0.96931	0.96527	0.954502	0.901099	0.968638	0.96931	0.960962	0.977708	0.96332	0.973211	0.970998	0.966339	0.978308	0.968321	0.939371	0.973646	0.977137	0.419349	0.961756	0.953825	0.979556	0.966525	0.459251	0.957398	0.899187	0.979245	0.957747	0.411971
Black_253	0.882971	0.948967	0.952611	0.946218	0.956099	0.912398	0.947218	0.937278	0.959309	0.941623	0.950491	0.951093	0.948826	0.940808	0.892468	0.824412	0.938603	0.919715	0.914107	0.934451	0.943033	0.950977	0.943618	0.926065	0.855055	0.948845	0.949806	0.93634	0.963403	0.940126	0.956218	0.953577	0.945391	0.964353	0.953665	0.904467	0.956728	0.962717	0.461422	0.938286	0.937381	0.966566	0.945417	0.507556	0.930823	0.913828	0.966178	0.931993	0.449496
Black_254	0.629355	0.219427	0.190225	0.310858	0.272572	0.485357	0.414985	0.672635	0.16964	0.31801	0.238874	0.236368	0.213261	0.280894	0.727255	0.778321	0.334048	0.486961	0.944298	0.347612	0.286624	0.262631	0.348141	0.368883	0.697691	0.309671	0.264418	0.50196	0.206572	0.415105	0.251621	0.30264	0.290335	0.250612	0.72922	0.507072	0.359453	0.219483	0.986125	0.305401	0.740452	0.204869	0.305588	0.987633	0.378533	0.923485	0.309358	0.385857	0.98556
Black_255	0.903308	0.960254	0.963456	0.954752	0.965532	0.929866	0.958518	0.92627	0.968454	0.954444	0.961868	0.962378	0.960501	0.954255	0.868935	0.865551	0.951376	0.934325	0.886826	0.948771	0.955264	0.961991	0.956563	0.942954	0.865196	0.960852	0.961171	0.951571	0.971766	0.95414	0.966284	0.962924	0.957832	0.97223	0.960335	0.923439	0.966124	0.971534	0.343106	0.951192	0.942375	0.974284	0.957536	0.395452	0.94591	0.885437	0.973903	0.946689	0.336439
Black_256	0.891112	0.949912	0.953781	0.9531	0.958159	0.919541	0.948498	0.942542	0.960232	0.944633	0.951296	0.952556	0.949634	0.943136	0.893501	0.832066	0.941508	0.921964	0.918737	0.938887	0.94619	0.953593	0.945044	0.930006	0.864914	0.949371	0.951795	0.936659	0.964124	0.940447	0.957992	0.955833	0.948583	0.965352	0.959387	0.911265	0.95783	0.963558	0.466733	0.941014	0.945571	0.968271	0.948679	0.516742	0.931959	0.918384	0.969558	0.937979	0.454082
Black_257	0.917376	0.966619	0.969328	0.961766	0.970727	0.940815	0.965377	0.895631	0.973652	0.96192	0.967851	0.968368	0.966621	0.961501	0.874349	0.883604	0.958945	0.944911	0.888003	0.955913	0.961992	0.967801	0.963677	0.95155	0.886652	0.967033	0.967266	0.959334	0.976028	0.960982	0.97102	0.967813	0.964577	0.976492	0.955057	0.935905	0.971534	0.976031	0.331881	0.958732	0.936515	0.978414	0.964325	0.357165	0.954863	0.887653	0.978087	0.955275	0.2967
White_1	0.582164	0.221816	0.19611	0.293432	0.252094	0.475014	0.328891	0.657888	0.193398	0.268436	0.251091	0.241264	0.233678	0.303944	0.729048	0.746953	0.342565	0.447435	0.943851	0.362071	0.256876	0.248306	0.251535	0.390421	0.684359	0.231885	0.250042	0.440768	0.172541	0.378223	0.231791	0.297246	0.257383	0.207657	0.702858	0.493596	0.387318	0.21595	0.985344	0.333951	0.738276	0.198033	0.271522	0.986909	0.382271	0.916379	0.224397	0.359823	0.984778
White_2	0.956589	0.983056	0.984592	0.98075	0.985269	0.969637	0.98249	0.946583	0.986705	0.980779	0.983687	0.98411	0.983211	0.980611	0.933089	0.93714	0.978685	0.971964	0.835116	0.977479	0.980518	0.983852	0.981519	0.97555	0.940485	0.983429	0.983529	0.979551	0.988003	0.980385	0.985486	0.983838	0.982079	0.9881	0.976041	0.967253	0.98558	0.987996	0.112828	0.978949	0.966543	0.989203	0.981853	0.0518517	0.976858	0.831481	0.989042	0.976924	0.111328
White_3	0.37849	0.410633	0.409105	0.403054	0.448804	0.281861	0.360081	0.554247	0.465537	0.376598	0.343537	0.395497	0.447808	0.410991	0.525696	0.663245	0.281114	0.299639	0.891093	0.298275	0.365632	0.434952	0.347998	0.40974	0.360039	0.358082	0.376353	0.440177	0.50036	0.401274	0.424781	0.498491	0.372685	0.494512	0.677095	0.270416	0.588386	0.492501	0.963816	0.305057	0.665076	0.512194	0.34202	0.966983	0.274249	0.849686	0.532571	0.36387	0.96157
White_4	0.604881	0.333438	0.282366	0.368527	0.327771	0.478889	0.280206	0.661561	0.286667	0.355711	0.336971	0.249848	0.353903	0.357483	0.71104	0.770333	0.382945	0.468298	0.940214	0.355867	0.36503	0.320494	0.359097	0.421708	0.672302	0.350825	0.357718	0.507657	0.276326	0.46654	0.30003	0.39888	0.393468	0.343615	0.747455	0.483403	0.457152	0.237931	0.985622	0.373115	0.752637	0.205316	0.345644	0.98718	0.337081	0.916546	0.29142	0.415654	0.985039
White_5	0.636725	0.409979	0.384096	0.337513	0.427733	0.529188	0.503267	0.428817	0.382639	0.414061	0.42471	0.418937	0.401923	0.429721	0.753926	0.772603	0.457688	0.557137	0.940657	0.449226	0.41327	0.420574	0.451703	0.471647	0.513986	0.452719	0.418853	0.575069	0.396449	0.518738	0.401037	0.437457	0.422113	0.450483	0.729405	0.540747	0.522409	0.419323	0.972744	0.435872	0.700653	0.437215	0.422313	0.975689	0.506531	0.919007	0.431097	0.45805	0.97161
White_6	0.728962	0.426618	0.380197	0.475154	0.408437	0.627462	0.458266	0.76839	0.362021	0.47629	0.423168	0.394565	0.440831	0.476033	0.814949	0.843588	0.507598	0.612318	0.963332	0.529306	0.474064	0.423297	0.462416	0.563748	0.789338	0.448772	0.447708	0.564454	0.338873	0.535276	0.377509	0.480021	0.486713	0.380185	0.800753	0.653114	0.519864	0.308063	0.991387	0.502294	0.821095	0.247201	0.455902	0.992321	0.531889	0.944508	0.354382	0.552682	0.99104
White_7	0.446672	0.446163	0.433076	0.347136	0.443422	0.349242	0.422557	0.40247	0.471942	0.34569	0.380822	0.445056	0.470674	0.414938	0.666091	0.693099	0.330939	0.369645	0.906187	0.309864	0.359429	0.430455	0.386334	0.403816	0.382689	0.410689	0.401674	0.532693	0.489341	0.498878	0.407876	0.457588	0.347951	0.491052	0.654526	0.346097	0.583473	0.479092	0.964557	0.316045	0.608203	0.512439	0.323977	0.968361	0.40744	0.868309	0.480086	0.324975	0.963092
White_8	0.481231	0.168656	0.148847	0.206957	0.242297	0.321246	0.362895	0.55974	0.25395	0.197744	0.219944	0.248975	0.155218	0.146694	0.639151	0.688192	0.241342	0.361528	0.920549	0.21314	0.164799	0.21937	0.28966	0.184574	0.578646	0.295429	0.263488	0.487072	0.270039	0.419626	0.245929	0.297818	0.206736	0.289592	0.651422	0.339955	0.435659	0.288356	0.976818	0.191533	0.642258	0.347596	0.231696	0.979318	0.287757	0.891359	0.322525	0.222186	0.975873
White_9	0.549738	0.308278	0.271758	0.231576	0.370341	0.435707	0.402518	0.525225	0.317379	0.330273	0.345326	0.304678	0.306984	0.307478	0.685932	0.72229	0.377009	0.441013	0.928989	0.364949	0.325781	0.346163	0.382956	0.354477	0.539764	0.405419	0.375277	0.567788	0.38631	0.52487	0.372022	0.399673	0.340501	0.430048	0.705298	0.433085	0.489819	0.359977	0.974286	0.355033	0.667261	0.389015	0.34272	0.977045	0.377263	0.901556	0.380232	0.340691	0.973229
White_10	0.503545	0.208482	0.179779	0.212334	0.200966	0.341102	0.229377	0.566546	0.228469	0.187697	0.246823	0.161527	0.257284	0.185467	0.649097	0.683924	0.231428	0.349186	0.920542	0.20112	0.197478	0.20699	0.277284	0.251209	0.578178	0.276725	0.243377	0.469804	0.232619	0.405727	0.205621	0.248955	0.244892	0.280675	0.652952	0.352563	0.413285	0.244493	0.979302	0.194865	0.651914	0.267214	0.203648	0.981537	0.251639	0.891452	0.250229	0.235856	0.978453
White_11	0.57426	0.256716	0.248861	0.33213	0.141674	0.432169	0.400432	0.63135	0.272541	0.257947	0.255312	0.296285	0.320517	0.282351	0.691543	0.731018	0.319348	0.405733	0.932118	0.314864	0.279981	0.248639	0.291269	0.358202	0.649185	0.26915	0.27375	0.435892	0.241936	0.387277	0.233105	0.324407	0.268651	0.291123	0.686826	0.451576	0.23764	0.26035	0.982806	0.291604	0.701002	0.316704	0.273388	0.984649	0.406042	0.907739	0.338692	0.338906	0.982129
White_12	0.760965	0.72535	0.716599	0.661266	0.721062	0.71912	0.715728	0.222221	0.734294	0.714273	0.725687	0.692306	0.729272	0.714626	0.809618	0.824934	0.717644	0.736313	0.94294	0.708515	0.711774	0.717747	0.728482	0.715479	0.652544	0.741936	0.730423	0.797375	0.743144	0.779148	0.730855	0.742759	0.71832	0.759003	0.814936	0.720921	0.776301	0.735347	0.926311	0.713944	0.790491	0.73766	0.714482	0.934097	0.721859	0.921275	0.739867	0.707414	0.923276
White_13	0.712421	0.480701	0.458296	0.370557	0.477785	0.607972	0.544514	0.691352	0.420347	0.509733	0.493173	0.487196	0.485881	0.515082	0.832599	0.839602	0.537342	0.648377	0.963017	0.530484	0.499537	0.49033	0.53153	0.571823	0.724684	0.486315	0.448185	0.581345	0.392038	0.540204	0.422901	0.457292	0.476641	0.361782	0.780097	0.632904	0.525296	0.412694	0.987872	0.529643	0.767444	0.359355	0.485091	0.989178	0.600997	0.945495	0.316282	0.537601	0.987367
White_14	0.535689	0.422099	0.416359	0.419207	0.311452	0.418466	0.433693	0.621481	0.452665	0.359642	0.423735	0.403941	0.46733	0.389499	0.671389	0.706274	0.388376	0.404437	0.916706	0.360787	0.372493	0.41226	0.419191	0.407616	0.626551	0.427634	0.432602	0.550888	0.448279	0.520533	0.397617	0.438792	0.423588	0.468027	0.678394	0.447759	0.338775	0.449451	0.976933	0.354128	0.676634	0.48132	0.366785	0.979285	0.433907	0.883264	0.493625	0.3723	0.976048
White_15	0.517283	0.307094	0.305465	0.235232	0.321269	0.37835	0.408878	0.462739	0.355316	0.274746	0.340185	0.29261	0.358536	0.266185	0.6605	0.693634	0.311981	0.392721	0.917271	0.277442	0.273648	0.293292	0.371536	0.306408	0.457584	0.370576	0.346251	0.528297	0.356808	0.48099	0.312321	0.341097	0.317935	0.388209	0.654449	0.37785	0.469678	0.366762	0.971342	0.280423	0.617105	0.417538	0.297874	0.974436	0.373092	0.889362	0.404492	0.271688	0.970154
White_16	0.497482	0.23952	0.21164	0.210628	0.185395	0.333558	0.268163	0.585637	0.219381	0.160351	0.208471	0.195389	0.273857	0.203887	0.671031	0.701161	0.198741	0.349417	0.922171	0.189492	0.157739	0.199743	0.249534	0.275672	0.592463	0.23846	0.198663	0.425228	0.210842	0.355727	0.137856	0.206767	0.228617	0.231285	0.625347	0.365084	0.425364	0.242235	0.980481	0.179554	0.64018	0.260729	0.158314	0.982587	0.313027	0.890605	0.242815	0.232245	0.979678
White_17	0.488068	0.249542	0.216156	0.276797	0.27243	0.340268	0.229186	0.559605	0.275439	0.238063	0.215652	0.213844	0.290768	0.244722	0.610874	0.69044	0.251799	0.335164	0.915755	0.225938	0.234998	0.261304	0.278281	0.291425	0.54457	0.285781	0.263751	0.450723	0.302292	0.394647	0.221352	0.352451	0.273288	0.31517	0.668114	0.342818	0.464798	0.309414	0.977804	0.212322	0.663394	0.312177	0.231392	0.980207	0.208469	0.885263	0.356996	0.291565	0.976894
White_18	0.649433	0.281243	0.24332	0.343072	0.278406	0.513623	0.3926	0.693116	0.195154	0.330158	0.293982	0.280373	0.279884	0.317229	0.759516	0.789186	0.371482	0.509468	0.949118	0.388261	0.32714	0.275089	0.349776	0.424576	0.724271	0.300601	0.270246	0.464766	0.176442	0.393852	0.223957	0.282151	0.323228	0.222225	0.72965	0.539862	0.371016	0.186935	0.987824	0.351544	0.756837	0.183488	0.313858	0.989147	0.439971	0.928387	0.241624	0.420301	0.98733
White_19	0.520028	0.187539	0.152617	0.232698	0.301931	0.407727	0.401565	0.608734	0.222847	0.216893	0.255203	0.275754	0.13726	0.219139	0.684654	0.703498	0.320843	0.401559	0.929829	0.306809	0.214812	0.262006	0.290944	0.263763	0.630096	0.32296	0.266816	0.503937	0.277426	0.446031	0.28701	0.334363	0.211131	0.324479	0.688699	0.401455	0.424021	0.284062	0.979005	0.278781	0.698997	0.330804	0.27383	0.981217	0.335374	0.902406	0.301256	0.281645	0.978188
White_20	0.495188	0.208668	0.189429	0.216449	0.247469	0.345028	0.369094	0.573749	0.22981	0.16749	0.201843	0.266784	0.193486	0.198857	0.659033	0.687144	0.241758	0.379001	0.926199	0.223037	0.139963	0.216237	0.251848	0.239978	0.592049	0.259212	0.200985	0.44211	0.25479	0.372861	0.173671	0.263836	0.177146	0.251777	0.642906	0.357641	0.426709	0.29197	0.979322	0.208684	0.659672	0.33644	0.186258	0.981554	0.326523	0.89786	0.270971	0.216791	0.978471
White_21	0.453757	0.400362	0.413563	0.394824	0.425166	0.354731	0.409149	0.610326	0.464293	0.340929	0.410696	0.389303	0.459159	0.313768	0.633144	0.613983	0.35974	0.316543	0.901994	0.285889	0.368211	0.370533	0.41793	0.24406	0.456281	0.428737	0.434842	0.557069	0.455829	0.523761	0.397231	0.461489	0.386673	0.489415	0.650889	0.311992	0.472461	0.455383	0.964942	0.330153	0.631128	0.509584	0.360818	0.968576	0.346181	0.871545	0.478233	0.321636	0.963468
White_22	0.510086	0.201133	0.218221	0.328325	0.237672	0.350549	0.349229	0.576552	0.273184	0.253189	0.144395	0.217952	0.310084	0.244454	0.62058	0.681818	0.208859	0.322201	0.92072	0.207174	0.23397	0.211379	0.214408	0.31302	0.590719	0.167376	0.186892	0.37555	0.225902	0.315963	0.192308	0.321309	0.19238	0.240575	0.649305	0.360655	0.405242	0.25296	0.980064	0.191557	0.666467	0.294447	0.176437	0.982215	0.327062	0.89054	0.338584	0.232585	0.979257
White_23	0.476237	0.433139	0.424822	0.366067	0.333202	0.3585	0.442927	0.590381	0.472638	0.361814	0.383646	0.429063	0.461769	0.417494	0.660234	0.689122	0.344786	0.38186	0.912194	0.322682	0.360589	0.421652	0.377054	0.420039	0.582895	0.399421	0.397491	0.533622	0.479238	0.501608	0.409273	0.464221	0.360409	0.470243	0.64195	0.386189	0.366302	0.481672	0.974304	0.331008	0.640135	0.495373	0.32144	0.976965	0.445785	0.873188	0.478362	0.312618	0.973299
White_24	0.377443	0.277192	0.295572	0.248679	0.366026	0.247595	0.351542	0.532638	0.364517	0.236718	0.315957	0.314699	0.312407	0.218707	0.603989	0.624091	0.285131	0.250749	0.894098	0.190554	0.253197	0.294245	0.320365	0.215861	0.434224	0.354505	0.339602	0.519345	0.40739	0.478299	0.333776	0.378316	0.279645	0.43524	0.626572	0.222508	0.459628	0.395129	0.967927	0.232138	0.565869	0.450431	0.278904	0.971376	0.324521	0.859165	0.430708	0.211833	0.966601
White_25	0.529813	0.190705	0.186076	0.306008	0.263954	0.376891	0.412018	0.620181	0.21534	0.222381	0.167913	0.28788	0.185247	0.233103	0.661996	0.718332	0.250119	0.390509	0.931887	0.268386	0.203129	0.213611	0.264072	0.275676	0.640288	0.236006	0.22549	0.428744	0.218394	0.35575	0.216956	0.296434	0.193706	0.210675	0.674119	0.401071	0.403291	0.286781	0.981855	0.242621	0.695446	0.333987	0.222113	0.983732	0.326607	0.904422	0.342146	0.249018	0.981033
White_26	0.598066	0.364319	0.380098	0.480032	0.452213	0.527638	0.45704	0.697975	0.409795	0.404646	0.46116	0.370671	0.40039	0.353737	0.689653	0.677487	0.492681	0.430497	0.934759	0.424705	0.439617	0.378823	0.424357	0.345248	0.617182	0.43532	0.478438	0.603595	0.407104	0.566311	0.461172	0.493737	0.433257	0.506399	0.778384	0.452875	0.400417	0.370528	0.977391	0.460329	0.767255	0.38851	0.464077	0.979802	0.374848	0.920209	0.502122	0.44592	0.976454
White_27	0.644793	0.295679	0.256147	0.33147	0.18902	0.511968	0.388864	0.686749	0.235418	0.3488	0.307721	0.29357	0.297739	0.337542	0.748546	0.779348	0.386199	0.489152	0.94744	0.409373	0.351122	0.291706	0.352409	0.424507	0.71253	0.323951	0.312006	0.4841	0.233309	0.42006	0.273729	0.346622	0.349911	0.288165	0.732647	0.537569	0.286437	0.23157	0.986971	0.384063	0.758266	0.227031	0.33566	0.988347	0.436424	0.924546	0.290375	0.427344	0.986439
White_28	0.48169	0.250579	0.249003	0.352974	0.267717	0.321189	0.383144	0.559065	0.285751	0.281687	0.191021	0.278012	0.320058	0.275138	0.615369	0.677036	0.210111	0.289151	0.914875	0.247915	0.280625	0.258844	0.150382	0.355338	0.576982	0.0939993	0.159621	0.295862	0.235176	0.241235	0.209935	0.339612	0.210467	0.253827	0.666729	0.332212	0.418817	0.277604	0.979087	0.233547	0.681521	0.318031	0.228618	0.98134	0.375244	0.88205	0.374791	0.270767	0.978235
White_29	0.494083	0.378759	0.360136	0.437199	0.362622	0.338303	0.439277	0.618468	0.356314	0.389957	0.248331	0.403951	0.432291	0.407331	0.643933	0.733084	0.28011	0.316036	0.922732	0.356068	0.374959	0.365758	0.252276	0.480746	0.618017	0.186707	0.205775	0.209365	0.303732	0.155948	0.251708	0.370984	0.294517	0.266167	0.690708	0.375736	0.492547	0.385064	0.981502	0.335581	0.726916	0.378571	0.294336	0.983502	0.482206	0.884232	0.343976	0.412467	0.980745
White_30	0.698825	0.567301	0.551132	0.580901	0.564291	0.619167	0.547946	0.74469	0.551296	0.572568	0.576241	0.535056	0.566228	0.563285	0.778155	0.809236	0.584123	0.619954	0.944113	0.578323	0.578471	0.558147	0.575803	0.593303	0.743522	0.577835	0.584915	0.666781	0.557416	0.642544	0.56065	0.602364	0.596872	0.604379	0.428862	0.643574	0.636209	0.538663	0.981569	0.579352	0.478446	0.530129	0.573726	0.980337	0.585904	0.924635	0.604993	0.594541	0.978321
White_31	0.399517	0.415605	0.406396	0.40769	0.430751	0.298372	0.310183	0.59735	0.461232	0.361882	0.374496	0.373974	0.457661	0.396887	0.598536	0.694255	0.328387	0.352741	0.894676	0.297198	0.363731	0.41822	0.405037	0.411845	0.371159	0.419452	0.425523	0.551797	0.478639	0.515996	0.411978	0.479932	0.395766	0.498159	0.663864	0.310899	0.573169	0.470181	0.96529	0.302311	0.628903	0.493682	0.355682	0.968954	0.258004	0.857711	0.520661	0.362704	0.963793
White_32	0.625812	0.341176	0.336122	0.406373	0.270091	0.504437	0.489217	0.683426	0.357054	0.404261	0.380282	0.392734	0.387031	0.399256	0.716493	0.766696	0.427295	0.492327	0.938247	0.42168	0.398678	0.381478	0.43102	0.448937	0.695873	0.403932	0.415556	0.540695	0.343995	0.497384	0.408372	0.42442	0.394744	0.389765	0.722276	0.529007	0.199928	0.386009	0.982976	0.397773	0.738207	0.430532	0.408853	0.98473	0.467784	0.91282	0.462465	0.439098	0.982328
White_33	0.703027	0.573143	0.593854	0.650017	0.663331	0.659555	0.659089	0.773514	0.63562	0.631851	0.650483	0.606328	0.58624	0.549067	0.743128	0.549144	0.669488	0.585883	0.940429	0.618016	0.644121	0.620987	0.663467	0.474638	0.680182	0.670244	0.681751	0.766004	0.661715	0.7448	0.686382	0.690499	0.655474	0.709885	0.836313	0.605848	0.61188	0.643028	0.959249	0.625585	0.815615	0.670932	0.67617	0.963613	0.548545	0.928348	0.747094	0.639125	0.95757
White_34	0.498715	0.204579	0.218855	0.115405	0.261873	0.334546	0.367395	0.565947	0.277738	0.238906	0.273858	0.232803	0.265512	0.210807	0.653668	0.685328	0.261769	0.360337	0.920346	0.229362	0.219592	0.234244	0.338838	0.248745	0.550335	0.339292	0.305395	0.517001	0.282214	0.452321	0.278197	0.297547	0.267302	0.337154	0.649077	0.350776	0.39214	0.29497	0.976154	0.232876	0.622123	0.35007	0.261752	0.978719	0.338647	0.894226	0.321236	0.233363	0.975176
White_35	0.635363	0.261748	0.242473	0.341661	0.290686	0.50402	0.383205	0.693085	0.207656	0.344214	0.26789	0.287862	0.284784	0.334701	0.751838	0.791865	0.358522	0.504809	0.949902	0.383486	0.317565	0.276933	0.351954	0.429326	0.724604	0.284812	0.26852	0.458403	0.177277	0.389878	0.244328	0.295868	0.315224	0.165954	0.719342	0.53877	0.365933	0.203646	0.987908	0.355709	0.756938	0.212006	0.301585	0.989217	0.429677	0.92442	0.227882	0.411187	0.987431
White_36	0.561939	0.455904	0.488463	0.470382	0.552134	0.486164	0.554904	0.664272	0.53627	0.464135	0.545208	0.489748	0.45041	0.441144	0.670939	0.655712	0.505168	0.492673	0.911669	0.443199	0.455545	0.511984	0.54845	0.416082	0.616686	0.574177	0.558086	0.6899	0.573049	0.652853	0.557381	0.537304	0.511555	0.605502	0.733119	0.449908	0.597171	0.570919	0.952059	0.469956	0.70284	0.606686	0.519044	0.956411	0.472894	0.89148	0.600804	0.427194	0.949607
White_37	0.577056	0.239944	0.252109	0.351684	0.304182	0.460338	0.364652	0.6724	0.265379	0.311336	0.303484	0.234267	0.305396	0.255519	0.696219	0.717767	0.379345	0.365798	0.937998	0.361266	0.342497	0.21328	0.326291	0.328296	0.653398	0.302038	0.350614	0.496089	0.228681	0.450244	0.323134	0.362667	0.288851	0.326987	0.708705	0.438723	0.341515	0.19207	0.984086	0.35602	0.735376	0.240667	0.321212	0.985805	0.404013	0.914984	0.302771	0.348819	0.983444
White_38	0.608949	0.667234	0.675482	0.656342	0.620148	0.577955	0.64672	0.709382	0.712138	0.623224	0.646856	0.647076	0.700238	0.641622	0.695575	0.732002	0.606139	0.565302	0.904249	0.56966	0.632603	0.649799	0.630081	0.62415	0.661211	0.652841	0.66065	0.718898	0.710089	0.702809	0.671986	0.692912	0.638006	0.7192	0.749288	0.543398	0.617802	0.702911	0.965201	0.591477	0.737146	0.726169	0.613264	0.968502	0.588537	0.879034	0.727087	0.57587	0.963716
White_39	0.408013	0.346772	0.36218	0.427138	0.386458	0.308433	0.481665	0.593513	0.377821	0.363857	0.253842	0.419206	0.391068	0.401874	0.578767	0.703658	0.233735	0.321594	0.907977	0.326451	0.317288	0.3819	0.257989	0.437197	0.593607	0.228784	0.233061	0.244363	0.376916	0.172908	0.307948	0.411161	0.287369	0.323467	0.682526	0.333948	0.52706	0.423275	0.975359	0.310379	0.701211	0.444298	0.280441	0.977377	0.446205	0.864648	0.44148	0.343082	0.973601
White_40	0.524739	0.180684	0.172952	0.276253	0.206655	0.381652	0.355721	0.616944	0.214203	0.201671	0.166769	0.2577	0.222049	0.235788	0.678653	0.712834	0.241207	0.387836	0.931635	0.242595	0.177882	0.192106	0.253481	0.283047	0.64082	0.214866	0.199427	0.418394	0.176471	0.343037	0.159702	0.236582	0.173235	0.176146	0.654792	0.40273	0.397814	0.241723	0.982492	0.226145	0.684904	0.269694	0.169529	0.984384	0.327875	0.902925	0.26619	0.261882	0.981781
White_41	0.480076	0.166282	0.14687	0.224542	0.216794	0.311137	0.330052	0.565729	0.230366	0.162555	0.168319	0.207258	0.208792	0.137496	0.620364	0.678526	0.175339	0.322069	0.916524	0.164308	0.127559	0.211063	0.268774	0.208165	0.578215	0.258158	0.220724	0.446704	0.257481	0.379213	0.173534	0.250021	0.214197	0.262957	0.631347	0.345787	0.419839	0.268022	0.977524	0.132144	0.632901	0.322383	0.166304	0.979948	0.271591	0.885137	0.317025	0.203062	0.976607
White_42	0.378548	0.50423	0.500388	0.539049	0.504628	0.433099	0.572136	0.652068	0.529814	0.513106	0.40438	0.538519	0.549028	0.520503	0.418813	0.748352	0.407028	0.432305	0.862692	0.460562	0.482461	0.508069	0.424555	0.551619	0.644175	0.403868	0.408819	0.221225	0.516976	0.260423	0.456405	0.543787	0.441927	0.480094	0.716403	0.449565	0.608432	0.542382	0.965645	0.44924	0.741099	0.563446	0.44326	0.969342	0.552666	0.79423	0.546404	0.49782	0.964222
White_43	0.637928	0.357838	0.3773	0.451299	0.449288	0.553977	0.495773	0.718107	0.411059	0.415445	0.468273	0.381051	0.398546	0.383342	0.719476	0.700634	0.502971	0.471612	0.939884	0.463468	0.445391	0.384327	0.449044	0.434893	0.684622	0.458057	0.484157	0.611238	0.413225	0.565702	0.458258	0.477083	0.449136	0.503149	0.772385	0.528518	0.454752	0.384314	0.977036	0.473436	0.768761	0.396814	0.477487	0.979512	0.506786	0.922475	0.49698	0.459897	0.976067
White_44	0.537643	0.17452	0.173183	0.290226	0.215008	0.387861	0.373653	0.61683	0.211099	0.215444	0.160273	0.246059	0.235431	0.236601	0.673755	0.718626	0.235918	0.399199	0.930943	0.238432	0.181896	0.204728	0.2526	0.294653	0.634703	0.202105	0.171318	0.410222	0.178626	0.322596	0.155507	0.239288	0.179531	0.168106	0.661618	0.412857	0.382839	0.240833	0.982156	0.224722	0.686048	0.273944	0.199724	0.984054	0.333282	0.903612	0.280376	0.260671	0.981388
White_45	0.401437	0.369374	0.360328	0.275118	0.409492	0.29402	0.32208	0.507062	0.434211	0.285348	0.377893	0.33992	0.37776	0.327702	0.590842	0.657101	0.323307	0.34708	0.894682	0.260051	0.309978	0.372604	0.385808	0.315998	0.366948	0.413968	0.403583	0.560005	0.449351	0.520715	0.390698	0.442128	0.337963	0.483742	0.655191	0.269514	0.547414	0.450899	0.964444	0.284866	0.595843	0.484603	0.336536	0.968233	0.233599	0.864698	0.485182	0.280727	0.963006
White_46	0.598253	0.259917	0.230372	0.312608	0.271763	0.46467	0.31284	0.660623	0.225088	0.310968	0.253072	0.228782	0.292195	0.310698	0.6902	0.760401	0.337941	0.439538	0.941486	0.351322	0.296181	0.277419	0.30675	0.391956	0.678181	0.305141	0.301947	0.475021	0.231209	0.441025	0.261482	0.323497	0.31878	0.282368	0.708615	0.504971	0.42436	0.238941	0.984859	0.323275	0.735657	0.24906	0.29068	0.98646	0.369437	0.913781	0.287556	0.392929	0.984232
White_47	0.62216	0.23341	0.188576	0.318528	0.27314	0.4787	0.362588	0.656297	0.184785	0.306979	0.252408	0.235104	0.232812	0.264687	0.723653	0.769113	0.332628	0.470258	0.941297	0.349759	0.290448	0.263815	0.357464	0.355285	0.689561	0.328341	0.277396	0.505454	0.219539	0.430023	0.228702	0.322137	0.320348	0.283168	0.734648	0.499796	0.398247	0.217481	0.985464	0.298214	0.732761	0.222843	0.300834	0.98702	0.367907	0.91938	0.32881	0.384401	0.984864
White_48	0.585037	0.801708	0.80417	0.764771	0.772971	0.648753	0.763778	0.771062	0.82835	0.768523	0.78377	0.789061	0.815319	0.783619	0.355273	0.783833	0.737101	0.675128	0.56367	0.718515	0.77251	0.788499	0.764079	0.760111	0.661052	0.773153	0.784755	0.722245	0.830868	0.737748	0.806212	0.814312	0.770854	0.835041	0.819706	0.643563	0.774208	0.830401	0.86565	0.746302	0.77029	0.843227	0.76281	0.879372	0.76262	0.414083	0.839382	0.730043	0.860331
White_49	0.462816	0.270797	0.264693	0.231157	0.342692	0.343756	0.426093	0.490701	0.327284	0.25261	0.24321	0.33517	0.286109	0.289511	0.642725	0.676554	0.281325	0.367109	0.917725	0.270725	0.225281	0.317153	0.278889	0.304541	0.50624	0.3117	0.27578	0.489681	0.382912	0.440442	0.291399	0.373504	0.221914	0.361633	0.646079	0.34208	0.497818	0.389722	0.97216	0.24957	0.61941	0.418978	0.232314	0.975162	0.335736	0.88323	0.401983	0.23206	0.971009
White_50	0.330677	0.359568	0.355162	0.315222	0.350242	0.197401	0.372092	0.527073	0.401687	0.26792	0.273299	0.351893	0.39891	0.329735	0.560429	0.647195	0.20733	0.229596	0.895063	0.229884	0.268499	0.337746	0.238267	0.352448	0.505208	0.254501	0.247104	0.28326	0.406187	0.237737	0.304281	0.399524	0.261861	0.378536	0.631299	0.20975	0.524194	0.416123	0.971744	0.235434	0.627942	0.437386	0.219876	0.97478	0.401387	0.845999	0.386409	0.247442	0.970578
White_51	0.674006	0.637104	0.651984	0.585841	0.634097	0.616637	0.645831	0.129638	0.691589	0.584961	0.652704	0.630886	0.684653	0.595569	0.774388	0.760623	0.615242	0.60166	0.931298	0.582969	0.611605	0.610964	0.655104	0.591907	0.560933	0.649302	0.655682	0.699429	0.655218	0.694421	0.629398	0.653173	0.622739	0.672452	0.749465	0.604554	0.693556	0.66685	0.94379	0.599181	0.728072	0.690323	0.596178	0.949779	0.667985	0.910296	0.659705	0.579652	0.94146
White_52	0.812077	0.931574	0.936492	0.91536	0.925298	0.865874	0.917986	0.859098	0.944464	0.921183	0.928617	0.929872	0.938823	0.925615	0.721221	0.887997	0.90876	0.879919	0.698852	0.903712	0.922519	0.928803	0.922473	0.913695	0.74822	0.926586	0.929887	0.904487	0.946174	0.912197	0.937479	0.932456	0.923863	0.946982	0.898334	0.859407	0.931723	0.946315	0.674094	0.910957	0.864058	0.95102	0.92006	0.674402	0.898498	0.653985	0.949702	0.903907	0.640247
White_53	0.832085	0.888942	0.894538	0.888639	0.901591	0.838063	0.876812	0.883148	0.910411	0.879147	0.887779	0.886465	0.897492	0.877928	0.865404	0.880976	0.867936	0.845905	0.91978	0.857961	0.8816	0.890659	0.88547	0.865948	0.7712	0.891456	0.893726	0.911	0.914916	0.905853	0.902348	0.908947	0.885329	0.920443	0.904448	0.821102	0.91518	0.914373	0.863555	0.865068	0.877331	0.92302	0.882192	0.87171	0.839051	0.912996	0.926979	0.86354	0.86526
White_54	0.637097	0.291982	0.250978	0.349843	0.29398	0.501578	0.388866	0.687133	0.210975	0.331939	0.291371	0.280382	0.277492	0.321713	0.751055	0.782764	0.388937	0.513524	0.949069	0.404738	0.336201	0.266443	0.351057	0.408322	0.71519	0.30485	0.286093	0.452928	0.1869	0.390648	0.248223	0.291178	0.327472	0.207905	0.717416	0.525513	0.383732	0.217997	0.987585	0.370439	0.755543	0.220981	0.315545	0.988928	0.441091	0.927453	0.227162	0.39182	0.987084
White_55	0.572504	0.183893	0.173487	0.290455	0.225361	0.418559	0.366194	0.620949	0.180399	0.242662	0.147842	0.253268	0.224507	0.238495	0.683636	0.737952	0.248733	0.413909	0.933995	0.256346	0.191413	0.214886	0.26505	0.314372	0.655684	0.218597	0.178802	0.403669	0.180099	0.319472	0.140038	0.256312	0.208074	0.159227	0.67564	0.443986	0.389961	0.254808	0.98316	0.228709	0.697453	0.287089	0.210458	0.984974	0.331678	0.906392	0.30309	0.31537	0.982467
White_56	0.574153	0.162479	0.148549	0.26723	0.256563	0.431406	0.379365	0.633724	0.166894	0.248383	0.195243	0.260009	0.170979	0.228634	0.694907	0.739782	0.279595	0.419107	0.936209	0.286397	0.213105	0.209646	0.281723	0.305988	0.666658	0.257921	0.233267	0.456607	0.186139	0.372305	0.211853	0.275083	0.209463	0.22246	0.697063	0.445067	0.391622	0.248894	0.983301	0.262836	0.712373	0.296097	0.239828	0.985102	0.342773	0.91181	0.297485	0.321604	0.982617
White_57	0.601246	0.447312	0.44547	0.355817	0.427993	0.498128	0.513437	0.323109	0.484024	0.43392	0.432688	0.456748	0.495682	0.44191	0.718392	0.750517	0.438945	0.533307	0.932303	0.436319	0.412062	0.447719	0.502059	0.455977	0.499407	0.503539	0.451779	0.606145	0.498173	0.568261	0.432952	0.482276	0.448079	0.481099	0.693516	0.518312	0.5757	0.505109	0.964588	0.432418	0.676726	0.531881	0.407922	0.968394	0.490836	0.901419	0.493775	0.441107	0.963126
White_58	0.926951	0.9672	0.96969	0.968284	0.972237	0.945933	0.966418	0.961375	0.974052	0.963214	0.968227	0.969001	0.967034	0.962384	0.873206	0.887064	0.961169	0.948443	0.893181	0.959428	0.964046	0.96919	0.964068	0.95343	0.907824	0.967146	0.968217	0.958978	0.976643	0.961384	0.97228	0.97058	0.965932	0.977239	0.971586	0.940434	0.972068	0.976443	0.292888	0.960928	0.961632	0.978768	0.965838	0.396344	0.955623	0.89036	0.979897	0.958258	0.377253
White_59	0.337647	0.34151	0.349405	0.260179	0.349875	0.221162	0.410788	0.506254	0.398368	0.292359	0.278567	0.341707	0.38399	0.34059	0.527613	0.640951	0.223705	0.253659	0.890246	0.257118	0.274583	0.357704	0.261987	0.352253	0.469155	0.291554	0.290695	0.306761	0.429506	0.258866	0.338892	0.404862	0.275022	0.423489	0.633217	0.229007	0.513994	0.431168	0.96798	0.263087	0.609625	0.450917	0.260277	0.971379	0.37649	0.844192	0.44059	0.252497	0.966621
White_60	0.693521	0.55302	0.580478	0.621541	0.634076	0.642593	0.647993	0.750699	0.609436	0.591781	0.629492	0.576078	0.574098	0.544206	0.740069	0.669239	0.628776	0.572478	0.932194	0.601119	0.602797	0.59107	0.623187	0.500907	0.71585	0.637664	0.648119	0.735909	0.63544	0.708668	0.654028	0.654457	0.616851	0.678573	0.813732	0.591026	0.593869	0.618126	0.953954	0.610579	0.790068	0.638983	0.635378	0.958824	0.571354	0.917957	0.703674	0.570448	0.95221
White_61	0.709027	0.626298	0.61482	0.552303	0.630916	0.65972	0.656587	0.17807	0.622238	0.608336	0.635226	0.626766	0.635763	0.629797	0.807209	0.809656	0.639584	0.680337	0.949161	0.629228	0.611641	0.619193	0.631013	0.641363	0.606009	0.644201	0.634876	0.70421	0.632459	0.684604	0.627122	0.638271	0.610139	0.653943	0.775351	0.665629	0.690979	0.616022	0.954363	0.63047	0.763141	0.641905	0.60849	0.959256	0.6687	0.927761	0.598092	0.618699	0.952466
White_62	0.559994	0.433974	0.418184	0.345917	0.323876	0.471089	0.465874	0.63589	0.460053	0.421709	0.432453	0.440474	0.468644	0.432839	0.721215	0.754678	0.440543	0.489833	0.933943	0.440426	0.417727	0.429917	0.465583	0.450561	0.650853	0.484472	0.462526	0.590396	0.46068	0.552592	0.436665	0.477548	0.431047	0.468212	0.697087	0.499432	0.323523	0.462462	0.978581	0.428903	0.701588	0.484452	0.412125	0.980845	0.48391	0.902675	0.416856	0.419883	0.97775
White_63	0.634584	0.268947	0.229182	0.355805	0.28302	0.510398	0.380592	0.693907	0.182659	0.335433	0.286292	0.269835	0.27811	0.332159	0.750463	0.786588	0.386595	0.494806	0.950227	0.393718	0.345811	0.269236	0.329542	0.431947	0.722686	0.264198	0.292257	0.433514	0.154203	0.379201	0.256424	0.280746	0.310757	0.188944	0.72212	0.538404	0.379838	0.200241	0.988054	0.359031	0.757079	0.220775	0.323631	0.98934	0.427744	0.928197	0.206848	0.416419	0.987579
White_64	0.535367	0.141754	0.143971	0.273724	0.257636	0.401752	0.399168	0.615519	0.203068	0.226652	0.190637	0.278392	0.149263	0.199405	0.672404	0.72124	0.271595	0.393182	0.926378	0.27805	0.18901	0.231248	0.282823	0.259253	0.637849	0.270029	0.253723	0.469308	0.230409	0.394103	0.237713	0.291586	0.227393	0.239303	0.685832	0.381603	0.411924	0.279099	0.979755	0.235142	0.694287	0.33073	0.254019	0.981943	0.269279	0.901499	0.347493	0.267139	0.978929
White_65	0.605469	0.290122	0.285891	0.263498	0.353884	0.481384	0.461313	0.557317	0.287671	0.350447	0.354233	0.308988	0.332064	0.334209	0.730459	0.753258	0.409729	0.48741	0.940935	0.375057	0.363229	0.301387	0.388152	0.400392	0.582736	0.329658	0.336689	0.520103	0.272558	0.458998	0.335815	0.357997	0.3119	0.335246	0.714696	0.482727	0.400695	0.309924	0.980009	0.385036	0.694992	0.344657	0.356681	0.982168	0.457204	0.921518	0.325932	0.375511	0.979191
White_66	0.866869	0.944215	0.948781	0.936984	0.95119	0.902237	0.942099	0.89527	0.955983	0.936322	0.946285	0.9471	0.944319	0.935824	0.832278	0.829753	0.931456	0.908851	0.866513	0.926472	0.936305	0.947143	0.939415	0.919525	0.817014	0.94492	0.945336	0.932247	0.960008	0.934977	0.951587	0.946975	0.940895	0.960583	0.944313	0.893391	0.952662	0.960089	0.485037	0.931011	0.919691	0.963854	0.940257	0.528343	0.92434	0.861837	0.96335	0.925196	0.469268
White_67	0.312187	0.410369	0.421426	0.446908	0.434593	0.356813	0.524723	0.597235	0.45517	0.396707	0.341908	0.453973	0.454642	0.426668	0.430355	0.702814	0.321125	0.360464	0.864247	0.369872	0.369049	0.429281	0.339276	0.457199	0.587701	0.339404	0.343014	0.199581	0.466642	0.227972	0.389633	0.471188	0.346116	0.452092	0.68069	0.363468	0.569566	0.483456	0.965163	0.358926	0.694702	0.515108	0.343669	0.968905	0.477537	0.802369	0.499567	0.394651	0.963727
White_68	0.68389	0.314425	0.276487	0.377037	0.347316	0.553573	0.419345	0.719273	0.181099	0.375057	0.328992	0.313399	0.313293	0.360421	0.775616	0.811887	0.415201	0.545307	0.954211	0.427827	0.376875	0.32547	0.386799	0.46641	0.7419	0.350822	0.318544	0.488725	0.225041	0.435556	0.262589	0.304836	0.378931	0.286536	0.759895	0.575058	0.401745	0.209971	0.988755	0.400986	0.778164	0.215088	0.36779	0.989977	0.457719	0.935395	0.298225	0.467332	0.988306
White_69	0.430584	0.224125	0.218925	0.324436	0.305984	0.267944	0.448805	0.548559	0.278276	0.258117	0.182206	0.327839	0.24318	0.26159	0.580868	0.676628	0.203137	0.261948	0.907482	0.243157	0.232713	0.296293	0.192934	0.314036	0.542122	0.166625	0.175052	0.294035	0.310165	0.226155	0.257707	0.345231	0.190422	0.300674	0.665376	0.284363	0.44023	0.34628	0.975186	0.204001	0.668978	0.392422	0.23038	0.977863	0.364517	0.870332	0.409757	0.275708	0.974171
White_70	0.688627	0.321205	0.275761	0.395745	0.357211	0.562562	0.449538	0.717392	0.224779	0.393796	0.326434	0.305891	0.313755	0.362367	0.76616	0.806819	0.433693	0.541736	0.955156	0.447789	0.393224	0.316953	0.382624	0.462289	0.740062	0.350927	0.352701	0.534038	0.251743	0.463049	0.32204	0.36836	0.371779	0.337758	0.770532	0.580998	0.416037	0.24395	0.989132	0.415291	0.789901	0.230495	0.396981	0.990309	0.453797	0.937538	0.346965	0.471496	0.9887
White_71	0.583008	0.745704	0.764901	0.716752	0.765103	0.611148	0.733495	0.730883	0.796919	0.719935	0.756203	0.757358	0.751562	0.717282	0.684822	0.515	0.700188	0.615325	0.871497	0.687574	0.72515	0.755328	0.725078	0.657211	0.48037	0.749823	0.75178	0.734802	0.813521	0.719836	0.782977	0.782126	0.735294	0.817045	0.795751	0.573133	0.770164	0.810233	0.894881	0.701786	0.729515	0.826181	0.73616	0.904725	0.684181	0.848701	0.826408	0.685301	0.892158
White_72	0.576157	0.475824	0.463458	0.415191	0.366249	0.488122	0.500962	0.632596	0.500004	0.446755	0.494861	0.476236	0.511761	0.454476	0.716021	0.745269	0.47965	0.476563	0.925955	0.456512	0.464653	0.468744	0.483982	0.474718	0.642615	0.510969	0.502316	0.60826	0.505451	0.582653	0.483679	0.506811	0.473728	0.53881	0.712776	0.504826	0.375293	0.489955	0.977173	0.445761	0.691811	0.522363	0.468479	0.979491	0.505368	0.895673	0.508528	0.444216	0.976295
White_73	0.284934	0.425441	0.404494	0.389657	0.412295	0.214785	0.350258	0.566735	0.46083	0.331892	0.339048	0.413889	0.456498	0.381606	0.594622	0.670401	0.236284	0.24279	0.87966	0.254748	0.344591	0.379198	0.312135	0.387134	0.444674	0.32646	0.341578	0.447141	0.465093	0.410987	0.376683	0.454318	0.349769	0.462648	0.640206	0.231992	0.565563	0.454361	0.968387	0.276555	0.610599	0.48436	0.295758	0.971539	0.360828	0.829949	0.452984	0.338298	0.966949
White_74	0.661858	0.836575	0.839013	0.788881	0.803823	0.686408	0.807328	0.544614	0.85195	0.802301	0.816715	0.830016	0.844852	0.821639	0.762097	0.810879	0.766807	0.720701	0.88546	0.762134	0.803317	0.834818	0.801036	0.799739	0.634772	0.812589	0.812491	0.794872	0.860146	0.788784	0.830253	0.82186	0.810825	0.85514	0.844022	0.679325	0.80756	0.862893	0.906094	0.778134	0.792379	0.867154	0.792753	0.914106	0.75469	0.858526	0.862387	0.770228	0.901051
White_75	0.62109	0.22532	0.203833	0.313124	0.224914	0.480595	0.34623	0.66461	0.179643	0.290266	0.222106	0.266437	0.265107	0.274542	0.732836	0.771763	0.314573	0.464269	0.943108	0.338159	0.276388	0.225507	0.295821	0.381601	0.698461	0.233929	0.208689	0.409623	0.125476	0.315837	0.164756	0.226188	0.27789	0.148219	0.708634	0.506682	0.379815	0.22825	0.986473	0.303617	0.733838	0.224255	0.266202	0.987944	0.373272	0.919191	0.229378	0.379931	0.985925
White_76	0.5104	0.221205	0.184894	0.26139	0.187898	0.349982	0.280452	0.587506	0.221807	0.17292	0.165219	0.189844	0.291018	0.216654	0.66513	0.706368	0.195631	0.332572	0.925708	0.213823	0.178117	0.191853	0.234466	0.299846	0.610512	0.217544	0.208228	0.38994	0.195272	0.342913	0.120136	0.245205	0.216509	0.228238	0.633573	0.388383	0.399154	0.222023	0.982123	0.171549	0.661917	0.252935	0.137516	0.984048	0.315525	0.893619	0.25286	0.253077	0.981391
White_77	0.635667	0.373789	0.355508	0.423648	0.336451	0.512591	0.426958	0.704965	0.335681	0.371601	0.313883	0.399595	0.403511	0.389949	0.757681	0.780044	0.408202	0.500993	0.95199	0.433456	0.364852	0.295105	0.340309	0.462409	0.725895	0.306791	0.315026	0.428571	0.258499	0.406024	0.277045	0.37504	0.353105	0.193457	0.713016	0.54134	0.474337	0.340963	0.988366	0.40414	0.762513	0.356722	0.345932	0.989619	0.490828	0.926789	0.285898	0.42266	0.9879
White_78	0.332724	0.455998	0.44151	0.453236	0.412271	0.363348	0.489631	0.612274	0.450841	0.424292	0.347583	0.45745	0.489624	0.437738	0.522881	0.720629	0.33304	0.374589	0.888543	0.38116	0.410633	0.42831	0.345702	0.481572	0.6117	0.305057	0.294701	0.10329	0.411281	0.145661	0.32833	0.435613	0.35922	0.392965	0.679105	0.378147	0.560365	0.465992	0.972387	0.376705	0.708412	0.47944	0.347146	0.975363	0.518418	0.836419	0.430611	0.42173	0.971241
White_79	0.627721	0.204779	0.184469	0.31689	0.295383	0.488856	0.406876	0.675742	0.179758	0.312441	0.271694	0.215698	0.247397	0.280886	0.715193	0.772463	0.3639	0.449305	0.94264	0.347505	0.317834	0.252709	0.330629	0.37856	0.685817	0.28511	0.309717	0.508695	0.206944	0.439521	0.28911	0.336568	0.292209	0.30633	0.740726	0.501457	0.360759	0.184233	0.985695	0.332568	0.749149	0.20464	0.325721	0.987241	0.371683	0.923611	0.333512	0.380865	0.98512
White_80	0.399265	0.605938	0.625935	0.591728	0.646825	0.453497	0.655131	0.658892	0.678012	0.564368	0.608135	0.638193	0.609787	0.582772	0.179015	0.687182	0.546145	0.472783	0.739693	0.521977	0.570176	0.623607	0.58488	0.545221	0.578906	0.609646	0.613479	0.537495	0.699944	0.558676	0.656073	0.679947	0.577789	0.702523	0.739942	0.420694	0.701398	0.697619	0.923302	0.543874	0.694783	0.732003	0.580739	0.931324	0.601913	0.64259	0.720241	0.519524	0.9202
White_81	0.576748	0.218284	0.212295	0.31599	0.272242	0.435908	0.399729	0.633088	0.210382	0.250805	0.195212	0.296673	0.247308	0.280058	0.704223	0.746338	0.282068	0.442276	0.937373	0.286663	0.203875	0.253536	0.280593	0.346857	0.668771	0.240537	0.189467	0.438406	0.222834	0.346944	0.180022	0.272251	0.237937	0.158831	0.693985	0.460584	0.418694	0.296875	0.983599	0.258499	0.711381	0.32242	0.223654	0.985142	0.350695	0.910976	0.303052	0.325916	0.982649
White_82	0.549756	0.21263	0.199077	0.292692	0.206665	0.388515	0.358823	0.616555	0.212004	0.234674	0.157713	0.250289	0.259049	0.235004	0.674917	0.722796	0.250704	0.404545	0.9333	0.271987	0.203906	0.177032	0.241872	0.307997	0.640078	0.212376	0.1768	0.383686	0.176123	0.327543	0.144087	0.252835	0.19281	0.16826	0.649622	0.414262	0.388746	0.241589	0.983429	0.238986	0.687493	0.267587	0.198336	0.985215	0.347324	0.903239	0.283899	0.280921	0.98274
White_83	0.578093	0.192889	0.185038	0.270622	0.273339	0.437656	0.342512	0.644798	0.192032	0.289865	0.206737	0.226995	0.224843	0.279323	0.690061	0.743792	0.298557	0.430328	0.939277	0.334874	0.23859	0.244542	0.266324	0.346676	0.657267	0.262358	0.251201	0.477419	0.213145	0.414435	0.257445	0.323592	0.24516	0.232819	0.696511	0.464696	0.418517	0.247428	0.984303	0.306538	0.724054	0.251934	0.261519	0.985949	0.333608	0.910353	0.281869	0.336119	0.983701
White_84	0.538099	0.146618	0.1477	0.261155	0.190089	0.385923	0.32684	0.616232	0.212061	0.210221	0.185536	0.180976	0.231785	0.198459	0.660926	0.710745	0.262915	0.372522	0.929604	0.246498	0.212024	0.140399	0.273992	0.269951	0.629783	0.230265	0.229868	0.446855	0.16599	0.383014	0.194849	0.25986	0.21153	0.219848	0.663892	0.401683	0.356017	0.190202	0.982302	0.230577	0.690106	0.257906	0.191936	0.984222	0.317061	0.902476	0.274446	0.257639	0.981579
White_85	0.599249	0.266416	0.212125	0.306968	0.242674	0.458725	0.305345	0.668846	0.176815	0.278364	0.270067	0.221203	0.282518	0.277863	0.730892	0.758907	0.337747	0.45601	0.94337	0.342333	0.294598	0.22438	0.315674	0.375725	0.693388	0.270222	0.286361	0.425215	0.135251	0.380233	0.183421	0.245256	0.306649	0.222154	0.687238	0.490135	0.395926	0.182482	0.986225	0.310961	0.728051	0.211216	0.258636	0.987718	0.378702	0.918589	0.188036	0.365928	0.985663
White_86	0.641931	0.327763	0.29879	0.375935	0.356455	0.518987	0.447899	0.686847	0.275676	0.384662	0.338702	0.335833	0.329981	0.369718	0.73368	0.763816	0.414207	0.504104	0.94569	0.419254	0.382951	0.325705	0.393742	0.444249	0.711177	0.365746	0.355081	0.518499	0.283297	0.469965	0.335042	0.36474	0.364661	0.343806	0.728009	0.546769	0.410254	0.288676	0.985166	0.401416	0.748243	0.314863	0.375037	0.986753	0.462839	0.922119	0.370667	0.446622	0.984593
White_87	0.670034	0.423995	0.398569	0.326043	0.420295	0.562612	0.498108	0.616191	0.377181	0.457748	0.427484	0.43032	0.419943	0.459372	0.797511	0.812639	0.475621	0.596806	0.954578	0.471433	0.439048	0.439055	0.48457	0.506584	0.654421	0.44022	0.387023	0.554567	0.352205	0.484431	0.380486	0.406627	0.424032	0.323136	0.748774	0.583667	0.482123	0.387029	0.984162	0.467504	0.734072	0.359126	0.429677	0.98588	0.538	0.932528	0.308799	0.480733	0.983512
White_88	0.531419	0.344207	0.371805	0.374738	0.419709	0.445004	0.483653	0.633002	0.428031	0.36846	0.433839	0.393113	0.389044	0.320164	0.668378	0.630933	0.426874	0.379524	0.922082	0.377893	0.377857	0.366104	0.423166	0.289432	0.595048	0.449899	0.451936	0.606903	0.448223	0.572246	0.461466	0.456331	0.353566	0.492745	0.70087	0.420962	0.437798	0.433425	0.972082	0.404136	0.689414	0.489935	0.406028	0.974743	0.457727	0.895035	0.4727	0.355567	0.971098
White_89	0.723043	0.400235	0.365258	0.460665	0.412107	0.620124	0.468288	0.766656	0.308833	0.469777	0.405575	0.400297	0.414527	0.461684	0.816111	0.839568	0.492688	0.60641	0.96283	0.515263	0.460873	0.410291	0.459431	0.55408	0.790547	0.402236	0.391477	0.509109	0.280405	0.472155	0.349217	0.400526	0.452269	0.253532	0.781951	0.646716	0.466091	0.287726	0.991223	0.489051	0.81434	0.247074	0.440273	0.992174	0.535324	0.943348	0.24452	0.542111	0.990881
White_90	0.711669	0.495593	0.466296	0.377844	0.513287	0.620112	0.547344	0.691325	0.42927	0.515977	0.493686	0.5035	0.496477	0.529404	0.833151	0.838321	0.553696	0.648942	0.965071	0.548017	0.515051	0.498454	0.52784	0.585647	0.726203	0.497802	0.468156	0.602854	0.431119	0.561738	0.461865	0.484557	0.481202	0.406242	0.789572	0.640894	0.553215	0.410172	0.988096	0.543041	0.774584	0.380646	0.495433	0.989387	0.609613	0.947689	0.317233	0.549343	0.987616
White_91	0.864311	0.943521	0.9479	0.935222	0.950717	0.90118	0.941111	0.826331	0.955021	0.935122	0.945644	0.946347	0.943489	0.93459	0.865071	0.831794	0.930875	0.90778	0.889002	0.926983	0.936559	0.945267	0.93818	0.918625	0.812181	0.944078	0.944552	0.930708	0.959316	0.93418	0.9515	0.94622	0.94014	0.960291	0.940194	0.892146	0.951557	0.959199	0.499056	0.930499	0.910281	0.963114	0.939484	0.539501	0.923923	0.888066	0.962629	0.924153	0.483297
White_92	0.77065	0.668071	0.659997	0.674565	0.664726	0.717717	0.667017	0.80304	0.647106	0.676766	0.676182	0.641983	0.664435	0.672599	0.830644	0.850943	0.686681	0.72354	0.952201	0.690341	0.677849	0.672442	0.680439	0.702055	0.790962	0.671256	0.663637	0.730129	0.64797	0.706063	0.652487	0.662632	0.688556	0.670444	0.270512	0.727992	0.704342	0.657873	0.982775	0.684113	0.350464	0.638627	0.675454	0.981418	0.695057	0.936557	0.687874	0.691009	0.979591
White_93	0.396191	0.595786	0.604113	0.568428	0.625389	0.445954	0.652303	0.649064	0.657189	0.550911	0.583018	0.617586	0.606646	0.566299	0.193143	0.688904	0.526942	0.469206	0.755055	0.51429	0.56043	0.585713	0.569237	0.542023	0.585705	0.583349	0.592331	0.503158	0.673352	0.526798	0.628458	0.656861	0.561239	0.682713	0.715922	0.430734	0.692865	0.672215	0.930041	0.526315	0.670138	0.71261	0.556836	0.937326	0.6173	0.657751	0.696575	0.503904	0.92715
White_94	0.473396	0.238872	0.223403	0.273707	0.230208	0.303401	0.351834	0.532707	0.239907	0.222112	0.136275	0.247686	0.27099	0.240943	0.620138	0.666755	0.144653	0.304188	0.915155	0.196949	0.189781	0.229786	0.127613	0.314038	0.574654	0.122157	0.0963411	0.332252	0.25159	0.264037	0.162636	0.288858	0.158402	0.23599	0.637328	0.333453	0.432767	0.27308	0.97869	0.167909	0.652313	0.29777	0.156439	0.980992	0.340604	0.880057	0.323384	0.243927	0.977818
White_95	0.560707	0.227116	0.253429	0.323964	0.313606	0.42828	0.387145	0.639657	0.240243	0.27757	0.311007	0.261939	0.289156	0.228383	0.676659	0.706321	0.338433	0.397358	0.921866	0.294019	0.272808	0.2299	0.354995	0.298044	0.612844	0.338787	0.317388	0.509016	0.268912	0.444133	0.275199	0.156348	0.318076	0.342015	0.684275	0.417876	0.396392	0.305852	0.976869	0.293912	0.672437	0.392033	0.303321	0.979238	0.390252	0.905344	0.375364	0.324597	0.975767
White_96	0.495703	0.467157	0.462393	0.444365	0.377414	0.41558	0.447483	0.622631	0.502958	0.376242	0.433409	0.467504	0.486269	0.447251	0.674297	0.688903	0.392679	0.389782	0.912965	0.369517	0.383821	0.460029	0.40958	0.438023	0.611853	0.451445	0.440862	0.567007	0.520348	0.53939	0.434952	0.492501	0.422843	0.507417	0.67912	0.428572	0.402114	0.514574	0.974373	0.376009	0.677148	0.534279	0.377208	0.976987	0.458349	0.872666	0.523786	0.376518	0.973386
White_97	0.708302	0.582829	0.599324	0.656893	0.66199	0.667116	0.660968	0.775633	0.638079	0.6375	0.657416	0.607464	0.602855	0.554469	0.745522	0.540044	0.675784	0.589016	0.940289	0.624718	0.65352	0.620939	0.666394	0.489054	0.677031	0.672685	0.686229	0.764267	0.661383	0.743264	0.686228	0.693737	0.659765	0.714938	0.835869	0.612473	0.611731	0.643058	0.958787	0.634205	0.817074	0.667817	0.676901	0.963203	0.550742	0.928008	0.744999	0.644635	0.957083
White_98	0.893276	0.955968	0.959212	0.949964	0.961715	0.92183	0.953577	0.919764	0.964858	0.949097	0.957406	0.957828	0.956182	0.949168	0.868539	0.849098	0.946043	0.927078	0.88864	0.942841	0.95047	0.958133	0.951519	0.936339	0.850683	0.956188	0.956969	0.945518	0.968613	0.94872	0.962375	0.95865	0.953117	0.969416	0.957917	0.914681	0.96234	0.968102	0.399747	0.945744	0.938189	0.971137	0.952474	0.449281	0.939779	0.887349	0.970863	0.940698	0.387523
White_99	0.566229	0.207943	0.217737	0.328325	0.318227	0.445695	0.393289	0.650373	0.189898	0.268052	0.284938	0.272908	0.252698	0.265164	0.692961	0.718192	0.369639	0.394295	0.93522	0.336793	0.30525	0.223273	0.28589	0.333797	0.650706	0.287178	0.298059	0.472966	0.230107	0.423293	0.29196	0.289394	0.249081	0.314172	0.70591	0.444245	0.390251	0.250932	0.981531	0.330697	0.716228	0.343551	0.302751	0.983501	0.403009	0.913772	0.339913	0.337661	0.980816
White_100	0.472003	0.329327	0.30558	0.361676	0.340218	0.314824	0.43002	0.573077	0.315628	0.323227	0.201759	0.362423	0.369534	0.35555	0.641182	0.698927	0.233503	0.308005	0.921306	0.288595	0.318157	0.316126	0.214459	0.405487	0.582705	0.155876	0.158539	0.271503	0.289944	0.211309	0.234413	0.343446	0.201848	0.273693	0.667501	0.349375	0.473322	0.359125	0.980455	0.282324	0.698165	0.356381	0.237246	0.982561	0.442322	0.882806	0.302202	0.341192	0.979656
White_101	0.516155	0.28724	0.267114	0.222261	0.335258	0.38709	0.371246	0.497212	0.320366	0.304932	0.303143	0.30096	0.32321	0.284985	0.658088	0.701604	0.326926	0.410972	0.920767	0.306634	0.282456	0.317725	0.370908	0.314132	0.512693	0.377533	0.344004	0.538024	0.368966	0.489596	0.332547	0.352691	0.31488	0.377317	0.676104	0.381858	0.491769	0.376284	0.973017	0.301453	0.632196	0.402764	0.300742	0.975925	0.310955	0.889659	0.383618	0.288249	0.971915
White_102	0.323068	0.627247	0.646951	0.594215	0.606592	0.3958	0.615473	0.656346	0.686183	0.572447	0.625568	0.631365	0.653809	0.601368	0.589449	0.64628	0.550813	0.417658	0.838216	0.52633	0.592927	0.612617	0.567252	0.56793	0.463197	0.602157	0.618935	0.567541	0.699827	0.551272	0.656885	0.675424	0.587866	0.71484	0.727802	0.365989	0.586769	0.687211	0.943802	0.555382	0.663575	0.712687	0.586194	0.949401	0.524306	0.794718	0.70607	0.531631	0.941485
White_103	0.385762	0.280234	0.265767	0.282726	0.290666	0.20719	0.370435	0.503526	0.332504	0.165917	0.198586	0.290707	0.295995	0.265638	0.588529	0.637697	0.110645	0.256944	0.902742	0.163001	0.140525	0.281096	0.195642	0.274574	0.518871	0.199074	0.202034	0.381747	0.34552	0.321135	0.238857	0.32689	0.216335	0.340946	0.619705	0.239264	0.474879	0.361267	0.973196	0.115713	0.61781	0.397326	0.132596	0.975918	0.327652	0.864112	0.386414	0.17256	0.971989
White_104	0.668015	0.421376	0.392646	0.317755	0.420083	0.548347	0.495478	0.671512	0.360073	0.433134	0.422977	0.420587	0.408965	0.441054	0.800032	0.810077	0.474552	0.593154	0.956576	0.478498	0.422573	0.401036	0.451038	0.498993	0.707977	0.428784	0.377866	0.547819	0.337744	0.496948	0.362259	0.417882	0.40997	0.329351	0.75178	0.568098	0.480306	0.346251	0.986782	0.463681	0.740108	0.314427	0.418672	0.988219	0.55274	0.936889	0.29313	0.464707	0.986245
White_105	0.591237	0.233673	0.229582	0.351892	0.305692	0.465231	0.34168	0.658286	0.252109	0.297477	0.315784	0.218735	0.298789	0.293084	0.675086	0.730155	0.385398	0.403562	0.936065	0.353568	0.334425	0.236384	0.30697	0.367102	0.656295	0.294224	0.344494	0.488347	0.235935	0.450843	0.310615	0.337919	0.321636	0.343916	0.72508	0.460422	0.387545	0.226801	0.982919	0.350753	0.738243	0.26123	0.318573	0.984681	0.393682	0.91473	0.308769	0.355622	0.982129
White_106	0.363998	0.311219	0.291963	0.249218	0.324766	0.224713	0.332057	0.518502	0.346144	0.245683	0.250152	0.315473	0.334238	0.260969	0.586014	0.641853	0.213311	0.286491	0.896368	0.131429	0.22748	0.279246	0.292284	0.267123	0.452563	0.312308	0.277318	0.471032	0.383707	0.413653	0.278804	0.343561	0.253658	0.39481	0.602031	0.213859	0.506933	0.393105	0.970317	0.176383	0.556627	0.422684	0.219124	0.97352	0.281498	0.859978	0.402601	0.215975	0.969099
White_107	0.570361	0.230162	0.185702	0.259501	0.224731	0.404874	0.316068	0.633769	0.202581	0.245135	0.254517	0.157648	0.252332	0.223988	0.692794	0.732017	0.295475	0.431516	0.935531	0.284753	0.252025	0.209699	0.315692	0.320599	0.643294	0.271769	0.263942	0.482261	0.191513	0.421259	0.200063	0.266017	0.276805	0.279971	0.686381	0.429332	0.372597	0.173651	0.983894	0.269665	0.701192	0.183341	0.244406	0.985635	0.342485	0.910146	0.245693	0.29835	0.983243
White_108	0.73492	0.425138	0.388315	0.481581	0.425692	0.635666	0.470954	0.776453	0.336255	0.490271	0.422809	0.411863	0.438186	0.483658	0.82295	0.845519	0.513281	0.620579	0.96468	0.534906	0.484776	0.425487	0.473679	0.572213	0.798071	0.41782	0.418501	0.521983	0.283243	0.49241	0.364232	0.420118	0.468922	0.283095	0.786455	0.664262	0.483593	0.306639	0.991749	0.51108	0.823139	0.257681	0.462331	0.992643	0.552952	0.945714	0.254452	0.563828	0.991428
White_109	0.729435	0.662274	0.646232	0.587445	0.655467	0.662455	0.637325	0.21427	0.661903	0.663942	0.664364	0.635067	0.671661	0.659319	0.801383	0.821865	0.667031	0.691729	0.949168	0.640505	0.660132	0.664839	0.667985	0.664915	0.602119	0.676163	0.668091	0.736981	0.664512	0.719455	0.660692	0.689906	0.658308	0.678966	0.809651	0.674317	0.696916	0.646882	0.956976	0.662095	0.777941	0.628109	0.661086	0.961586	0.654475	0.926683	0.651283	0.649991	0.955193
White_110	0.495617	0.341109	0.314679	0.256447	0.234065	0.383472	0.393035	0.56982	0.366401	0.316593	0.347372	0.355138	0.373854	0.31248	0.682667	0.705336	0.338827	0.374985	0.913431	0.323698	0.318867	0.34754	0.397415	0.342983	0.560742	0.414215	0.361395	0.540225	0.393128	0.484411	0.335474	0.405168	0.352888	0.404719	0.684824	0.40478	0.346283	0.405209	0.97537	0.308403	0.636435	0.421912	0.333087	0.978017	0.385354	0.87858	0.404525	0.348313	0.974379
White_111	0.618268	0.246339	0.222289	0.325516	0.261754	0.481776	0.371617	0.673692	0.120569	0.314422	0.276839	0.251517	0.249414	0.295011	0.736632	0.775132	0.35071	0.488776	0.944061	0.350715	0.302012	0.26618	0.325554	0.389692	0.698489	0.274378	0.257098	0.441958	0.151227	0.374681	0.214937	0.208536	0.310178	0.204093	0.709754	0.510782	0.373405	0.218575	0.985875	0.319519	0.725755	0.247624	0.30153	0.987389	0.400403	0.92266	0.260987	0.386954	0.985304
White_112	0.642276	0.411114	0.35677	0.443975	0.377273	0.538762	0.339507	0.713624	0.360159	0.436931	0.407172	0.332591	0.434794	0.427923	0.743989	0.802086	0.458334	0.539262	0.947662	0.429212	0.438928	0.398384	0.435263	0.4925	0.710595	0.419654	0.417065	0.538076	0.321183	0.505975	0.345589	0.444124	0.467127	0.361131	0.77244	0.534288	0.509476	0.303182	0.987588	0.446879	0.784072	0.227969	0.421844	0.988931	0.387811	0.927526	0.331565	0.484674	0.987077
White_113	0.973571	0.99063	0.991322	0.988394	0.989868	0.981474	0.988874	0.981907	0.992361	0.989142	0.990348	0.990293	0.991522	0.989107	0.95934	0.982865	0.987589	0.982733	0.956915	0.986956	0.989371	0.990359	0.989363	0.987322	0.962683	0.990075	0.990437	0.987236	0.992847	0.988062	0.991483	0.990652	0.989662	0.99297	0.964623	0.980337	0.988691	0.992737	0.875565	0.98779	0.955761	0.993263	0.989205	0.868543	0.986104	0.958982	0.993278	0.98681	0.864178
White_114	0.773491	0.829208	0.830449	0.815111	0.818178	0.759843	0.810421	0.827346	0.840465	0.792173	0.809803	0.820416	0.842341	0.806867	0.84332	0.828992	0.781577	0.784739	0.926891	0.767863	0.790435	0.807058	0.811879	0.799447	0.794658	0.818474	0.815209	0.844027	0.84294	0.837311	0.811523	0.814191	0.807369	0.843267	0.392668	0.766578	0.864267	0.849546	0.969655	0.774319	0.336795	0.858553	0.78338	0.968394	0.815353	0.907298	0.852778	0.773366	0.965541
White_115	0.547348	0.230094	0.203573	0.306851	0.238744	0.412431	0.326348	0.621501	0.221837	0.263308	0.24288	0.269874	0.264211	0.241866	0.67135	0.721856	0.29585	0.361504	0.929134	0.282173	0.261756	0.226736	0.269225	0.300416	0.647615	0.256805	0.261112	0.428132	0.199347	0.371452	0.212965	0.284711	0.282609	0.257962	0.691698	0.432299	0.412643	0.242852	0.982054	0.272011	0.693361	0.283107	0.273107	0.983949	0.311575	0.900991	0.331526	0.310981	0.981326
White_116	0.786996	0.908415	0.911139	0.888862	0.912456	0.828648	0.901515	0.702593	0.923148	0.89146	0.90352	0.905356	0.916343	0.898261	0.856349	0.888958	0.878848	0.846051	0.889257	0.871437	0.894019	0.906358	0.895217	0.886709	0.786058	0.898494	0.902931	0.887932	0.926388	0.882497	0.913684	0.913267	0.895618	0.928624	0.909923	0.820668	0.928417	0.925503	0.878485	0.88079	0.87453	0.931945	0.890886	0.865172	0.883421	0.882724	0.929751	0.872632	0.85052
White_117	0.481302	0.439317	0.424639	0.492254	0.423473	0.380392	0.476874	0.63971	0.410589	0.442277	0.301944	0.461321	0.475499	0.460642	0.632446	0.747177	0.338285	0.353967	0.921745	0.41225	0.433817	0.421839	0.282104	0.527711	0.641892	0.226816	0.264235	0.17789	0.368373	0.132672	0.313047	0.433312	0.345499	0.313008	0.709952	0.398781	0.541323	0.435776	0.98126	0.388606	0.749092	0.438421	0.350519	0.98329	0.521953	0.882501	0.397954	0.460669	0.980487
White_118	0.459021	0.457744	0.448041	0.413664	0.331768	0.360062	0.392712	0.61027	0.480531	0.372859	0.401302	0.434896	0.500115	0.418521	0.656785	0.70115	0.343949	0.362332	0.906048	0.299899	0.379106	0.435598	0.416561	0.421838	0.571216	0.429396	0.41595	0.526923	0.481122	0.506123	0.398551	0.454245	0.404852	0.479857	0.65458	0.377965	0.361523	0.484863	0.97436	0.323417	0.647941	0.505753	0.33772	0.977044	0.416476	0.866981	0.497653	0.368901	0.973375
White_119	0.599635	0.260374	0.231287	0.345646	0.231795	0.465564	0.326394	0.6619	0.219374	0.273973	0.235422	0.271305	0.328298	0.294875	0.716374	0.754059	0.335904	0.431411	0.942459	0.33424	0.30202	0.219004	0.267898	0.380935	0.685114	0.229904	0.265741	0.38826	0.137779	0.356	0.187468	0.266293	0.273266	0.198816	0.683113	0.497078	0.412512	0.178448	0.9862	0.30515	0.729526	0.23667	0.269197	0.987671	0.385786	0.916509	0.224262	0.371766	0.985624
White_120	0.396777	0.276013	0.257102	0.298143	0.265217	0.221324	0.332649	0.510002	0.31723	0.167922	0.188768	0.268652	0.310907	0.251151	0.595238	0.642016	0.115349	0.25012	0.905345	0.169325	0.164726	0.262845	0.195865	0.285079	0.533455	0.180658	0.180366	0.368344	0.312803	0.309957	0.222111	0.308899	0.213128	0.309745	0.620702	0.251175	0.462437	0.337552	0.975528	0.104875	0.618928	0.365204	0.104539	0.978025	0.315693	0.866222	0.35809	0.185214	0.974478
White_121	0.907819	0.960433	0.963775	0.955123	0.965608	0.931096	0.959278	0.945518	0.968909	0.955279	0.961854	0.962646	0.960599	0.954408	0.900654	0.865086	0.951785	0.937054	0.914111	0.94764	0.954964	0.962376	0.957232	0.942731	0.87964	0.961024	0.961366	0.951859	0.971668	0.953837	0.965657	0.961956	0.958106	0.972069	0.961707	0.924951	0.96681	0.971842	0.348494	0.951352	0.944231	0.974547	0.957735	0.391327	0.946619	0.915024	0.974217	0.946749	0.34348
White_122	0.379909	0.252507	0.257108	0.305894	0.310816	0.235278	0.330544	0.52583	0.317592	0.18546	0.216253	0.268886	0.307824	0.246515	0.572334	0.633168	0.148638	0.203331	0.900018	0.15838	0.205868	0.257297	0.187761	0.275173	0.495262	0.183228	0.230272	0.371669	0.331367	0.32423	0.273956	0.352111	0.192418	0.353526	0.630268	0.247059	0.45699	0.325745	0.973833	0.165536	0.626573	0.401268	0.18572	0.976582	0.319945	0.859318	0.399881	0.209996	0.97272
White_123	0.707121	0.63726	0.651497	0.688229	0.707007	0.684179	0.697151	0.778926	0.686797	0.675075	0.695758	0.658849	0.641717	0.613038	0.74944	0.457853	0.704299	0.626332	0.930181	0.662749	0.684457	0.672831	0.705476	0.543668	0.653945	0.717217	0.721279	0.787394	0.713493	0.77076	0.725274	0.722843	0.700737	0.750712	0.831633	0.623794	0.671891	0.694328	0.938791	0.666501	0.81255	0.725161	0.70917	0.945152	0.58827	0.91724	0.773527	0.66631	0.936332
White_124	0.2758	0.448495	0.453025	0.328434	0.46714	0.186801	0.438082	0.481315	0.501272	0.370735	0.397092	0.448218	0.452567	0.426351	0.559507	0.616608	0.31261	0.278494	0.870189	0.289108	0.351699	0.448932	0.379466	0.398719	0.334013	0.410208	0.398872	0.472019	0.534958	0.430415	0.445849	0.489507	0.388973	0.518933	0.63924	0.20142	0.601072	0.538752	0.957223	0.32327	0.550017	0.559582	0.36255	0.961759	0.394639	0.821314	0.54074	0.329201	0.955409
White_125	0.440644	0.588789	0.607617	0.614704	0.62044	0.507562	0.64114	0.677246	0.649829	0.557382	0.57224	0.600924	0.626523	0.584207	0.174274	0.72355	0.530676	0.47658	0.766169	0.544362	0.56505	0.591431	0.532013	0.587144	0.631438	0.545414	0.57899	0.459513	0.653164	0.485466	0.611503	0.65338	0.555828	0.672454	0.74226	0.48913	0.6891	0.647577	0.938171	0.545649	0.740321	0.685639	0.55847	0.944689	0.620996	0.670305	0.687656	0.548984	0.935672
White_126	0.51289	0.175319	0.230258	0.329413	0.343568	0.398715	0.468748	0.623408	0.283169	0.244046	0.271358	0.326175	0.164237	0.212801	0.639686	0.681941	0.300357	0.379744	0.924135	0.289475	0.23043	0.268406	0.322824	0.238578	0.606383	0.315022	0.314845	0.51243	0.317754	0.444834	0.318786	0.355088	0.255661	0.32148	0.692067	0.384616	0.418416	0.351867	0.97576	0.281033	0.695149	0.433773	0.307509	0.977736	0.371798	0.903173	0.451335	0.26521	0.974131
White_127	0.559098	0.332312	0.306686	0.386785	0.296122	0.423463	0.36332	0.628458	0.312011	0.326996	0.178785	0.346672	0.401155	0.36224	0.699978	0.738493	0.262333	0.396303	0.9367	0.293414	0.317511	0.305932	0.239239	0.436529	0.658095	0.200782	0.198318	0.33219	0.250016	0.298712	0.199143	0.344698	0.239112	0.227323	0.663602	0.457246	0.472859	0.294492	0.984846	0.26079	0.710547	0.314729	0.222407	0.986479	0.429291	0.903415	0.261408	0.351475	0.984228
White_128	0.635811	0.299034	0.256734	0.329763	0.299013	0.505994	0.371658	0.689024	0.228956	0.344846	0.287018	0.283479	0.324342	0.343722	0.761554	0.786513	0.368495	0.516717	0.950367	0.382203	0.332417	0.294849	0.362565	0.427801	0.719522	0.309233	0.28334	0.4556	0.189231	0.397048	0.240695	0.306084	0.313754	0.205726	0.713821	0.538839	0.390237	0.209952	0.987799	0.363681	0.753146	0.18524	0.302728	0.989121	0.436328	0.92558	0.16238	0.416187	0.987335
White_129	0.739374	0.744328	0.746392	0.751191	0.74363	0.713057	0.719651	0.778248	0.775151	0.723507	0.738626	0.721689	0.764956	0.719818	0.772173	0.80436	0.727277	0.718801	0.925903	0.702519	0.727116	0.725317	0.739823	0.714897	0.738649	0.744993	0.756614	0.797589	0.766548	0.785382	0.745117	0.7679	0.739572	0.784547	0.250757	0.699443	0.804998	0.770112	0.973231	0.714811	0.228112	0.786399	0.73162	0.972905	0.702027	0.909005	0.802751	0.693192	0.969752
White_130	0.629971	0.25587	0.248208	0.34803	0.276927	0.498084	0.377913	0.690246	0.219843	0.354104	0.262836	0.294221	0.276088	0.334968	0.740526	0.782417	0.338063	0.509608	0.947217	0.342958	0.29665	0.294773	0.358453	0.413815	0.721834	0.296031	0.269613	0.454745	0.174248	0.378746	0.223867	0.28978	0.326341	0.170072	0.710187	0.533298	0.39592	0.240216	0.986471	0.33392	0.747515	0.250489	0.301468	0.987882	0.421004	0.922026	0.238672	0.395594	0.98586
White_131	0.376132	0.240911	0.265272	0.281698	0.298292	0.206814	0.312496	0.524511	0.345324	0.191286	0.208174	0.256692	0.33433	0.226109	0.575072	0.620014	0.126582	0.199848	0.897974	0.125983	0.205027	0.247036	0.220952	0.241869	0.481023	0.21302	0.223065	0.408699	0.340769	0.361554	0.271816	0.357636	0.204411	0.351963	0.61266	0.212238	0.435089	0.340788	0.973205	0.146246	0.601277	0.385149	0.156414	0.976091	0.313398	0.858245	0.373538	0.175011	0.972102
White_132	0.714644	0.799822	0.81407	0.795303	0.824156	0.709665	0.794176	0.796032	0.838915	0.776095	0.806778	0.80811	0.799639	0.772211	0.766782	0.577395	0.76214	0.705306	0.897876	0.745409	0.777878	0.804791	0.784278	0.720783	0.659083	0.802124	0.802716	0.826255	0.851117	0.811792	0.8221	0.826143	0.79024	0.856086	0.838675	0.675911	0.832117	0.851123	0.863767	0.761343	0.800465	0.864894	0.790043	0.860225	0.739226	0.883711	0.863782	0.746788	0.846588
White_133	0.669238	0.325094	0.272832	0.385481	0.337527	0.545844	0.391034	0.716435	0.258948	0.376481	0.335452	0.302408	0.341837	0.378491	0.771054	0.813084	0.405938	0.529263	0.952921	0.431294	0.371038	0.334286	0.380842	0.473873	0.737971	0.371096	0.359756	0.521936	0.267633	0.45948	0.300801	0.395481	0.396277	0.308788	0.771896	0.574531	0.438403	0.226684	0.98889	0.40095	0.780887	0.173646	0.362475	0.990085	0.44112	0.931076	0.293943	0.463274	0.988441
White_134	0.620974	0.318497	0.26034	0.352379	0.293682	0.479552	0.295026	0.672642	0.236939	0.318177	0.330765	0.197636	0.331837	0.338499	0.730003	0.764708	0.381126	0.478338	0.942544	0.381667	0.335009	0.280769	0.35725	0.416212	0.682999	0.321093	0.338415	0.487531	0.214927	0.442518	0.265943	0.299006	0.35929	0.320088	0.722778	0.499848	0.414892	0.19445	0.986141	0.3488	0.748448	0.141477	0.313161	0.987583	0.374677	0.921462	0.272116	0.397919	0.985584
White_135	0.568593	0.21514	0.18194	0.275371	0.246409	0.42292	0.360143	0.62742	0.1298	0.245977	0.246404	0.213657	0.204384	0.225822	0.690074	0.740417	0.320518	0.429892	0.932158	0.306347	0.252017	0.232742	0.319838	0.314686	0.643956	0.30701	0.256754	0.476751	0.208777	0.407261	0.217795	0.160808	0.277842	0.285371	0.692772	0.452361	0.371675	0.236476	0.981697	0.26631	0.68291	0.295204	0.274092	0.983671	0.36573	0.911802	0.295611	0.331175	0.980945
White_136	0.298902	0.493815	0.48402	0.360709	0.413037	0.222078	0.430438	0.516819	0.534013	0.417877	0.432086	0.465003	0.51915	0.456362	0.590653	0.654947	0.340052	0.292362	0.871256	0.353396	0.416512	0.475791	0.409306	0.452352	0.381228	0.424539	0.424428	0.488124	0.55588	0.457098	0.472104	0.522011	0.429236	0.541503	0.657193	0.266544	0.503661	0.554679	0.960329	0.356835	0.576382	0.568203	0.385304	0.964255	0.438541	0.816267	0.548279	0.367064	0.958647
White_137	0.626389	0.27227	0.225337	0.307288	0.284368	0.49336	0.346334	0.677711	0.187356	0.295968	0.271595	0.250497	0.276078	0.313007	0.751078	0.775851	0.350272	0.494791	0.946571	0.371626	0.306036	0.269715	0.326415	0.407324	0.706745	0.297501	0.255142	0.461336	0.181053	0.40399	0.216147	0.260668	0.303082	0.229516	0.717198	0.520776	0.4107	0.206676	0.986708	0.340872	0.741548	0.212072	0.291621	0.988143	0.421124	0.922354	0.177905	0.399801	0.986167
White_138	0.574001	0.180401	0.156502	0.272732	0.199624	0.416179	0.352836	0.620375	0.156204	0.220361	0.179515	0.224049	0.208218	0.199316	0.688636	0.73181	0.262323	0.414146	0.93371	0.274669	0.215324	0.179549	0.264447	0.292485	0.647827	0.225239	0.185982	0.41347	0.154205	0.341102	0.157486	0.223912	0.20571	0.182367	0.679243	0.432671	0.378647	0.226197	0.983543	0.241465	0.696932	0.260962	0.233769	0.985318	0.335838	0.909909	0.274473	0.297009	0.982867
White_139	0.590646	0.174181	0.161719	0.301456	0.240267	0.457132	0.366478	0.652709	0.193552	0.243095	0.263756	0.191666	0.225142	0.229346	0.707189	0.73803	0.324075	0.417008	0.936392	0.29934	0.262945	0.191031	0.292151	0.317587	0.657694	0.275213	0.277498	0.482031	0.165557	0.409575	0.222112	0.281782	0.262167	0.292331	0.715395	0.450485	0.337643	0.144419	0.984104	0.291288	0.720065	0.190135	0.272476	0.985798	0.37515	0.916947	0.275682	0.317904	0.983449
White_140	0.393687	0.507013	0.494579	0.547762	0.476131	0.411412	0.505707	0.654484	0.508624	0.490441	0.392173	0.507738	0.537942	0.507511	0.549675	0.742832	0.400381	0.383809	0.903382	0.452474	0.487891	0.475576	0.349536	0.553612	0.644204	0.332842	0.376963	0.102836	0.469018	0.172046	0.417107	0.518749	0.432771	0.455927	0.726996	0.429371	0.613101	0.50149	0.976422	0.447637	0.753572	0.513767	0.418612	0.978965	0.562286	0.856153	0.513644	0.494055	0.975449
White_141	0.769255	0.672254	0.694482	0.720667	0.708905	0.740426	0.725114	0.826705	0.708613	0.702519	0.729726	0.680148	0.70648	0.653694	0.829621	0.490326	0.732821	0.674547	0.947512	0.713077	0.721137	0.679679	0.718714	0.603742	0.778836	0.713382	0.72788	0.772167	0.691601	0.758298	0.720992	0.724539	0.714547	0.7423	0.729466	0.723942	0.667783	0.684486	0.95375	0.717918	0.744904	0.698416	0.724064	0.960529	0.732318	0.937018	0.753426	0.717607	0.950735
White_142	0.719193	0.567143	0.538546	0.451728	0.546858	0.634307	0.584185	0.532762	0.527246	0.566855	0.557458	0.541833	0.571186	0.569207	0.829201	0.832394	0.594981	0.679729	0.961421	0.587575	0.565941	0.545954	0.588636	0.609258	0.579328	0.567866	0.531282	0.623701	0.50164	0.611498	0.509505	0.547766	0.545047	0.501593	0.777261	0.654481	0.609521	0.503911	0.980039	0.584303	0.771481	0.486935	0.548025	0.982201	0.640202	0.942807	0.439704	0.581479	0.979214
White_143	0.415813	0.309151	0.328248	0.253754	0.343432	0.2578	0.385353	0.522975	0.353899	0.265943	0.275818	0.309516	0.361243	0.287369	0.60869	0.632298	0.248698	0.302101	0.90005	0.18666	0.26469	0.276436	0.27191	0.30115	0.477735	0.291912	0.275358	0.465222	0.371226	0.412312	0.30371	0.30423	0.259545	0.399701	0.618911	0.26726	0.484632	0.381442	0.969804	0.229235	0.554962	0.439233	0.242513	0.972867	0.404859	0.867889	0.417062	0.218866	0.968583
White_144	0.90825	0.961315	0.96434	0.95669	0.966335	0.932581	0.959812	0.950193	0.969138	0.955941	0.962806	0.96339	0.960978	0.955005	0.854037	0.882668	0.953032	0.937244	0.372393	0.949663	0.956492	0.962516	0.957576	0.943752	0.884946	0.961652	0.961815	0.952353	0.972039	0.954427	0.966457	0.962978	0.958897	0.972764	0.960627	0.926187	0.967309	0.972112	0.540615	0.952644	0.943859	0.974915	0.958915	0.539778	0.947866	0.545203	0.974506	0.948076	0.513948
White_145	0.472762	0.243714	0.21623	0.263508	0.200334	0.312163	0.283325	0.580167	0.254553	0.167152	0.198577	0.2226	0.292019	0.201229	0.651958	0.679251	0.184977	0.322174	0.918293	0.163241	0.17608	0.194402	0.255712	0.262709	0.57985	0.220711	0.206998	0.402472	0.206463	0.345075	0.127473	0.21603	0.207285	0.242731	0.611912	0.342238	0.420697	0.246475	0.979544	0.147088	0.62274	0.301057	0.14431	0.981752	0.324172	0.884881	0.280903	0.207106	0.978704
White_146	0.258564	0.517389	0.499746	0.39261	0.428191	0.209721	0.454336	0.551709	0.543966	0.425825	0.462327	0.48844	0.532923	0.475833	0.592466	0.636679	0.376199	0.253514	0.855579	0.351234	0.445279	0.473309	0.41728	0.449485	0.414068	0.437697	0.452502	0.477845	0.559882	0.44644	0.492171	0.534169	0.446522	0.573344	0.656229	0.227883	0.526891	0.559275	0.958109	0.380837	0.577831	0.568078	0.40776	0.962573	0.44183	0.80116	0.562157	0.384822	0.956381
White_147	0.444902	0.304228	0.305353	0.38663	0.327177	0.288802	0.442664	0.580827	0.31003	0.341122	0.208189	0.363977	0.348567	0.348943	0.595136	0.705163	0.226682	0.28033	0.911661	0.287468	0.306801	0.325453	0.203842	0.40893	0.586144	0.156334	0.181555	0.201799	0.297467	0.130366	0.250918	0.356735	0.247259	0.268926	0.668834	0.315035	0.460271	0.35737	0.977752	0.267352	0.692856	0.378623	0.249132	0.980146	0.419868	0.872364	0.38746	0.343874	0.976839
White_148	0.515305	0.141144	0.109143	0.224772	0.221481	0.35438	0.359792	0.582554	0.177977	0.156603	0.180413	0.223733	0.159546	0.153288	0.650804	0.703707	0.249302	0.355624	0.924221	0.235776	0.164136	0.186881	0.261553	0.224741	0.603592	0.234781	0.200806	0.441242	0.198255	0.377463	0.191765	0.250529	0.191381	0.2343	0.659501	0.369012	0.387486	0.226441	0.980016	0.171483	0.667973	0.297601	0.199525	0.982177	0.309821	0.89904	0.293532	0.250832	0.979206
White_149	0.401756	0.51151	0.503787	0.460089	0.417621	0.302482	0.443575	0.578584	0.525476	0.427935	0.452701	0.473691	0.536391	0.470478	0.598293	0.671518	0.358154	0.317294	0.882971	0.344169	0.43548	0.494029	0.409986	0.452648	0.488631	0.433941	0.432481	0.504685	0.55193	0.47639	0.469714	0.511861	0.453715	0.556885	0.678335	0.289082	0.441981	0.552783	0.966661	0.375816	0.638816	0.568177	0.403111	0.970109	0.408716	0.840874	0.563835	0.397997	0.965349
White_150	0.493729	0.443463	0.431573	0.304841	0.321373	0.400022	0.436948	0.558861	0.462797	0.357823	0.431317	0.434356	0.476385	0.406086	0.70943	0.726472	0.373975	0.389971	0.914423	0.371008	0.362405	0.414102	0.435985	0.422986	0.528392	0.467597	0.431995	0.569152	0.476735	0.53314	0.403346	0.458335	0.417234	0.460543	0.674808	0.421285	0.382515	0.469218	0.972657	0.3664	0.632439	0.492224	0.385918	0.975566	0.458019	0.875489	0.445631	0.374593	0.971573
White_151	0.557416	0.202955	0.183431	0.23834	0.183796	0.403616	0.301457	0.625554	0.199348	0.235206	0.197262	0.214046	0.2672	0.240033	0.698485	0.73266	0.255328	0.425	0.936629	0.269163	0.214254	0.195983	0.290215	0.309776	0.655032	0.251155	0.203081	0.41636	0.155353	0.362817	0.158648	0.22332	0.233268	0.179949	0.654645	0.437642	0.383503	0.205323	0.984099	0.247967	0.692472	0.232141	0.183734	0.985822	0.334969	0.906092	0.183717	0.299857	0.983452
White_152	0.441877	0.399621	0.389133	0.456353	0.389776	0.353937	0.462939	0.619955	0.386277	0.4111	0.27918	0.428241	0.45433	0.430085	0.600009	0.73571	0.306301	0.335581	0.912873	0.3754	0.393458	0.394982	0.275908	0.491591	0.623586	0.218232	0.245027	0.152236	0.342069	0.0990772	0.295645	0.409508	0.318418	0.308775	0.693599	0.374626	0.525929	0.414075	0.97898	0.356448	0.727316	0.430984	0.318908	0.98125	0.488334	0.869162	0.395011	0.425887	0.978113
White_153	0.350704	0.647923	0.643226	0.621137	0.661251	0.421117	0.579665	0.675109	0.684773	0.594989	0.614788	0.625747	0.658296	0.623161	0.597855	0.706256	0.545153	0.46944	0.838867	0.538828	0.601333	0.648748	0.606665	0.597244	0.236352	0.616342	0.63036	0.592142	0.705519	0.570337	0.656662	0.66945	0.61995	0.711566	0.743268	0.409135	0.736652	0.705411	0.925571	0.547762	0.688186	0.719628	0.592954	0.932797	0.484874	0.797277	0.733286	0.569557	0.922357
White_154	0.380808	0.480252	0.472962	0.526578	0.458639	0.412178	0.524304	0.650981	0.472504	0.478697	0.370727	0.501232	0.513735	0.490889	0.550192	0.752732	0.378722	0.396369	0.898625	0.442789	0.461857	0.467718	0.348918	0.543453	0.650412	0.304105	0.323941	0.0734101	0.413851	0.118326	0.366436	0.475676	0.402153	0.383443	0.717582	0.426748	0.578676	0.488727	0.975525	0.425744	0.744499	0.494511	0.402267	0.978167	0.547266	0.850187	0.462548	0.482758	0.974511
White_155	0.330881	0.481133	0.489633	0.406119	0.389342	0.269339	0.393635	0.563854	0.527584	0.40936	0.452284	0.427921	0.537847	0.435193	0.599369	0.637005	0.352655	0.288201	0.875226	0.316222	0.439515	0.427725	0.394234	0.425372	0.42707	0.412793	0.430651	0.51986	0.521611	0.496134	0.459105	0.510995	0.425141	0.548444	0.651206	0.248567	0.432742	0.511969	0.963784	0.363329	0.590249	0.539618	0.400991	0.967633	0.401735	0.832812	0.538314	0.359921	0.962287
White_156	0.374877	0.551543	0.55426	0.512735	0.555684	0.411804	0.576436	0.619365	0.60672	0.508473	0.514433	0.535982	0.580644	0.518528	0.260154	0.679201	0.466782	0.42665	0.7971	0.467286	0.518113	0.520914	0.505275	0.513698	0.556335	0.511693	0.527322	0.426777	0.617907	0.454076	0.569214	0.607555	0.502134	0.636451	0.695989	0.397886	0.641466	0.614989	0.943905	0.481075	0.676866	0.65093	0.503055	0.949846	0.558811	0.716196	0.641137	0.456045	0.9416
White_157	0.397389	0.276313	0.267206	0.201184	0.328033	0.253441	0.387021	0.460325	0.351625	0.212247	0.237308	0.30213	0.27131	0.264321	0.588208	0.623679	0.185213	0.293826	0.901968	0.205823	0.194465	0.321372	0.216747	0.276556	0.470902	0.246554	0.231558	0.425008	0.381777	0.365065	0.290106	0.362945	0.211127	0.3831	0.631833	0.264956	0.502478	0.390688	0.969892	0.182038	0.590019	0.421799	0.2198	0.973133	0.335288	0.864669	0.40754	0.209149	0.968647
White_158	0.574953	0.238177	0.222496	0.297732	0.207933	0.438006	0.330635	0.632156	0.221156	0.249465	0.205443	0.270266	0.292806	0.271466	0.706857	0.745251	0.288393	0.415798	0.938567	0.315273	0.239064	0.222524	0.244328	0.362948	0.674976	0.212069	0.18694	0.392603	0.179618	0.325867	0.155516	0.273489	0.244937	0.14502	0.682756	0.464813	0.403871	0.233979	0.984864	0.2779	0.713527	0.261261	0.224829	0.986497	0.36552	0.909739	0.234198	0.329619	0.98425
White_159	0.521504	0.292258	0.271486	0.221855	0.311953	0.389305	0.381206	0.51503	0.313461	0.29821	0.296504	0.290329	0.318973	0.275403	0.661774	0.709126	0.308669	0.420454	0.918488	0.276525	0.255627	0.314267	0.365254	0.313279	0.53361	0.369971	0.319433	0.521209	0.349706	0.459894	0.285726	0.330376	0.311603	0.359858	0.668215	0.374475	0.488708	0.370846	0.973281	0.280482	0.630072	0.394475	0.298918	0.976155	0.297689	0.890956	0.385504	0.278637	0.972173
White_160	0.371506	0.308448	0.293924	0.241126	0.315326	0.212519	0.388845	0.506252	0.340452	0.264852	0.252854	0.294528	0.340821	0.289062	0.548729	0.6486	0.203594	0.221574	0.89484	0.229858	0.258496	0.325092	0.229456	0.331338	0.488544	0.236572	0.230832	0.298485	0.376396	0.24313	0.28766	0.362157	0.241463	0.384072	0.634926	0.217502	0.484055	0.382438	0.971417	0.222812	0.625397	0.406913	0.23472	0.974491	0.352	0.853266	0.388029	0.255642	0.970239
White_161	0.699453	0.46909	0.418812	0.490703	0.436725	0.595508	0.414097	0.752861	0.426806	0.476379	0.457203	0.422826	0.499752	0.472512	0.805663	0.824979	0.499635	0.588857	0.959993	0.487476	0.483446	0.455136	0.505001	0.53054	0.771059	0.495107	0.470881	0.587818	0.393429	0.573258	0.401967	0.477128	0.5072	0.407879	0.787767	0.625319	0.565658	0.35011	0.990367	0.488821	0.805967	0.312247	0.46242	0.991372	0.531769	0.938442	0.314814	0.541446	0.989979
White_162	0.703588	0.354603	0.319285	0.415276	0.345121	0.587606	0.420847	0.73958	0.26169	0.41667	0.358013	0.349808	0.36498	0.405858	0.792903	0.822433	0.448534	0.571603	0.957765	0.474206	0.414494	0.352673	0.409146	0.50274	0.76608	0.364071	0.336829	0.483228	0.215864	0.435419	0.282488	0.344987	0.406302	0.232162	0.767393	0.609167	0.445485	0.293354	0.990014	0.440718	0.797611	0.27964	0.404508	0.991095	0.486487	0.937011	0.247033	0.502343	0.989618
White_163	0.913475	0.962422	0.965344	0.960781	0.967209	0.935465	0.961565	0.953879	0.970027	0.95687	0.963816	0.964361	0.962158	0.95629	0.857757	0.885011	0.954308	0.940962	0.767307	0.951458	0.957595	0.963827	0.958875	0.945292	0.891824	0.962756	0.962948	0.953536	0.972807	0.955692	0.967518	0.963783	0.960096	0.973618	0.964478	0.929396	0.967792	0.972819	0.326538	0.954056	0.950967	0.975644	0.959772	0.387432	0.949295	0.749565	0.975312	0.949717	0.349747
White_164	0.710132	0.607234	0.595188	0.613857	0.61496	0.645878	0.618593	0.733376	0.607022	0.611806	0.613232	0.576999	0.613452	0.596122	0.763908	0.800468	0.616772	0.649588	0.934264	0.61458	0.608989	0.615219	0.632269	0.621525	0.731933	0.640697	0.634405	0.71626	0.628243	0.690909	0.616084	0.652078	0.633379	0.668762	0.195922	0.65203	0.689098	0.631781	0.978147	0.607282	0.25882	0.644163	0.620702	0.977285	0.60498	0.915119	0.676548	0.622803	0.974796
White_165	0.885468	0.952827	0.95705	0.946912	0.959107	0.916969	0.95131	0.893615	0.962891	0.946556	0.95455	0.955703	0.953253	0.946142	0.825178	0.849891	0.941587	0.922798	0.847515	0.937563	0.945891	0.955076	0.948918	0.932439	0.842681	0.953841	0.954083	0.943201	0.966518	0.945496	0.959451	0.955099	0.950152	0.966735	0.950256	0.91006	0.960185	0.966554	0.414759	0.941566	0.928867	0.969779	0.94951	0.459527	0.935927	0.840622	0.969342	0.936334	0.396404
White_166	0.617563	0.219355	0.191252	0.311465	0.26292	0.478927	0.385334	0.676066	0.170126	0.308389	0.254378	0.249659	0.241541	0.291322	0.736542	0.771117	0.339218	0.476354	0.944988	0.344521	0.298037	0.251717	0.330161	0.390013	0.697479	0.266998	0.264722	0.463047	0.155796	0.389772	0.237954	0.260951	0.274788	0.211957	0.712197	0.50571	0.348282	0.195082	0.986191	0.315391	0.737191	0.196538	0.289767	0.987691	0.396326	0.921305	0.222342	0.382116	0.985649
White_167	0.543071	0.218569	0.199496	0.29652	0.17371	0.38346	0.326653	0.599173	0.218581	0.229385	0.150867	0.239994	0.286392	0.245323	0.67315	0.7203	0.217641	0.373402	0.928633	0.235401	0.208386	0.20033	0.208291	0.327713	0.633505	0.188264	0.182355	0.362192	0.176022	0.29504	0.106419	0.269222	0.21028	0.192989	0.648001	0.418649	0.39175	0.208122	0.982618	0.200005	0.673756	0.2555	0.182138	0.984489	0.338111	0.898589	0.285848	0.279913	0.981908
White_168	0.497355	0.192392	0.162882	0.272642	0.251229	0.338616	0.344606	0.56156	0.231728	0.216958	0.114098	0.247065	0.224057	0.223345	0.630087	0.682676	0.207016	0.313999	0.922518	0.232259	0.199106	0.212485	0.192965	0.289549	0.594493	0.182989	0.167491	0.393718	0.252266	0.335534	0.17907	0.328297	0.158573	0.255147	0.649279	0.363499	0.438821	0.267692	0.980356	0.182126	0.662296	0.310314	0.157242	0.982478	0.322199	0.88918	0.33043	0.244912	0.979553
White_169	0.910661	0.96321	0.966532	0.958446	0.968009	0.935531	0.962076	0.933695	0.971098	0.958376	0.964593	0.965524	0.963591	0.958006	0.861926	0.886051	0.954404	0.940029	0.877113	0.952052	0.958156	0.965006	0.959976	0.947332	0.876387	0.964018	0.964253	0.95572	0.973926	0.957743	0.968875	0.96525	0.961149	0.974086	0.959832	0.929782	0.968635	0.973918	0.312589	0.95448	0.943174	0.976495	0.960681	0.36263	0.950062	0.874699	0.976142	0.950297	0.298599
White_170	0.495744	0.361771	0.340711	0.409267	0.353332	0.328642	0.435469	0.607181	0.325357	0.354992	0.238796	0.376237	0.393351	0.378719	0.637143	0.727946	0.262475	0.315564	0.920286	0.333489	0.351891	0.355661	0.233756	0.454099	0.604369	0.188638	0.192288	0.219073	0.316167	0.164004	0.236245	0.361278	0.281138	0.301973	0.699978	0.361937	0.479237	0.364751	0.980676	0.309155	0.719848	0.354524	0.283998	0.982765	0.456414	0.884689	0.364439	0.393942	0.97988
White_171	0.5354	0.608342	0.605815	0.57867	0.525421	0.477417	0.576559	0.645913	0.637553	0.550262	0.557443	0.593889	0.636009	0.578878	0.661318	0.710855	0.478056	0.467548	0.900932	0.482222	0.549238	0.59514	0.522866	0.565971	0.631346	0.542192	0.547009	0.609579	0.644898	0.589883	0.577419	0.618173	0.567375	0.635445	0.721876	0.474243	0.538949	0.647409	0.968932	0.498769	0.716602	0.655725	0.518526	0.971818	0.550699	0.862321	0.659075	0.506429	0.967483
White_172	0.538199	0.181753	0.161566	0.250211	0.283137	0.387734	0.417045	0.619288	0.213535	0.243418	0.244615	0.249994	0.127591	0.207996	0.6684	0.719688	0.287941	0.422656	0.930488	0.271991	0.20687	0.254281	0.330227	0.242348	0.629421	0.336019	0.287631	0.525368	0.275731	0.449227	0.273414	0.302865	0.258988	0.326674	0.687209	0.403983	0.403501	0.263748	0.97946	0.245399	0.69116	0.313864	0.276499	0.981664	0.339498	0.906895	0.339133	0.275592	0.978599
White_173	0.624312	0.236412	0.202367	0.329742	0.240934	0.479953	0.384035	0.680315	0.194991	0.303147	0.274303	0.228562	0.254798	0.27999	0.734443	0.769819	0.349642	0.47927	0.944323	0.343181	0.310763	0.234105	0.350502	0.37425	0.694103	0.272823	0.265958	0.456342	0.127067	0.393454	0.221556	0.25956	0.282922	0.230524	0.708992	0.502933	0.329656	0.164068	0.986534	0.322485	0.735497	0.180676	0.304689	0.987992	0.409189	0.92345	0.261463	0.375016	0.985996
White_174	0.38495	0.255212	0.241603	0.300774	0.314548	0.248237	0.318843	0.518924	0.32895	0.219044	0.204191	0.265844	0.29546	0.265052	0.562339	0.641929	0.172106	0.228678	0.899308	0.177093	0.213017	0.300407	0.211129	0.291421	0.494062	0.214569	0.235912	0.413059	0.353549	0.362287	0.286608	0.376665	0.219193	0.36111	0.644819	0.239854	0.480813	0.356535	0.973591	0.167326	0.634961	0.383748	0.204519	0.976434	0.245918	0.861911	0.410092	0.231108	0.97251
White_175	0.559556	0.217644	0.195648	0.306997	0.202755	0.402087	0.329511	0.618801	0.197762	0.227156	0.173847	0.24457	0.275808	0.252588	0.68109	0.721955	0.261158	0.382932	0.932959	0.264397	0.243431	0.202314	0.195194	0.342552	0.647361	0.167409	0.184732	0.351362	0.149569	0.301818	0.119343	0.261421	0.214467	0.194073	0.661076	0.434883	0.384806	0.189689	0.983674	0.234714	0.690575	0.226862	0.204504	0.985435	0.361021	0.905512	0.270173	0.302358	0.983014
White_176	0.59585	0.197834	0.183106	0.287201	0.188583	0.446118	0.346146	0.643826	0.167817	0.263769	0.200797	0.235491	0.238987	0.241755	0.714717	0.755114	0.293552	0.435642	0.939113	0.307509	0.248852	0.200841	0.280094	0.347787	0.678588	0.218244	0.197251	0.411152	0.129417	0.337232	0.15735	0.225236	0.240306	0.15113	0.69066	0.473815	0.35938	0.217719	0.985193	0.271109	0.715666	0.231372	0.249317	0.986793	0.354328	0.914915	0.262715	0.344122	0.984596
White_177	0.544399	0.161586	0.121572	0.231505	0.211971	0.400562	0.340466	0.615549	0.17001	0.198814	0.191599	0.213553	0.169231	0.204554	0.691221	0.722187	0.253906	0.402085	0.932856	0.266023	0.180835	0.1738	0.266562	0.272953	0.639056	0.260313	0.207058	0.456637	0.176381	0.380375	0.179963	0.246946	0.192397	0.238841	0.677395	0.417026	0.389479	0.208852	0.982894	0.238067	0.690607	0.250824	0.196277	0.984743	0.331701	0.906659	0.241396	0.283979	0.982204
White_178	0.668127	0.337413	0.303097	0.399361	0.32996	0.553101	0.397895	0.718934	0.256477	0.39698	0.326556	0.326478	0.346009	0.390233	0.780507	0.805531	0.427873	0.547648	0.956466	0.451365	0.391993	0.330089	0.384485	0.483609	0.752294	0.328898	0.318167	0.470762	0.217469	0.426829	0.281933	0.343657	0.372347	0.179946	0.738216	0.583883	0.403654	0.253665	0.989411	0.415125	0.783078	0.243163	0.363016	0.990558	0.489366	0.932702	0.20766	0.468387	0.988989
White_179	0.465307	0.556863	0.539506	0.490008	0.511658	0.36958	0.383229	0.623061	0.57697	0.471592	0.484407	0.482304	0.607042	0.515948	0.665173	0.714211	0.429332	0.455257	0.905581	0.370696	0.500988	0.519839	0.481069	0.518602	0.348133	0.479172	0.486408	0.561183	0.549795	0.549602	0.482627	0.524916	0.470462	0.572734	0.691816	0.379958	0.646599	0.553103	0.963632	0.423507	0.649174	0.5542	0.441296	0.967494	0.398769	0.872919	0.545058	0.445797	0.962105
White_180	0.556719	0.113363	0.115575	0.251871	0.258325	0.401091	0.393649	0.6224	0.172747	0.230613	0.208717	0.200459	0.12476	0.164039	0.658764	0.718116	0.290472	0.387384	0.929823	0.26983	0.224506	0.180304	0.309273	0.240282	0.628499	0.274478	0.26992	0.480813	0.186173	0.408611	0.253655	0.296	0.233698	0.26549	0.689851	0.403583	0.341536	0.221744	0.981173	0.225318	0.696543	0.302889	0.263135	0.9832	0.334649	0.908612	0.327418	0.284884	0.980411
White_181	0.648068	0.287472	0.257053	0.352376	0.311567	0.520033	0.378414	0.692212	0.211665	0.358109	0.283952	0.265354	0.298841	0.349381	0.738877	0.791135	0.382452	0.498589	0.950121	0.391856	0.341745	0.311083	0.343228	0.443132	0.720065	0.31212	0.307178	0.495918	0.230012	0.434401	0.277078	0.331354	0.343345	0.28099	0.743374	0.553899	0.39562	0.224737	0.987607	0.365857	0.768506	0.200698	0.333542	0.988955	0.418339	0.928036	0.29866	0.437594	0.987106
White_182	0.404204	0.305621	0.284008	0.186005	0.306575	0.240324	0.324098	0.520672	0.339489	0.233682	0.285876	0.295456	0.344012	0.264702	0.639312	0.661947	0.236716	0.303255	0.904142	0.175437	0.234057	0.273391	0.317572	0.280437	0.469719	0.32648	0.303676	0.488742	0.345432	0.436776	0.26382	0.3365	0.272247	0.375545	0.612952	0.271761	0.488471	0.358159	0.972079	0.206338	0.534948	0.399661	0.23894	0.975081	0.343093	0.866456	0.375906	0.229037	0.970918
White_183	0.87526	0.948621	0.952372	0.941568	0.955344	0.908525	0.945699	0.900061	0.959183	0.940779	0.950076	0.950543	0.948945	0.940758	0.849921	0.839415	0.936773	0.914577	0.877892	0.933446	0.942179	0.95072	0.943464	0.925961	0.827122	0.948681	0.949779	0.936719	0.96336	0.940337	0.95615	0.951727	0.945199	0.964246	0.950152	0.900564	0.956173	0.962769	0.463794	0.936522	0.927669	0.966172	0.944526	0.506554	0.929737	0.874524	0.965822	0.930871	0.448153
White_184	0.523331	0.802787	0.811611	0.761365	0.811735	0.641429	0.770358	0.76222	0.834241	0.773078	0.792679	0.797163	0.818514	0.785343	0.419406	0.766059	0.738748	0.681092	0.732641	0.727577	0.775306	0.794825	0.783225	0.759066	0.487713	0.78737	0.793127	0.734274	0.835671	0.748216	0.812705	0.815652	0.781902	0.839617	0.806068	0.62675	0.847312	0.839694	0.855089	0.7444	0.731222	0.851899	0.769986	0.868621	0.71538	0.66719	0.848775	0.730344	0.848718
White_185	0.496625	0.156431	0.133721	0.211394	0.253804	0.338559	0.369842	0.582392	0.233735	0.205922	0.210999	0.253031	0.160717	0.182107	0.65804	0.695376	0.254575	0.388441	0.925678	0.227347	0.159172	0.203574	0.281371	0.225953	0.600689	0.294338	0.258042	0.48953	0.249708	0.420619	0.242367	0.29629	0.198315	0.283013	0.654481	0.366204	0.424303	0.278026	0.978355	0.217639	0.660641	0.32197	0.225374	0.980692	0.309395	0.897805	0.307447	0.239856	0.97748
White_186	0.437151	0.460861	0.440639	0.440188	0.479837	0.351511	0.353264	0.613866	0.503964	0.380983	0.438075	0.416731	0.469946	0.429257	0.62136	0.675398	0.387434	0.3677	0.894061	0.342434	0.409301	0.44318	0.431687	0.415703	0.370649	0.454218	0.470793	0.581056	0.512802	0.550751	0.460217	0.514479	0.4299	0.549216	0.691386	0.311323	0.603284	0.51693	0.960266	0.35298	0.652748	0.541112	0.401044	0.964484	0.228441	0.861887	0.564964	0.372591	0.958602
White_187	0.39869	0.405493	0.378351	0.339363	0.344227	0.24635	0.293224	0.57855	0.413246	0.294495	0.281303	0.341913	0.446927	0.342896	0.646513	0.680111	0.257424	0.323709	0.908723	0.186577	0.306651	0.324076	0.320473	0.351307	0.52201	0.323175	0.307798	0.428715	0.372237	0.405129	0.27668	0.378132	0.293532	0.37469	0.610211	0.273153	0.532429	0.390404	0.976413	0.245909	0.601858	0.403359	0.233232	0.978964	0.380145	0.865952	0.353133	0.255362	0.975437
White_188	0.523698	0.285273	0.24855	0.201891	0.328285	0.391771	0.381422	0.497665	0.298922	0.276899	0.316785	0.291129	0.288346	0.261879	0.670609	0.711316	0.326824	0.41913	0.919607	0.300289	0.259361	0.312684	0.36523	0.30123	0.516803	0.383975	0.338109	0.536162	0.34803	0.478566	0.302318	0.318385	0.322805	0.397515	0.67903	0.376517	0.488645	0.367289	0.973028	0.290359	0.630448	0.397417	0.304268	0.975928	0.318059	0.894119	0.373832	0.284344	0.97191
White_189	0.875836	0.942884	0.947199	0.944321	0.951607	0.906152	0.941877	0.934238	0.954417	0.93563	0.944852	0.946091	0.9426	0.934346	0.857034	0.838459	0.93226	0.911392	0.894796	0.92927	0.937093	0.946177	0.937739	0.9191	0.845542	0.94298	0.944218	0.929019	0.959219	0.933065	0.951542	0.948239	0.940624	0.960127	0.951184	0.897108	0.951407	0.958945	0.50728	0.931815	0.934793	0.962849	0.940078	0.548729	0.923374	0.890335	0.964325	0.927306	0.491959
White_190	0.447598	0.440872	0.433734	0.497265	0.416996	0.389173	0.488476	0.644443	0.425059	0.446182	0.323949	0.468983	0.481803	0.46223	0.606494	0.749205	0.337777	0.367763	0.912036	0.407801	0.42893	0.434567	0.313823	0.521064	0.642277	0.26338	0.270869	0.128549	0.36447	0.0722766	0.312187	0.42475	0.36548	0.332034	0.710891	0.404939	0.546648	0.450669	0.978916	0.389296	0.740012	0.450206	0.36456	0.981197	0.529062	0.869823	0.409754	0.460226	0.978048
White_191	0.520963	0.367214	0.345463	0.245026	0.22795	0.382328	0.376682	0.547662	0.377114	0.287502	0.344512	0.34218	0.415844	0.338504	0.681155	0.712141	0.310779	0.394971	0.921799	0.310064	0.301651	0.347416	0.358148	0.37605	0.562753	0.381143	0.35408	0.496976	0.381953	0.459237	0.311795	0.383167	0.337436	0.401436	0.658242	0.412384	0.297502	0.381733	0.976824	0.288624	0.630283	0.402434	0.299894	0.979307	0.403692	0.888503	0.38754	0.322972	0.975914
White_192	0.413669	0.29151	0.277579	0.293418	0.322076	0.259166	0.41472	0.523707	0.322503	0.274471	0.187305	0.331112	0.335213	0.314269	0.600258	0.670826	0.202207	0.266146	0.911335	0.25279	0.254013	0.292585	0.185793	0.353245	0.529473	0.166784	0.179304	0.294589	0.327528	0.240719	0.246611	0.369065	0.170603	0.32183	0.645299	0.287979	0.485276	0.343281	0.976482	0.248364	0.660947	0.375019	0.207785	0.979009	0.400707	0.871228	0.335579	0.286553	0.975517
White_193	0.474296	0.536807	0.528189	0.411339	0.424589	0.399524	0.471183	0.526491	0.564315	0.463674	0.474036	0.509172	0.570187	0.50049	0.679659	0.713264	0.422553	0.399109	0.901466	0.38298	0.460047	0.522224	0.47708	0.492147	0.492485	0.495122	0.481803	0.586625	0.5635	0.565613	0.486804	0.539477	0.461939	0.554659	0.683226	0.412773	0.447985	0.567471	0.967199	0.411958	0.632854	0.569577	0.428667	0.970626	0.48923	0.856769	0.558826	0.412083	0.965897
White_194	0.618497	0.294078	0.250185	0.268093	0.280318	0.476673	0.378581	0.665845	0.233326	0.322377	0.295873	0.271877	0.305421	0.305837	0.749582	0.771116	0.354049	0.492482	0.946646	0.354571	0.316805	0.274969	0.359105	0.390534	0.693531	0.327905	0.271553	0.489165	0.224577	0.425229	0.236624	0.303106	0.298637	0.266677	0.707592	0.502102	0.399131	0.211129	0.986274	0.350288	0.736129	0.213168	0.305566	0.987741	0.43281	0.92306	0.161999	0.3782	0.985691
White_195	0.921109	0.967887	0.970412	0.963173	0.971986	0.94296	0.966622	0.898945	0.974618	0.963132	0.969096	0.969555	0.967913	0.96284	0.877403	0.883648	0.960588	0.946802	0.885511	0.958387	0.963859	0.968914	0.964894	0.953563	0.89034	0.96828	0.968512	0.960656	0.976983	0.962658	0.972573	0.970023	0.965923	0.977485	0.962636	0.938008	0.972488	0.976913	0.259239	0.96042	0.944888	0.979178	0.965608	0.324294	0.956612	0.884504	0.978849	0.956758	0.28417
White_196	0.95188	0.981049	0.982758	0.978475	0.98359	0.965993	0.980406	0.940274	0.985143	0.978469	0.981746	0.982221	0.981211	0.978312	0.925995	0.92989	0.97648	0.968615	0.848895	0.974824	0.978189	0.981943	0.97944	0.972663	0.934081	0.98146	0.981574	0.97711	0.986584	0.978064	0.983753	0.981923	0.979935	0.986694	0.974898	0.963303	0.984003	0.986595	0.0654611	0.976429	0.96427	0.987928	0.979681	0.113211	0.974069	0.845741	0.987742	0.974292	0.0930582
White_197	0.50988	0.163171	0.15064	0.226592	0.202308	0.34951	0.326982	0.587053	0.207191	0.156162	0.207442	0.176286	0.221004	0.137127	0.645584	0.688041	0.220104	0.336194	0.920166	0.16992	0.159722	0.165226	0.285484	0.211233	0.589921	0.258684	0.233161	0.450173	0.203764	0.38878	0.16335	0.226477	0.208303	0.262586	0.644011	0.356924	0.383061	0.222923	0.97932	0.172387	0.64936	0.305238	0.17772	0.981553	0.295846	0.894352	0.289019	0.223142	0.978477
White_198	0.577206	0.133857	0.102453	0.253586	0.248118	0.43525	0.37604	0.632288	0.116853	0.222097	0.21652	0.203595	0.152416	0.200974	0.688941	0.738797	0.305402	0.407432	0.935106	0.295923	0.231139	0.202435	0.271017	0.301045	0.652254	0.231573	0.229179	0.461758	0.162384	0.387847	0.233953	0.270557	0.220648	0.237854	0.710718	0.440789	0.34109	0.19832	0.983296	0.263474	0.713477	0.260792	0.267417	0.98509	0.337629	0.914445	0.293953	0.31609	0.982623
White_199	0.432469	0.417149	0.413669	0.47259	0.398494	0.365993	0.487176	0.628021	0.402777	0.428383	0.31058	0.449181	0.455145	0.440721	0.586523	0.733599	0.31973	0.344997	0.908933	0.383648	0.411366	0.415424	0.285773	0.494561	0.630412	0.228924	0.260895	0.118754	0.358859	0.0651236	0.315013	0.416959	0.345782	0.325757	0.70027	0.384686	0.516747	0.436847	0.977754	0.366693	0.726636	0.438277	0.341152	0.980148	0.502166	0.86665	0.436327	0.435256	0.976853
White_200	0.445103	0.224821	0.243386	0.200972	0.273773	0.283068	0.341948	0.518759	0.316144	0.199004	0.214386	0.248175	0.32413	0.219138	0.61831	0.655166	0.202177	0.296907	0.912193	0.157242	0.207094	0.209146	0.284383	0.237806	0.510867	0.268913	0.264807	0.448699	0.295597	0.401533	0.229962	0.323361	0.196479	0.320121	0.612257	0.29236	0.417034	0.299779	0.975213	0.177246	0.589092	0.367495	0.166107	0.977869	0.316922	0.879375	0.327517	0.17588	0.974226
White_201	0.596587	0.245657	0.203325	0.271941	0.211525	0.447576	0.336055	0.651942	0.180181	0.264478	0.263246	0.207743	0.256047	0.257273	0.723989	0.752132	0.31174	0.454991	0.939979	0.297845	0.264565	0.222044	0.313296	0.342461	0.674504	0.282027	0.258497	0.451487	0.145066	0.392013	0.17059	0.232119	0.265394	0.256958	0.686841	0.476113	0.364234	0.148598	0.985137	0.288349	0.712634	0.185032	0.267746	0.986748	0.384982	0.917482	0.192751	0.347955	0.984533
White_202	0.647629	0.268312	0.234063	0.336941	0.2727	0.512654	0.37757	0.689387	0.173748	0.329284	0.282172	0.265935	0.257204	0.310711	0.749848	0.787611	0.364658	0.498482	0.948126	0.384621	0.328633	0.26291	0.320326	0.419881	0.718697	0.278352	0.268625	0.443277	0.142303	0.364475	0.225574	0.279314	0.318586	0.213255	0.728286	0.536148	0.373092	0.191375	0.987669	0.350684	0.753402	0.198224	0.320776	0.988989	0.418253	0.928142	0.222236	0.414146	0.987161
White_203	0.944684	0.978068	0.980039	0.975096	0.980981	0.96069	0.977337	0.931107	0.982805	0.975089	0.97888	0.979432	0.978246	0.974888	0.915411	0.919291	0.972747	0.963697	0.857445	0.97084	0.974835	0.979079	0.97628	0.968371	0.9233	0.978547	0.978673	0.973526	0.984458	0.974619	0.981196	0.979086	0.976785	0.984597	0.972827	0.957585	0.981426	0.984463	0.0638958	0.972731	0.961064	0.98603	0.976481	0.183309	0.970009	0.854567	0.985819	0.970221	0.151994
White_204	0.697854	0.38226	0.333581	0.427838	0.381045	0.593419	0.407987	0.745299	0.29118	0.43336	0.374925	0.350691	0.390098	0.436049	0.792183	0.823682	0.466444	0.570428	0.959495	0.487056	0.434102	0.379684	0.411968	0.52414	0.767164	0.370448	0.369064	0.508678	0.266387	0.453101	0.336996	0.386556	0.425373	0.273507	0.771569	0.618873	0.4594	0.251283	0.990512	0.458559	0.801797	0.194759	0.409764	0.991517	0.488794	0.938363	0.225375	0.513278	0.990117
White_205	0.519332	0.16749	0.172717	0.294606	0.294836	0.382097	0.428006	0.608851	0.255408	0.226729	0.221466	0.299472	0.140962	0.205572	0.651295	0.702364	0.273501	0.390484	0.924931	0.261355	0.202677	0.264257	0.299433	0.243638	0.618428	0.279691	0.271645	0.482621	0.275158	0.412138	0.265584	0.322242	0.234017	0.275495	0.678593	0.392504	0.432058	0.318919	0.977082	0.231671	0.684419	0.383473	0.274115	0.978913	0.331665	0.89928	0.397186	0.260696	0.975405
White_206	0.447446	0.243359	0.21889	0.277593	0.235181	0.276492	0.263362	0.548087	0.289374	0.178288	0.206752	0.18086	0.301777	0.196022	0.607586	0.660062	0.195225	0.250749	0.908521	0.167728	0.206123	0.196075	0.246204	0.243789	0.534556	0.231935	0.233808	0.42681	0.261598	0.378493	0.19931	0.301456	0.215588	0.319606	0.619863	0.287874	0.410445	0.264779	0.977632	0.161029	0.627183	0.309807	0.172403	0.980043	0.28407	0.873563	0.330647	0.186318	0.976712
White_207	0.376906	0.471346	0.499927	0.556013	0.523113	0.431169	0.569263	0.633754	0.532141	0.479077	0.463375	0.503243	0.520412	0.441108	0.420983	0.653982	0.443225	0.357322	0.857186	0.449506	0.492977	0.481734	0.412321	0.418375	0.583736	0.414794	0.454777	0.282932	0.532163	0.314707	0.495844	0.564716	0.454355	0.566538	0.745126	0.406605	0.532488	0.547467	0.959938	0.462946	0.727862	0.574716	0.48144	0.964236	0.538521	0.803342	0.617853	0.465829	0.958297
White_208	0.508733	0.411719	0.397429	0.469646	0.386887	0.360666	0.449521	0.627398	0.382858	0.412732	0.270477	0.432961	0.453577	0.438503	0.654289	0.734888	0.312032	0.339837	0.927229	0.385576	0.412071	0.380342	0.246846	0.494321	0.628383	0.193589	0.229571	0.210795	0.334354	0.177609	0.292461	0.402418	0.320689	0.277362	0.696666	0.402393	0.498161	0.402239	0.982483	0.3672	0.738363	0.413637	0.319013	0.984377	0.498518	0.889749	0.375757	0.428896	0.981778
White_209	0.498295	0.260711	0.23756	0.290338	0.246542	0.34283	0.365406	0.563584	0.256565	0.23206	0.147369	0.277251	0.292499	0.264867	0.652059	0.681646	0.193417	0.346416	0.923634	0.228447	0.207655	0.242507	0.145268	0.335382	0.60171	0.150318	0.0830119	0.354256	0.255093	0.287615	0.163594	0.290345	0.154863	0.216148	0.64898	0.371072	0.445035	0.291478	0.980244	0.204814	0.667223	0.312736	0.157012	0.982343	0.368144	0.888636	0.282421	0.26199	0.979466
White_210	0.500339	0.217955	0.209718	0.287611	0.228556	0.341666	0.363583	0.560984	0.239996	0.220898	0.121594	0.271968	0.261969	0.238959	0.643249	0.685015	0.169002	0.327546	0.920754	0.201388	0.18812	0.213562	0.151729	0.311201	0.589167	0.164525	0.135966	0.34476	0.239627	0.274936	0.141835	0.297635	0.150193	0.247694	0.649984	0.367723	0.418209	0.257632	0.980133	0.184141	0.66364	0.312502	0.166633	0.982279	0.355097	0.888278	0.305466	0.260527	0.979325
White_211	0.647908	0.792075	0.806009	0.796703	0.815883	0.668196	0.804415	0.794686	0.82715	0.763302	0.791307	0.805825	0.803589	0.76716	0.757191	0.745277	0.746423	0.674635	0.877986	0.730701	0.764972	0.790853	0.779125	0.712278	0.69053	0.79051	0.793113	0.790158	0.839757	0.775252	0.812882	0.795686	0.77397	0.84369	0.426512	0.649407	0.824329	0.841757	0.946611	0.74594	0.344885	0.861206	0.770847	0.947706	0.773004	0.857516	0.856621	0.739572	0.941609
White_212	0.464049	0.710771	0.723373	0.654679	0.724298	0.512308	0.679848	0.483533	0.750993	0.675367	0.698846	0.706401	0.731738	0.690153	0.646138	0.730049	0.631246	0.55627	0.846262	0.609335	0.672019	0.709276	0.689131	0.655932	0.395176	0.699106	0.701977	0.669253	0.766289	0.646908	0.725997	0.696345	0.68673	0.771894	0.778261	0.493456	0.771756	0.767398	0.901765	0.637568	0.696977	0.788047	0.67384	0.907962	0.600491	0.814918	0.783556	0.622571	0.893142
White_213	0.219566	0.608385	0.601825	0.510853	0.531616	0.321576	0.537012	0.608642	0.641129	0.541305	0.569905	0.579179	0.626565	0.574097	0.536268	0.660985	0.482955	0.388109	0.825869	0.466851	0.551554	0.578875	0.53488	0.547495	0.416091	0.547523	0.561089	0.455911	0.647702	0.476121	0.595777	0.619262	0.553047	0.655395	0.690915	0.318499	0.553549	0.651133	0.945008	0.490185	0.609485	0.667563	0.528002	0.950601	0.458571	0.776143	0.664663	0.492053	0.942714
White_214	0.462713	0.231995	0.212252	0.195537	0.269425	0.330672	0.351785	0.554901	0.296046	0.197621	0.279208	0.266317	0.240244	0.205341	0.652549	0.643622	0.264334	0.348181	0.918785	0.237323	0.20688	0.23338	0.31343	0.23096	0.559203	0.329251	0.302511	0.508326	0.301275	0.453487	0.27919	0.31943	0.211675	0.347316	0.650765	0.326218	0.460257	0.317948	0.976622	0.226111	0.626312	0.372077	0.241807	0.97914	0.316047	0.887698	0.33769	0.229132	0.975669
White_215	0.524648	0.194958	0.176066	0.257118	0.224852	0.365667	0.372265	0.591275	0.200002	0.195738	0.14372	0.258435	0.212503	0.218	0.65662	0.703313	0.230958	0.357847	0.927568	0.247423	0.193535	0.203897	0.223848	0.284639	0.624813	0.216385	0.173184	0.400097	0.216795	0.338529	0.162008	0.277816	0.154509	0.21956	0.649467	0.385479	0.389999	0.26329	0.981191	0.210378	0.669545	0.311633	0.180152	0.983205	0.344542	0.898145	0.303694	0.259292	0.980435
White_216	0.743519	0.42605	0.447573	0.561762	0.501178	0.658092	0.562223	0.789726	0.453978	0.504605	0.528473	0.426197	0.495041	0.409263	0.807488	0.787275	0.577525	0.546934	0.960381	0.550044	0.539507	0.439582	0.527254	0.452762	0.760933	0.483821	0.535846	0.644394	0.420146	0.601194	0.498758	0.533281	0.525842	0.497853	0.826278	0.633672	0.41587	0.390573	0.988043	0.547329	0.830034	0.396544	0.535409	0.989349	0.595492	0.951076	0.496268	0.560517	0.987553
White_217	0.603861	0.30353	0.298917	0.368476	0.231425	0.476664	0.45856	0.667923	0.309213	0.368722	0.340642	0.357823	0.344414	0.36111	0.709665	0.758689	0.389117	0.470699	0.937716	0.39221	0.358354	0.33897	0.378578	0.421175	0.686766	0.358919	0.365402	0.516851	0.303854	0.463017	0.362065	0.384255	0.360007	0.349163	0.711074	0.50699	0.181385	0.344474	0.982938	0.360828	0.723967	0.392015	0.363356	0.984721	0.439022	0.911533	0.403556	0.407673	0.982283
White_218	0.622332	0.245147	0.221316	0.305365	0.218645	0.484538	0.3405	0.667215	0.189227	0.298905	0.236053	0.272557	0.294248	0.293179	0.734524	0.77068	0.33901	0.452866	0.944756	0.359734	0.297831	0.23225	0.286292	0.39986	0.702091	0.235839	0.23563	0.402766	0.14598	0.333989	0.181137	0.254156	0.285179	0.174286	0.707709	0.515369	0.368603	0.219491	0.986746	0.324103	0.740183	0.210749	0.27546	0.988177	0.386833	0.920027	0.23471	0.394175	0.986212
White_219	0.452052	0.508994	0.511391	0.397245	0.401138	0.318914	0.462935	0.480761	0.554086	0.445809	0.438641	0.496751	0.538884	0.477973	0.639157	0.679352	0.344712	0.365593	0.899089	0.338341	0.427006	0.501911	0.422505	0.460147	0.456279	0.430231	0.424613	0.526523	0.545328	0.498239	0.465857	0.523684	0.440605	0.520618	0.673468	0.359158	0.437064	0.559261	0.965764	0.377556	0.617783	0.572689	0.402441	0.969374	0.484783	0.8521	0.553839	0.381265	0.964418
White_220	0.624768	0.330714	0.35767	0.415028	0.383913	0.521301	0.47172	0.696155	0.378653	0.409406	0.400725	0.357617	0.410195	0.315676	0.725703	0.698445	0.420249	0.459411	0.938594	0.404298	0.405557	0.340488	0.458918	0.30047	0.67331	0.410408	0.417756	0.55184	0.333129	0.517156	0.385884	0.411564	0.398159	0.400064	0.708782	0.519257	0.357193	0.330816	0.980601	0.409181	0.74154	0.374308	0.393673	0.982412	0.490288	0.917144	0.406917	0.427034	0.979693
White_221	0.588848	0.154573	0.161837	0.306138	0.263087	0.45122	0.383146	0.638675	0.172455	0.262278	0.257483	0.193008	0.206772	0.202237	0.683001	0.732142	0.330009	0.402311	0.929461	0.320439	0.274922	0.194719	0.325302	0.291334	0.642425	0.294686	0.290703	0.487626	0.196552	0.411983	0.252824	0.30424	0.291418	0.307702	0.714281	0.439624	0.345918	0.203768	0.982391	0.280249	0.70729	0.285808	0.291248	0.984141	0.366383	0.91218	0.330498	0.335696	0.98165
White_222	0.593644	0.249583	0.198511	0.295385	0.254864	0.45586	0.337305	0.667625	0.20636	0.279455	0.274242	0.261759	0.284942	0.289842	0.737327	0.755543	0.341745	0.462396	0.943159	0.329834	0.297291	0.228878	0.307856	0.365737	0.685676	0.262891	0.275519	0.431247	0.135271	0.37389	0.222055	0.255154	0.26765	0.21908	0.692752	0.488876	0.39436	0.214156	0.986042	0.321155	0.726198	0.200556	0.265223	0.987553	0.392728	0.919712	0.161128	0.36329	0.985496
White_223	0.446088	0.210701	0.199724	0.247327	0.273501	0.298127	0.374666	0.549479	0.284953	0.167967	0.190276	0.272896	0.201198	0.195713	0.622199	0.657648	0.190448	0.326046	0.914656	0.171758	0.131311	0.250356	0.24533	0.212512	0.5648	0.276251	0.236718	0.459366	0.317392	0.395374	0.21116	0.316702	0.187735	0.307833	0.620916	0.314386	0.465136	0.327689	0.975022	0.157831	0.629264	0.375612	0.178776	0.977296	0.300859	0.881404	0.336068	0.170018	0.973504
White_224	0.504771	0.146319	0.129334	0.24943	0.284778	0.379057	0.384741	0.602578	0.219837	0.19977	0.240488	0.252068	0.118189	0.174936	0.653679	0.694793	0.291683	0.362562	0.925717	0.279712	0.205743	0.227287	0.287836	0.231303	0.605994	0.293746	0.295615	0.50529	0.257357	0.450759	0.286003	0.327281	0.220585	0.313724	0.686968	0.375068	0.41404	0.275053	0.97785	0.227664	0.684616	0.345699	0.261009	0.980239	0.319677	0.898475	0.358441	0.266619	0.976964
White_225	0.662585	0.298197	0.274377	0.371967	0.324785	0.539378	0.408504	0.717247	0.24394	0.388357	0.306226	0.315416	0.321252	0.373679	0.772942	0.804027	0.392178	0.540986	0.953404	0.418125	0.359777	0.318969	0.39755	0.459941	0.74331	0.323407	0.296886	0.47772	0.209728	0.405784	0.276647	0.322093	0.353973	0.161443	0.733173	0.57047	0.424007	0.279642	0.988795	0.392707	0.769752	0.260855	0.341477	0.989975	0.450785	0.929894	0.198411	0.449925	0.988328
White_226	0.678371	0.327498	0.289818	0.371942	0.324242	0.545298	0.379496	0.716328	0.240271	0.397031	0.33205	0.274654	0.33793	0.389362	0.769075	0.808069	0.419721	0.53579	0.95355	0.44324	0.381937	0.335227	0.37547	0.475439	0.739267	0.321522	0.325416	0.497863	0.22061	0.431505	0.278461	0.359316	0.383893	0.270731	0.75666	0.575326	0.412342	0.228705	0.988894	0.416347	0.780733	0.140622	0.368797	0.990073	0.445511	0.932881	0.294918	0.460242	0.988415
White_227	0.686895	0.371896	0.322931	0.403497	0.354347	0.56953	0.424644	0.735854	0.294756	0.412407	0.359353	0.34371	0.386542	0.40819	0.795742	0.817114	0.440164	0.567169	0.957307	0.458248	0.407667	0.356447	0.427293	0.496299	0.75715	0.369315	0.345445	0.497656	0.237141	0.453227	0.294373	0.351431	0.390057	0.264401	0.751265	0.600677	0.432281	0.247773	0.989877	0.435738	0.788343	0.184244	0.379842	0.990973	0.505666	0.935755	0.217989	0.488595	0.98948
White_228	0.602906	0.539063	0.541733	0.460142	0.506406	0.52538	0.59021	0.195888	0.575154	0.49655	0.505048	0.550887	0.575143	0.529966	0.72761	0.742315	0.493306	0.54517	0.926061	0.482302	0.497741	0.531025	0.522722	0.536927	0.51127	0.527923	0.522401	0.625236	0.577848	0.593813	0.514591	0.562408	0.485064	0.581486	0.693952	0.535722	0.620897	0.576419	0.953237	0.480046	0.676738	0.614798	0.469574	0.958218	0.574128	0.896318	0.579815	0.47581	0.951308
White_229	0.444929	0.329988	0.331717	0.278988	0.399509	0.337327	0.459121	0.484817	0.389113	0.303083	0.297793	0.392375	0.312229	0.31992	0.62189	0.668183	0.28724	0.394652	0.910552	0.285464	0.269955	0.380139	0.339201	0.313715	0.486414	0.370122	0.334909	0.518834	0.436651	0.465146	0.350576	0.399099	0.284961	0.429374	0.647616	0.343657	0.545191	0.453034	0.967494	0.270782	0.605547	0.48121	0.298014	0.970277	0.376069	0.878042	0.478483	0.239492	0.965035
White_230	0.520209	0.141623	0.142639	0.273498	0.23463	0.360323	0.387169	0.591534	0.192257	0.20349	0.115114	0.258703	0.17133	0.209452	0.652584	0.702265	0.217653	0.362726	0.927911	0.229055	0.174869	0.201554	0.230772	0.265879	0.620622	0.201244	0.187374	0.404508	0.206344	0.334068	0.164367	0.283975	0.153293	0.200958	0.654055	0.386798	0.397244	0.261846	0.981023	0.192213	0.670754	0.312426	0.169386	0.983074	0.320691	0.899681	0.325969	0.245278	0.980252
White_231	0.404935	0.561778	0.561008	0.597813	0.570502	0.489761	0.598546	0.68083	0.576185	0.546811	0.477402	0.594529	0.602621	0.577302	0.432522	0.759561	0.476577	0.464244	0.866608	0.529725	0.541187	0.554176	0.432125	0.60778	0.672109	0.428242	0.460459	0.226953	0.557958	0.284323	0.504851	0.586804	0.486743	0.540002	0.743497	0.490495	0.673264	0.571545	0.966794	0.521657	0.769605	0.601813	0.493773	0.970372	0.611938	0.801654	0.551188	0.551625	0.96541
White_232	0.587064	0.200375	0.16681	0.246611	0.236014	0.436675	0.382357	0.638396	0.158272	0.269367	0.229126	0.216826	0.217806	0.240214	0.710282	0.75042	0.295187	0.449778	0.936939	0.264454	0.230113	0.234116	0.333309	0.316629	0.663405	0.297343	0.237562	0.481981	0.199138	0.398792	0.20119	0.244221	0.240161	0.255372	0.692107	0.459753	0.361298	0.206437	0.98346	0.26022	0.704638	0.237272	0.259188	0.985251	0.359932	0.914093	0.230877	0.333986	0.98279
White_233	0.359603	0.418289	0.409182	0.310013	0.356815	0.282106	0.425865	0.516165	0.4654	0.324944	0.37911	0.416008	0.427902	0.390902	0.608907	0.640547	0.321462	0.278409	0.887247	0.269577	0.344275	0.417822	0.342855	0.375872	0.43947	0.380841	0.371303	0.53063	0.494749	0.49347	0.424192	0.480528	0.323479	0.509444	0.656388	0.251527	0.481313	0.484753	0.964277	0.308281	0.5858	0.518054	0.335298	0.968043	0.370165	0.847851	0.50292	0.298166	0.962852
White_234	0.91525	0.963833	0.966619	0.96081	0.968785	0.937077	0.962521	0.954063	0.971369	0.958925	0.964907	0.965548	0.964238	0.958361	0.889401	0.873514	0.956075	0.942393	0.906713	0.953098	0.959462	0.964958	0.960481	0.947802	0.893976	0.964017	0.964792	0.955691	0.974393	0.958172	0.969298	0.966227	0.96137	0.974684	0.964543	0.9314	0.969604	0.974077	0.307005	0.955824	0.950165	0.976528	0.961202	0.389424	0.951062	0.905266	0.976235	0.951345	0.356455
White_235	0.541215	0.177306	0.124901	0.239013	0.232624	0.376791	0.271831	0.59065	0.201188	0.228644	0.206026	0.171794	0.201715	0.184068	0.646818	0.720387	0.259996	0.375116	0.926601	0.264674	0.207368	0.219896	0.296998	0.262801	0.614076	0.294804	0.257117	0.472221	0.219976	0.40401	0.220888	0.306529	0.274305	0.281702	0.692775	0.397452	0.418131	0.24567	0.981206	0.214458	0.687329	0.249491	0.244777	0.983208	0.244145	0.898336	0.319222	0.294221	0.980443
White_236	0.644163	0.404095	0.371074	0.36658	0.242899	0.525467	0.450017	0.693927	0.350079	0.413074	0.40474	0.386584	0.42547	0.430832	0.773158	0.788445	0.447771	0.538749	0.949959	0.449542	0.416424	0.394673	0.429412	0.489105	0.718092	0.417439	0.396925	0.526363	0.33605	0.496157	0.360291	0.412191	0.403748	0.368266	0.726391	0.555221	0.248033	0.329065	0.986454	0.435614	0.752897	0.322013	0.394378	0.987899	0.51577	0.924767	0.291829	0.457985	0.985934
White_237	0.572053	0.19303	0.177869	0.293969	0.281231	0.432194	0.404697	0.636117	0.168205	0.274502	0.213307	0.255256	0.184265	0.251244	0.688241	0.745668	0.299651	0.461295	0.940021	0.329071	0.241882	0.246336	0.318728	0.317033	0.668498	0.285346	0.26266	0.476794	0.204376	0.402639	0.259773	0.295198	0.270086	0.238738	0.705354	0.457579	0.395386	0.258236	0.983873	0.270621	0.718634	0.288207	0.259693	0.985347	0.341971	0.917679	0.313647	0.321477	0.982903
White_238	0.526648	0.587041	0.587558	0.491681	0.495282	0.461878	0.543907	0.421017	0.608362	0.516709	0.557988	0.570391	0.604857	0.552826	0.690276	0.725753	0.490157	0.482662	0.901237	0.448889	0.508667	0.578124	0.563331	0.526641	0.472457	0.583684	0.56188	0.653372	0.617297	0.626591	0.551218	0.536851	0.551983	0.618379	0.6982	0.461234	0.522304	0.629663	0.953287	0.473611	0.640939	0.645736	0.500192	0.957502	0.516563	0.868081	0.639694	0.463497	0.950643
White_239	0.693572	0.558464	0.548536	0.573694	0.554806	0.621839	0.570815	0.749953	0.554285	0.565911	0.560328	0.54454	0.561942	0.552749	0.783185	0.803391	0.573855	0.635636	0.942926	0.58567	0.561751	0.529759	0.575367	0.586439	0.740887	0.57199	0.564366	0.648009	0.52949	0.616363	0.543289	0.574628	0.57188	0.548815	0.335377	0.633549	0.639422	0.568212	0.980666	0.574832	0.417369	0.573409	0.56187	0.979529	0.607731	0.921159	0.56239	0.579302	0.977384
White_240	0.453496	0.201236	0.196788	0.286613	0.278686	0.309823	0.406055	0.556508	0.289832	0.219365	0.159786	0.293252	0.19941	0.211485	0.612239	0.650988	0.205964	0.331915	0.913987	0.206099	0.1648	0.225754	0.228715	0.239202	0.559594	0.2556	0.22208	0.437492	0.318774	0.367717	0.227421	0.334515	0.187644	0.313449	0.622849	0.323571	0.469805	0.337492	0.97489	0.173082	0.629488	0.378216	0.19324	0.9776	0.321377	0.881395	0.391432	0.204213	0.973865
White_241	0.612959	0.192748	0.166171	0.278802	0.235577	0.47029	0.320347	0.65335	0.137682	0.269657	0.19973	0.230049	0.242668	0.256351	0.720624	0.765391	0.307979	0.445424	0.942009	0.336176	0.265909	0.211468	0.273249	0.36689	0.68427	0.241731	0.210575	0.419038	0.134616	0.35379	0.172134	0.248996	0.256049	0.192141	0.711618	0.494982	0.387908	0.191668	0.985941	0.301616	0.731987	0.219851	0.265293	0.987441	0.354052	0.917063	0.224746	0.373406	0.985354
White_242	0.561077	0.197297	0.211264	0.318136	0.256706	0.442437	0.391636	0.641428	0.218952	0.263012	0.222256	0.290228	0.241185	0.27713	0.693875	0.733155	0.303988	0.431358	0.939516	0.324015	0.232747	0.221888	0.238099	0.350653	0.66415	0.235296	0.241063	0.437008	0.217303	0.378002	0.248229	0.303161	0.219782	0.215725	0.685638	0.468248	0.398271	0.261153	0.983198	0.299628	0.721674	0.296578	0.263821	0.984902	0.358631	0.911427	0.30501	0.327503	0.982517
White_243	0.482757	0.137201	0.136554	0.236979	0.219603	0.343954	0.349807	0.585767	0.221825	0.132975	0.202458	0.206383	0.172273	0.144989	0.637831	0.676071	0.218078	0.316997	0.919461	0.20015	0.135329	0.176361	0.249101	0.20183	0.588035	0.255196	0.23839	0.465009	0.232031	0.404289	0.210522	0.273548	0.162989	0.254534	0.652871	0.335913	0.398726	0.241486	0.978575	0.17394	0.656923	0.325082	0.18147	0.980891	0.289388	0.890522	0.303898	0.203659	0.977695
White_244	0.504532	0.249423	0.221006	0.264021	0.227494	0.348546	0.336129	0.583535	0.230419	0.222885	0.149005	0.25398	0.273	0.2202	0.658336	0.703105	0.188191	0.342348	0.921252	0.188637	0.188678	0.233258	0.22274	0.305095	0.602426	0.198272	0.152479	0.370136	0.223502	0.302694	0.0937032	0.231649	0.190377	0.229945	0.631393	0.373281	0.42587	0.258234	0.980295	0.169998	0.652568	0.306913	0.154125	0.982419	0.331037	0.887324	0.286994	0.243702	0.979484
White_245	0.96619	0.986827	0.988026	0.985044	0.988548	0.976371	0.986411	0.958373	0.989671	0.985068	0.987325	0.98767	0.986955	0.984935	0.948048	0.950877	0.983432	0.978169	0.825824	0.982499	0.984858	0.987435	0.98564	0.980979	0.953515	0.987114	0.987207	0.984106	0.990674	0.984771	0.988746	0.987441	0.98607	0.990756	0.979121	0.974499	0.988782	0.990655	0.217531	0.983645	0.97168	0.991632	0.985902	0.157103	0.981978	0.822434	0.991493	0.982058	0.23308
White_246	0.495485	0.623846	0.629704	0.557831	0.571543	0.453803	0.609381	0.458099	0.657519	0.562794	0.593999	0.615852	0.644972	0.59947	0.65334	0.708259	0.51318	0.491083	0.883882	0.483709	0.567101	0.62312	0.57191	0.567323	0.444163	0.580259	0.590206	0.659217	0.668897	0.633066	0.625414	0.585041	0.577728	0.678082	0.729268	0.423877	0.582188	0.674821	0.941752	0.519714	0.649838	0.699592	0.552403	0.9475	0.525624	0.853779	0.695368	0.505912	0.939085
White_247	0.389494	0.39124	0.383466	0.29803	0.42074	0.275178	0.310723	0.522205	0.454444	0.315747	0.358546	0.360558	0.416318	0.36769	0.584356	0.651282	0.300876	0.339825	0.891676	0.247981	0.335441	0.401376	0.384406	0.356519	0.340848	0.396078	0.387533	0.539789	0.462539	0.501097	0.40566	0.452196	0.332647	0.489007	0.653509	0.268143	0.556828	0.47142	0.962686	0.259182	0.586606	0.500157	0.318346	0.96669	0.25197	0.858162	0.499516	0.303726	0.961137
White_248	0.635269	0.269093	0.226431	0.347286	0.257975	0.502372	0.363575	0.687081	0.167656	0.319498	0.283663	0.260337	0.254083	0.312377	0.753044	0.782811	0.368839	0.500202	0.947328	0.379286	0.317829	0.259816	0.328602	0.413533	0.717832	0.273917	0.265904	0.429018	0.128602	0.355508	0.206101	0.249765	0.319007	0.171938	0.715911	0.532024	0.365223	0.202543	0.987499	0.338469	0.74649	0.202036	0.307893	0.988852	0.418979	0.927025	0.211316	0.40529	0.986993
White_249	0.549269	0.24846	0.219422	0.315442	0.196724	0.397236	0.328054	0.615313	0.233889	0.246321	0.172952	0.255185	0.300955	0.270072	0.686847	0.721713	0.255647	0.389821	0.93255	0.269914	0.248502	0.220028	0.21487	0.358672	0.644664	0.170887	0.172011	0.34132	0.162878	0.287452	0.120551	0.26615	0.213865	0.179507	0.645351	0.432822	0.396059	0.222711	0.983838	0.234094	0.687624	0.230928	0.192119	0.985594	0.374973	0.903094	0.245603	0.296908	0.983177
White_250	0.26717	0.416678	0.41768	0.361192	0.462467	0.177738	0.42474	0.529465	0.485311	0.335118	0.394367	0.413209	0.423528	0.380085	0.556468	0.597582	0.312263	0.247252	0.868178	0.280098	0.363701	0.393279	0.363406	0.35274	0.339953	0.383145	0.4012	0.491399	0.513498	0.455771	0.450687	0.488241	0.357764	0.535375	0.642119	0.165225	0.570123	0.505908	0.958286	0.316514	0.556822	0.542486	0.358046	0.962752	0.327762	0.825263	0.536358	0.298361	0.956559
White_251	0.469985	0.318711	0.313141	0.272701	0.368478	0.347196	0.438127	0.440295	0.369819	0.271932	0.274203	0.357448	0.340672	0.322391	0.64456	0.674136	0.279414	0.378323	0.916186	0.274803	0.274013	0.343752	0.296032	0.346891	0.446467	0.326412	0.299914	0.489265	0.411462	0.444372	0.326875	0.388951	0.231685	0.412082	0.648126	0.36678	0.515107	0.413942	0.969484	0.248095	0.616587	0.460611	0.247585	0.972685	0.396006	0.882775	0.421846	0.286794	0.968241
White_252	0.488338	0.347347	0.319197	0.327523	0.267737	0.366009	0.328499	0.593367	0.373138	0.302123	0.314607	0.315876	0.395932	0.317386	0.631667	0.711574	0.303036	0.360935	0.914089	0.273993	0.289782	0.325901	0.34985	0.355577	0.50616	0.349018	0.32237	0.492739	0.363921	0.448499	0.285936	0.389512	0.335266	0.366285	0.65963	0.349723	0.456535	0.36672	0.974988	0.284551	0.664619	0.373041	0.285368	0.977662	0.252713	0.880754	0.384793	0.326733	0.973967
White_253	0.369746	0.296994	0.283524	0.264085	0.299017	0.189994	0.3035	0.518655	0.345101	0.20381	0.205519	0.296158	0.32512	0.26281	0.589838	0.639783	0.113733	0.241365	0.900866	0.10209	0.187306	0.289951	0.237215	0.262011	0.501959	0.248713	0.215581	0.412394	0.351158	0.352753	0.242178	0.338674	0.215243	0.345646	0.605448	0.231661	0.49107	0.369889	0.973382	0.142615	0.592817	0.398751	0.15442	0.976128	0.310424	0.858163	0.362975	0.174591	0.972146
White_254	0.794122	0.838799	0.837363	0.830128	0.84521	0.788008	0.818167	0.8389	0.859233	0.81487	0.832612	0.832514	0.84199	0.822952	0.828244	0.857449	0.804539	0.797408	0.919995	0.7937	0.815124	0.84288	0.834118	0.809885	0.76349	0.843749	0.841143	0.871884	0.868188	0.860404	0.843357	0.858253	0.830764	0.872945	0.866042	0.769037	0.882498	0.87003	0.867704	0.796861	0.843786	0.877901	0.820085	0.876008	0.750559	0.907994	0.883408	0.798903	0.869735
White_255	0.521337	0.129546	0.117132	0.250575	0.233788	0.366949	0.375103	0.588179	0.190349	0.186108	0.152964	0.250917	0.132004	0.187227	0.649832	0.705296	0.237591	0.355159	0.926522	0.238928	0.165214	0.208102	0.246939	0.240398	0.617428	0.229428	0.204896	0.432523	0.222267	0.354811	0.185915	0.284072	0.189478	0.222203	0.668732	0.383181	0.403923	0.263922	0.980263	0.18349	0.675245	0.31595	0.194734	0.9824	0.305042	0.898915	0.33292	0.265209	0.979455
White_256	0.564223	0.376661	0.349458	0.346426	0.313478	0.441133	0.239448	0.676049	0.348483	0.301547	0.336056	0.28258	0.423135	0.34235	0.7254	0.755877	0.334751	0.430966	0.937023	0.339398	0.331459	0.32096	0.353426	0.412499	0.653601	0.35946	0.355596	0.462599	0.305573	0.449966	0.259415	0.315573	0.384519	0.305426	0.668873	0.482806	0.531324	0.318739	0.984149	0.324262	0.703142	0.318483	0.306511	0.985855	0.411315	0.906291	0.299409	0.388109	0.98351
White_257	0.488031	0.221676	0.25971	0.29218	0.279111	0.359822	0.367443	0.613956	0.257263	0.195319	0.259177	0.262366	0.285221	0.232955	0.654452	0.68049	0.256513	0.376954	0.92069	0.211155	0.188651	0.225001	0.29403	0.266271	0.58977	0.281495	0.260526	0.474131	0.261229	0.409604	0.235076	0.183632	0.227223	0.272537	0.642977	0.367681	0.417031	0.30058	0.977191	0.239217	0.644123	0.374174	0.220362	0.979467	0.364017	0.896805	0.323905	0.220021	0.976044
White_258	0.395176	0.304132	0.290426	0.274459	0.298162	0.218679	0.313621	0.518477	0.342137	0.234651	0.178777	0.285459	0.364634	0.288892	0.584112	0.63768	0.0919872	0.255064	0.906609	0.158647	0.216559	0.291622	0.203885	0.306163	0.524821	0.204269	0.196547	0.382339	0.354282	0.331062	0.247278	0.353563	0.220993	0.327363	0.612556	0.274518	0.483567	0.354335	0.975181	0.163227	0.616164	0.369371	0.150534	0.977593	0.338039	0.861735	0.3487	0.195243	0.973873
White_259	0.355933	0.325412	0.324748	0.27134	0.311521	0.191691	0.326064	0.502552	0.397551	0.253106	0.285451	0.302363	0.357257	0.29619	0.576574	0.612127	0.207435	0.232587	0.892928	0.188018	0.263523	0.330867	0.269424	0.28862	0.443834	0.287788	0.292098	0.457758	0.415756	0.415065	0.343963	0.399602	0.263313	0.425236	0.62008	0.201022	0.456869	0.410159	0.96867	0.203519	0.578722	0.449874	0.24581	0.972017	0.323487	0.850766	0.439169	0.206315	0.96738
White_260	0.650061	0.49392	0.523035	0.471855	0.554076	0.587395	0.610748	0.612744	0.540489	0.517134	0.572457	0.529971	0.519021	0.481162	0.773798	0.586345	0.577437	0.528277	0.942999	0.542797	0.543764	0.485256	0.555493	0.406492	0.59242	0.537482	0.5468	0.645728	0.509236	0.611695	0.563734	0.552946	0.476663	0.548401	0.75404	0.551781	0.486138	0.523761	0.970622	0.567425	0.737706	0.544743	0.537408	0.973739	0.617301	0.926187	0.534844	0.516512	0.969413
White_261	0.656166	0.260137	0.2748	0.403051	0.317097	0.541778	0.393152	0.715767	0.25989	0.373187	0.346789	0.271116	0.362141	0.310742	0.746268	0.769233	0.436454	0.46791	0.947644	0.413466	0.405722	0.247363	0.377024	0.408448	0.705196	0.314484	0.360888	0.450233	0.160321	0.420942	0.296804	0.326692	0.360802	0.264529	0.725334	0.53192	0.355442	0.221285	0.987272	0.407602	0.766039	0.263035	0.375518	0.988633	0.468834	0.930811	0.239791	0.431295	0.986752
White_262	0.535125	0.219811	0.182296	0.189183	0.21145	0.371209	0.339944	0.602571	0.184589	0.226875	0.247307	0.216311	0.240413	0.207574	0.685243	0.71759	0.275321	0.393247	0.930816	0.258009	0.228076	0.182474	0.280201	0.281788	0.618849	0.284842	0.240771	0.458919	0.187846	0.394334	0.19819	0.230821	0.225969	0.276966	0.654994	0.398255	0.370242	0.215068	0.981974	0.250019	0.667072	0.273578	0.240975	0.983909	0.352739	0.90578	0.214106	0.263949	0.98124
White_263	0.439847	0.207178	0.19918	0.225573	0.235944	0.270052	0.304738	0.561313	0.266041	0.129099	0.173987	0.229241	0.242726	0.201561	0.631721	0.67069	0.115081	0.310164	0.914939	0.159949	0.114008	0.215174	0.237381	0.239905	0.554648	0.262245	0.221952	0.443549	0.283173	0.38401	0.186905	0.29139	0.188817	0.273972	0.612831	0.305338	0.441197	0.295897	0.977149	0.124075	0.628151	0.330981	0.1259	0.979614	0.280215	0.87862	0.310226	0.163585	0.976199
White_264	0.865	0.943141	0.94758	0.935733	0.950588	0.900787	0.94086	0.90098	0.954879	0.934847	0.945233	0.945938	0.943484	0.934556	0.841237	0.828802	0.930648	0.907256	0.873799	0.926766	0.936233	0.946178	0.938007	0.918537	0.812814	0.943797	0.944423	0.930646	0.959492	0.934356	0.951668	0.94646	0.939808	0.960154	0.945815	0.891545	0.951562	0.959089	0.495087	0.930349	0.921103	0.962981	0.939087	0.536639	0.923162	0.869754	0.962465	0.923969	0.479171
White_265	0.559368	0.312284	0.352981	0.355939	0.2043	0.434857	0.411193	0.644738	0.384973	0.320126	0.360914	0.324293	0.414399	0.269688	0.689667	0.687316	0.363814	0.378758	0.928622	0.33515	0.329508	0.2934	0.390565	0.311455	0.620955	0.356201	0.345457	0.484708	0.321637	0.450476	0.319356	0.3512	0.341496	0.330869	0.654825	0.429077	0.199303	0.361319	0.979901	0.334897	0.692031	0.404732	0.30415	0.982057	0.43613	0.902262	0.349407	0.33854	0.979108
White_266	0.526517	0.296513	0.305989	0.264006	0.356903	0.436946	0.391153	0.56093	0.354196	0.283254	0.379306	0.31479	0.367449	0.289177	0.70414	0.716208	0.37238	0.412744	0.929336	0.333966	0.316951	0.292706	0.368169	0.338674	0.541012	0.384499	0.393267	0.527661	0.339866	0.497265	0.341377	0.358213	0.327682	0.396363	0.684879	0.410279	0.468654	0.325199	0.976825	0.344358	0.661504	0.388501	0.331737	0.979331	0.404703	0.904089	0.312228	0.308062	0.975867
White_267	0.49477	0.382274	0.367758	0.305993	0.417521	0.388072	0.447702	0.41886	0.41345	0.301832	0.365978	0.395735	0.397684	0.368163	0.673433	0.680958	0.336012	0.423116	0.91704	0.337442	0.308546	0.399413	0.370486	0.389918	0.413783	0.412609	0.387257	0.549002	0.464749	0.508303	0.377093	0.425669	0.33349	0.464923	0.665926	0.418781	0.548654	0.464549	0.965777	0.314634	0.631258	0.49834	0.328021	0.969415	0.426495	0.88563	0.465013	0.334847	0.9644
White_268	0.477556	0.159215	0.134122	0.193421	0.218487	0.323038	0.347678	0.554027	0.203083	0.150506	0.186107	0.232427	0.194612	0.185004	0.652835	0.690347	0.239238	0.360783	0.924066	0.230999	0.144228	0.195425	0.238459	0.235391	0.58079	0.24659	0.214959	0.45151	0.242046	0.392649	0.207328	0.279236	0.165947	0.256329	0.650448	0.343276	0.412891	0.253954	0.97916	0.191587	0.652749	0.301128	0.17709	0.981403	0.291652	0.895384	0.27976	0.208808	0.97832
White_269	0.440166	0.590017	0.586071	0.603324	0.580202	0.502086	0.624211	0.670684	0.60832	0.568608	0.512739	0.600223	0.623341	0.592255	0.28436	0.754277	0.499634	0.496952	0.818051	0.544344	0.563639	0.576253	0.491455	0.609134	0.670669	0.477976	0.507262	0.335215	0.599835	0.371315	0.551558	0.618308	0.52729	0.58652	0.736085	0.509613	0.679151	0.615384	0.953802	0.537034	0.75558	0.636288	0.518019	0.958744	0.614035	0.733463	0.627023	0.565005	0.951884
White_270	0.521521	0.246597	0.239553	0.207872	0.239071	0.385706	0.34678	0.608868	0.247134	0.263006	0.232894	0.265084	0.314809	0.259213	0.680528	0.717139	0.259597	0.409975	0.934378	0.270019	0.236469	0.238852	0.310654	0.320436	0.631252	0.294468	0.233279	0.46131	0.257942	0.40366	0.216435	0.26567	0.229393	0.23972	0.646351	0.423897	0.411677	0.291275	0.981943	0.274692	0.677985	0.312754	0.217874	0.98363	0.35653	0.902132	0.217	0.281689	0.980921
White_271	0.709046	0.639681	0.652573	0.688773	0.706029	0.68179	0.697423	0.779482	0.688105	0.674303	0.695755	0.659053	0.643371	0.6132	0.751093	0.451565	0.70217	0.627245	0.931797	0.664258	0.683766	0.671306	0.700724	0.543612	0.652587	0.715369	0.717702	0.788587	0.71433	0.772001	0.724064	0.723099	0.697753	0.750986	0.832817	0.629229	0.673307	0.693122	0.939148	0.667812	0.81425	0.725174	0.709919	0.945581	0.592768	0.918205	0.773148	0.661416	0.936678
White_272	0.53192	0.281241	0.317498	0.364148	0.337063	0.406201	0.437288	0.6066	0.345351	0.303944	0.27702	0.334488	0.378299	0.261752	0.636931	0.644682	0.330397	0.311492	0.923186	0.296608	0.32548	0.280628	0.303516	0.305869	0.592366	0.283706	0.283614	0.459733	0.332595	0.414435	0.291654	0.358526	0.254023	0.359018	0.653562	0.403101	0.381064	0.347269	0.976843	0.29506	0.675759	0.416679	0.262033	0.979232	0.441868	0.896833	0.380601	0.308498	0.975941
White_273	0.416887	0.305011	0.282028	0.198774	0.271694	0.239544	0.294718	0.521779	0.337236	0.220757	0.231374	0.265757	0.330085	0.253754	0.614775	0.6544	0.183265	0.281831	0.905492	0.16773	0.205898	0.291468	0.272165	0.287756	0.49719	0.290252	0.248248	0.453603	0.356029	0.39503	0.242578	0.33775	0.240112	0.351711	0.608899	0.258686	0.463864	0.367677	0.973777	0.163986	0.574823	0.381563	0.182602	0.976586	0.314047	0.867296	0.358841	0.189604	0.972702
White_274	0.477129	0.339839	0.306409	0.31865	0.294307	0.354369	0.184394	0.61779	0.336703	0.283981	0.340908	0.225742	0.385629	0.317399	0.645488	0.709387	0.292131	0.373747	0.91693	0.281763	0.295051	0.282893	0.351215	0.347069	0.557575	0.365517	0.355388	0.506448	0.311247	0.469679	0.290612	0.314866	0.373722	0.35818	0.664169	0.34582	0.483705	0.329056	0.978233	0.282654	0.676086	0.303535	0.279423	0.980582	0.243113	0.885396	0.343232	0.332957	0.977339
White_275	0.450008	0.248448	0.225353	0.28599	0.245329	0.276278	0.334994	0.535472	0.282087	0.169986	0.135412	0.249885	0.29325	0.231817	0.621732	0.673301	0.143871	0.303181	0.915788	0.177697	0.141123	0.236329	0.213878	0.286685	0.573327	0.204746	0.17319	0.385982	0.280838	0.326071	0.17465	0.301982	0.189975	0.264303	0.629701	0.309537	0.442159	0.301412	0.97827	0.109944	0.635784	0.347576	0.090959	0.980474	0.315093	0.879768	0.329113	0.196813	0.977337
White_276	0.359128	0.424433	0.414491	0.30986	0.303341	0.257794	0.384183	0.576568	0.462571	0.341262	0.337195	0.405558	0.464967	0.389384	0.656137	0.659984	0.291032	0.307261	0.898044	0.26414	0.332186	0.389869	0.369784	0.391513	0.501243	0.39039	0.355876	0.504384	0.461999	0.480249	0.37331	0.449235	0.342283	0.433262	0.621359	0.294965	0.470669	0.478839	0.970746	0.276566	0.57646	0.484577	0.285714	0.973884	0.423564	0.846335	0.450008	0.300819	0.969553
White_277	0.800867	0.920597	0.920793	0.89888	0.920374	0.84211	0.911874	0.727826	0.93012	0.90277	0.910909	0.919765	0.924195	0.910741	0.866447	0.899796	0.888348	0.864276	0.895915	0.884387	0.901934	0.917112	0.905046	0.900097	0.795118	0.909489	0.911352	0.893454	0.934064	0.891507	0.920561	0.920694	0.905832	0.933559	0.914635	0.839773	0.938425	0.93468	0.877949	0.891654	0.883374	0.939028	0.900124	0.864904	0.888532	0.887211	0.936791	0.887172	0.850401
White_278	0.690247	0.356759	0.327409	0.446597	0.37966	0.582128	0.456981	0.738376	0.267004	0.424771	0.381081	0.367627	0.368818	0.419877	0.789201	0.814	0.478779	0.559438	0.958254	0.474993	0.443682	0.360667	0.406455	0.507687	0.765257	0.355085	0.385502	0.498908	0.245476	0.458228	0.35161	0.366172	0.410218	0.27928	0.760095	0.610032	0.41571	0.25815	0.989806	0.449786	0.794814	0.268486	0.419887	0.990892	0.515612	0.939976	0.293913	0.499729	0.989422
White_279	0.548108	0.118902	0.100328	0.239438	0.240584	0.390589	0.379589	0.614099	0.179785	0.214443	0.188895	0.240051	0.131674	0.17633	0.671007	0.720166	0.264611	0.3965	0.930291	0.246418	0.188942	0.20619	0.298553	0.247281	0.636215	0.260687	0.245368	0.46802	0.193262	0.390661	0.211445	0.260493	0.212725	0.240272	0.685789	0.414501	0.383738	0.247962	0.980902	0.214621	0.689352	0.295808	0.237625	0.982967	0.321257	0.906378	0.309764	0.293285	0.980129
White_280	0.607871	0.185377	0.154038	0.290588	0.26201	0.462814	0.405553	0.652064	0.143938	0.279105	0.233865	0.231918	0.165941	0.246824	0.712358	0.761434	0.324115	0.4573	0.940468	0.323471	0.254489	0.234171	0.308878	0.332358	0.676146	0.281211	0.25706	0.48882	0.191514	0.391336	0.236296	0.282945	0.258029	0.259319	0.725151	0.475991	0.356226	0.203524	0.984692	0.292193	0.728758	0.246564	0.293542	0.986343	0.357213	0.920343	0.307893	0.353766	0.984062
White_281	0.498323	0.120782	0.126873	0.252076	0.231486	0.351167	0.388415	0.590163	0.206372	0.166201	0.153073	0.24692	0.160901	0.1821	0.637753	0.691308	0.216218	0.350779	0.924337	0.218444	0.144042	0.193938	0.240186	0.233212	0.602709	0.226617	0.210403	0.444459	0.219778	0.377121	0.206192	0.285709	0.157471	0.227395	0.656528	0.369949	0.396116	0.252915	0.979254	0.192803	0.668188	0.318744	0.19091	0.981381	0.311193	0.896811	0.336596	0.210237	0.97828
White_282	0.723701	0.823932	0.825658	0.800617	0.820402	0.70971	0.806961	0.79884	0.835246	0.783568	0.80112	0.819569	0.83454	0.804786	0.814675	0.812499	0.757707	0.74643	0.907985	0.747697	0.784148	0.812564	0.787456	0.792058	0.748475	0.795705	0.795207	0.821157	0.847059	0.808962	0.812872	0.814839	0.793255	0.843896	0.414836	0.716202	0.863769	0.849902	0.963439	0.763895	0.336454	0.86048	0.77576	0.962855	0.80289	0.885913	0.850054	0.766676	0.959086
White_283	0.586376	0.350554	0.32783	0.415955	0.337778	0.44489	0.412001	0.639869	0.299387	0.361614	0.201622	0.376062	0.391396	0.38568	0.709722	0.748952	0.288785	0.428041	0.939329	0.334919	0.352545	0.334634	0.234021	0.469778	0.674715	0.177226	0.172218	0.311424	0.251353	0.258929	0.200176	0.340799	0.257877	0.214915	0.697391	0.478504	0.467609	0.327362	0.985716	0.307081	0.732963	0.32192	0.25875	0.987257	0.456454	0.911356	0.310153	0.393339	0.985111
White_284	0.579398	0.409719	0.439304	0.37677	0.437428	0.489709	0.546167	0.325818	0.481478	0.419623	0.422059	0.456219	0.484759	0.429361	0.694364	0.723625	0.435015	0.489197	0.926521	0.409604	0.408353	0.421589	0.458957	0.447696	0.470296	0.455872	0.452013	0.586743	0.486887	0.545579	0.438509	0.494999	0.395196	0.491754	0.685152	0.485144	0.529633	0.481473	0.963177	0.421473	0.670933	0.53614	0.410486	0.967112	0.503239	0.899534	0.507365	0.403369	0.961656
White_285	0.551243	0.369296	0.352833	0.316017	0.278828	0.424819	0.429484	0.58506	0.403856	0.365542	0.414348	0.348053	0.409519	0.352378	0.67714	0.719356	0.4117	0.421545	0.920819	0.368491	0.388333	0.3651	0.422162	0.371785	0.599248	0.433263	0.424747	0.573805	0.401604	0.531181	0.409359	0.444303	0.394272	0.476702	0.705349	0.425757	0.271932	0.406437	0.976727	0.374639	0.668911	0.441059	0.400333	0.979168	0.416658	0.894008	0.449008	0.353494	0.975822
White_286	0.601736	0.204281	0.193497	0.306144	0.253558	0.464741	0.353969	0.656627	0.188798	0.289516	0.202998	0.266784	0.255821	0.278994	0.720372	0.761489	0.308507	0.463529	0.943825	0.333979	0.265025	0.220986	0.290056	0.371091	0.69028	0.232443	0.21168	0.423308	0.162955	0.348415	0.1981	0.255205	0.254199	0.145021	0.702606	0.492083	0.39467	0.247286	0.986	0.302734	0.732143	0.255528	0.250625	0.987494	0.353931	0.915996	0.239261	0.363722	0.985411
White_287	0.597198	0.235027	0.212799	0.335358	0.239985	0.462158	0.368471	0.66064	0.186903	0.263211	0.24893	0.282504	0.245993	0.280325	0.726445	0.757416	0.334959	0.445236	0.941201	0.323609	0.265026	0.221298	0.276831	0.366503	0.694518	0.218255	0.222907	0.420491	0.141053	0.328617	0.183341	0.225625	0.254995	0.171195	0.707868	0.488706	0.372072	0.24	0.985451	0.301468	0.728793	0.256701	0.268062	0.987021	0.388217	0.919576	0.268499	0.357159	0.98486
White_288	0.627969	0.568111	0.589087	0.568417	0.633823	0.577099	0.636692	0.700765	0.638577	0.569624	0.63951	0.595599	0.561021	0.53874	0.708448	0.643541	0.609576	0.571137	0.913615	0.558345	0.571926	0.599998	0.627864	0.506235	0.653855	0.662681	0.645221	0.746221	0.66244	0.715247	0.647558	0.639811	0.607332	0.69685	0.773469	0.537372	0.669529	0.659965	0.935562	0.58076	0.736145	0.691844	0.620613	0.941477	0.550308	0.897163	0.689969	0.540914	0.932204
White_289	0.400048	0.45732	0.437166	0.495686	0.423561	0.378703	0.489383	0.636553	0.441644	0.430037	0.353144	0.450412	0.497465	0.45271	0.572798	0.735087	0.357784	0.365615	0.903899	0.407124	0.440024	0.425172	0.332416	0.512678	0.628168	0.280394	0.315656	0.102068	0.394769	0.103163	0.337567	0.423642	0.369707	0.392832	0.69759	0.395601	0.554431	0.445376	0.97683	0.385402	0.73065	0.458216	0.367147	0.979338	0.523932	0.860912	0.423703	0.451032	0.975867
White_290	0.787132	0.802094	0.793732	0.781369	0.78615	0.776589	0.717216	0.832782	0.805844	0.779354	0.801827	0.758526	0.810403	0.780733	0.823488	0.855041	0.780498	0.780893	0.942207	0.762647	0.784164	0.791518	0.800908	0.784096	0.768017	0.808197	0.809908	0.831757	0.803171	0.828107	0.787862	0.792658	0.810973	0.818404	0.244739	0.759092	0.833268	0.792906	0.976833	0.777162	0.232695	0.799102	0.782501	0.976123	0.723034	0.927756	0.801016	0.778318	0.973479
White_291	0.664678	0.651869	0.67363	0.641869	0.709376	0.629523	0.7148	0.742666	0.711174	0.642743	0.705174	0.68013	0.643284	0.617325	0.740934	0.514347	0.670517	0.625143	0.915052	0.629113	0.641312	0.681304	0.702217	0.541007	0.684299	0.727826	0.719409	0.797864	0.734818	0.775094	0.723451	0.705318	0.679145	0.759319	0.794522	0.603847	0.708375	0.734755	0.915266	0.648426	0.753818	0.762642	0.681693	0.923301	0.638642	0.898074	0.75581	0.607008	0.911631
White_292	0.824063	0.854058	0.851819	0.841494	0.841934	0.818934	0.797774	0.857147	0.86816	0.828364	0.848012	0.830585	0.866285	0.836922	0.850112	0.875268	0.825722	0.823518	0.938927	0.815708	0.831249	0.844953	0.847315	0.830968	0.739118	0.853018	0.85164	0.873218	0.86273	0.866294	0.842966	0.855724	0.851711	0.861964	0.434741	0.805809	0.888317	0.866921	0.968125	0.823469	0.408047	0.866413	0.831254	0.968315	0.780499	0.925124	0.865257	0.826276	0.964494
White_293	0.414143	0.539317	0.566264	0.623022	0.565686	0.494744	0.607089	0.699522	0.569164	0.56462	0.489741	0.560853	0.607831	0.554112	0.482692	0.760483	0.498168	0.441908	0.881495	0.522507	0.579212	0.531042	0.451421	0.596656	0.667643	0.407446	0.464949	0.1876	0.526497	0.25195	0.509689	0.572583	0.492259	0.527841	0.759087	0.478435	0.608122	0.566075	0.971111	0.52553	0.7797	0.585077	0.521133	0.974222	0.631695	0.83265	0.588594	0.555282	0.969918
White_294	0.495592	0.623053	0.619432	0.598987	0.547045	0.442124	0.588705	0.657092	0.652116	0.558012	0.582209	0.60568	0.640701	0.585828	0.649204	0.703442	0.504828	0.460532	0.888591	0.490016	0.568298	0.588982	0.544332	0.568653	0.574666	0.56317	0.580289	0.624735	0.656622	0.605238	0.604094	0.631599	0.580056	0.672738	0.721417	0.424192	0.563606	0.660018	0.963739	0.512328	0.691893	0.679802	0.543715	0.967344	0.524358	0.852224	0.688751	0.520913	0.962254
White_295	0.447929	0.341608	0.351641	0.390703	0.354954	0.344994	0.279663	0.594999	0.389071	0.286758	0.335533	0.261941	0.426113	0.319859	0.596694	0.659108	0.302813	0.306095	0.906291	0.264312	0.334914	0.299176	0.341063	0.336844	0.494758	0.335694	0.359872	0.485194	0.364465	0.450936	0.313588	0.38959	0.329624	0.427318	0.669006	0.298412	0.472511	0.364575	0.974051	0.270027	0.670246	0.37855	0.284186	0.976787	0.24513	0.881935	0.436058	0.299528	0.972974
White_296	0.560861	0.189549	0.153927	0.246528	0.198041	0.407545	0.303865	0.610868	0.147378	0.207981	0.162315	0.199556	0.240948	0.199097	0.685695	0.730808	0.25187	0.391371	0.933469	0.273966	0.202922	0.177884	0.246471	0.307148	0.642733	0.216836	0.189589	0.398637	0.160549	0.345882	0.114279	0.223758	0.218431	0.187433	0.665191	0.435742	0.389719	0.191336	0.98354	0.229389	0.692895	0.24501	0.193751	0.985317	0.314714	0.905432	0.241744	0.307099	0.982873
White_297	0.611485	0.325941	0.271878	0.263638	0.299916	0.476631	0.370799	0.653238	0.259052	0.339149	0.315894	0.282179	0.351088	0.340954	0.756081	0.77549	0.377535	0.507656	0.947353	0.370875	0.338137	0.288752	0.364859	0.415949	0.681598	0.34298	0.313173	0.470937	0.226845	0.426417	0.253598	0.315928	0.314351	0.293775	0.702823	0.510869	0.41152	0.191568	0.986088	0.365688	0.721281	0.183225	0.309579	0.987594	0.443118	0.924022	0.170894	0.391512	0.985531
White_298	0.65308	0.311437	0.264812	0.393137	0.330158	0.530795	0.418292	0.715262	0.243301	0.373199	0.325667	0.29012	0.313478	0.360795	0.757112	0.793162	0.423148	0.51611	0.953564	0.423562	0.387971	0.289247	0.368495	0.445588	0.728507	0.299103	0.352465	0.493447	0.199445	0.431841	0.32051	0.335275	0.347704	0.263753	0.745186	0.554658	0.398919	0.209473	0.988939	0.405632	0.773052	0.205796	0.367124	0.990119	0.454181	0.934593	0.25944	0.435501	0.988487
White_299	0.692736	0.840369	0.841023	0.830676	0.833802	0.739233	0.823843	0.821667	0.85859	0.815098	0.819627	0.83353	0.852827	0.826277	0.440301	0.844936	0.781205	0.743442	0.462352	0.785439	0.815941	0.835978	0.807741	0.820368	0.782855	0.811447	0.815938	0.754613	0.859086	0.769326	0.830192	0.850066	0.821579	0.857035	0.858485	0.737906	0.873505	0.861342	0.84266	0.790737	0.832091	0.869197	0.806952	0.858081	0.821896	0.276197	0.870931	0.801892	0.835781
White_300	0.721109	0.401332	0.360178	0.466141	0.413675	0.617093	0.472024	0.764369	0.309009	0.466988	0.398625	0.403486	0.408787	0.457789	0.812408	0.838346	0.492717	0.601763	0.963055	0.511706	0.461449	0.400486	0.453675	0.548493	0.78902	0.395614	0.39826	0.514433	0.271049	0.479286	0.360156	0.406024	0.444831	0.262869	0.779156	0.64462	0.460271	0.294385	0.991369	0.484603	0.814946	0.271731	0.436201	0.9923	0.53863	0.94341	0.254661	0.541341	0.991036
White_301	0.609812	0.168937	0.183084	0.315978	0.269493	0.47248	0.396966	0.667174	0.155379	0.28476	0.267258	0.210954	0.22429	0.238991	0.710052	0.750175	0.338741	0.427024	0.939633	0.320073	0.294037	0.20123	0.307084	0.341265	0.676397	0.233147	0.254981	0.461962	0.148586	0.382626	0.2434	0.267836	0.267287	0.220412	0.717203	0.467481	0.318331	0.193942	0.984903	0.316721	0.732199	0.254471	0.292605	0.986521	0.39654	0.921786	0.275917	0.344144	0.984299
White_302	0.662659	0.304699	0.263106	0.378108	0.339649	0.543809	0.411207	0.711634	0.211174	0.370922	0.313652	0.315657	0.306303	0.366648	0.769259	0.802117	0.412053	0.519719	0.954252	0.429954	0.370258	0.30434	0.348756	0.466551	0.742338	0.300323	0.317018	0.457298	0.196743	0.403893	0.28743	0.331618	0.347734	0.234205	0.747022	0.571179	0.388858	0.198167	0.988999	0.39934	0.778955	0.193654	0.34632	0.990193	0.45673	0.933439	0.223615	0.454369	0.988567
White_303	0.359936	0.29876	0.293111	0.236187	0.322544	0.202813	0.392178	0.498349	0.36612	0.238215	0.269899	0.306399	0.305355	0.28547	0.555224	0.622937	0.215704	0.215908	0.893172	0.217132	0.246392	0.322977	0.24189	0.286273	0.454988	0.259376	0.264437	0.371853	0.393528	0.320706	0.322954	0.375897	0.234106	0.411887	0.632121	0.203238	0.479731	0.400999	0.969182	0.208946	0.606696	0.441639	0.237145	0.972465	0.348688	0.853513	0.426191	0.216503	0.967947
White_304	0.574905	0.239285	0.219165	0.305776	0.23572	0.424078	0.35105	0.627357	0.224069	0.254877	0.191304	0.278518	0.284685	0.269583	0.704238	0.73774	0.283876	0.42464	0.938643	0.309218	0.239575	0.219672	0.244502	0.359037	0.66713	0.192946	0.183497	0.385837	0.186944	0.314703	0.148674	0.27576	0.229211	0.143671	0.675925	0.451003	0.395712	0.264782	0.984714	0.275474	0.711595	0.264673	0.213246	0.986365	0.376704	0.910993	0.248869	0.316275	0.984097
White_305	0.778449	0.852116	0.860213	0.856424	0.872153	0.78747	0.84393	0.847577	0.880809	0.833721	0.8525	0.855478	0.853704	0.831654	0.83214	0.827215	0.828222	0.788313	0.907911	0.815238	0.838493	0.852974	0.842992	0.809032	0.698268	0.855369	0.857715	0.884135	0.889812	0.876819	0.871956	0.876617	0.840784	0.89426	0.571512	0.761384	0.878831	0.888026	0.946907	0.824378	0.518182	0.899573	0.843351	0.949083	0.808742	0.897058	0.902713	0.81539	0.942691
White_306	0.435214	0.283392	0.277685	0.317628	0.296613	0.287637	0.181125	0.586924	0.329266	0.223888	0.286271	0.1981	0.362954	0.273182	0.607628	0.67718	0.245174	0.304708	0.90697	0.194249	0.253325	0.26482	0.333012	0.297984	0.513251	0.316256	0.335994	0.495872	0.312052	0.455626	0.292229	0.329286	0.312036	0.350279	0.646141	0.316682	0.462617	0.314887	0.975745	0.213148	0.641677	0.34918	0.242555	0.978308	0.230454	0.875641	0.388722	0.262284	0.97469
White_307	0.551562	0.80973	0.818317	0.776092	0.82669	0.661914	0.779942	0.460138	0.841514	0.78442	0.802354	0.803307	0.82416	0.792761	0.675748	0.786258	0.756198	0.692213	0.8351	0.745956	0.790444	0.802185	0.791411	0.767898	0.413522	0.800365	0.808387	0.753575	0.85062	0.767745	0.826626	0.822236	0.792475	0.858863	0.827201	0.650144	0.851918	0.8492	0.859934	0.761439	0.768196	0.86047	0.785653	0.867766	0.747955	0.804942	0.859847	0.749987	0.85257
White_308	0.330413	0.452732	0.435888	0.459093	0.423211	0.376273	0.50091	0.617524	0.452183	0.434303	0.343436	0.45645	0.494052	0.446358	0.499717	0.721827	0.340434	0.368264	0.884383	0.400243	0.422456	0.428144	0.342058	0.500191	0.617386	0.304038	0.303069	0.12227	0.432607	0.161915	0.344345	0.44719	0.367946	0.408967	0.691323	0.393742	0.560155	0.472843	0.971538	0.385673	0.713707	0.48506	0.359157	0.974599	0.517732	0.829051	0.452913	0.442151	0.970339
White_309	0.58303	0.221867	0.19828	0.284992	0.204611	0.437256	0.347298	0.644013	0.189797	0.252414	0.211674	0.270253	0.250859	0.238479	0.7118	0.753654	0.280057	0.41951	0.935937	0.304964	0.241283	0.214804	0.270544	0.332996	0.671699	0.238833	0.201983	0.394759	0.15191	0.326681	0.149492	0.246333	0.246665	0.168226	0.685844	0.464617	0.373303	0.218061	0.984569	0.268993	0.712882	0.239286	0.251202	0.986236	0.355062	0.908772	0.245063	0.331302	0.983947
White_310	0.638022	0.262155	0.229015	0.329592	0.269831	0.499239	0.351326	0.683563	0.197742	0.335593	0.265419	0.237634	0.279072	0.322556	0.737186	0.786257	0.354558	0.491142	0.947237	0.376744	0.321676	0.280372	0.332378	0.41965	0.711032	0.294559	0.291036	0.470058	0.182441	0.407346	0.230218	0.315494	0.327713	0.248685	0.728126	0.532952	0.377463	0.197366	0.987272	0.345619	0.754992	0.168984	0.306981	0.988647	0.388621	0.92292	0.281256	0.413281	0.986758
White_311	0.469892	0.206265	0.186286	0.19279	0.264464	0.30283	0.379149	0.528824	0.273723	0.199911	0.184599	0.271577	0.207544	0.198255	0.629791	0.678579	0.22061	0.35683	0.918125	0.200087	0.148754	0.2472	0.261362	0.228014	0.55889	0.273328	0.228001	0.457526	0.303316	0.390043	0.203705	0.311973	0.192832	0.292192	0.629286	0.326756	0.45082	0.317702	0.975704	0.183777	0.628143	0.355567	0.189797	0.978312	0.299562	0.886157	0.332117	0.191514	0.974691
White_312	0.61308	0.245479	0.204396	0.321659	0.234554	0.478164	0.310466	0.673775	0.19164	0.299967	0.262404	0.245897	0.306341	0.298475	0.729695	0.76354	0.358292	0.450288	0.944266	0.357668	0.321066	0.210228	0.292115	0.387479	0.696963	0.254081	0.284318	0.40069	0.10243	0.371903	0.208359	0.262955	0.298441	0.219755	0.693821	0.511926	0.384651	0.158782	0.986659	0.330138	0.737912	0.204071	0.289484	0.98808	0.393459	0.920456	0.208026	0.390165	0.986106
White_313	0.471746	0.255892	0.226029	0.295331	0.288171	0.339637	0.230196	0.57111	0.294579	0.219035	0.251644	0.200264	0.299127	0.245429	0.588061	0.684761	0.272302	0.348627	0.91431	0.235328	0.226483	0.251961	0.301456	0.275526	0.520548	0.30661	0.319278	0.486416	0.307669	0.443573	0.280609	0.341965	0.283388	0.34222	0.666429	0.318615	0.470123	0.313117	0.976492	0.229573	0.66706	0.345862	0.242154	0.979001	0.150406	0.885189	0.378306	0.284283	0.975507
White_314	0.706083	0.552756	0.545703	0.593603	0.593406	0.645051	0.617811	0.749966	0.552841	0.573943	0.589927	0.544366	0.560523	0.57066	0.76921	0.80265	0.614309	0.618412	0.941742	0.593395	0.590873	0.567966	0.580194	0.605145	0.740604	0.576023	0.599634	0.69225	0.565891	0.659089	0.603005	0.606899	0.578569	0.634221	0.335084	0.650772	0.621059	0.556095	0.980023	0.59288	0.399272	0.582309	0.59761	0.978951	0.613136	0.927034	0.63569	0.603939	0.976721
White_315	0.517783	0.158466	0.125923	0.251735	0.211264	0.365659	0.345529	0.57673	0.180646	0.143122	0.177056	0.223033	0.169076	0.165644	0.651715	0.702825	0.238567	0.35769	0.925335	0.239988	0.135835	0.179078	0.214455	0.241351	0.607698	0.225524	0.213403	0.426598	0.201928	0.358216	0.168703	0.267321	0.196496	0.232767	0.668043	0.374303	0.401308	0.223326	0.980217	0.17934	0.671152	0.302306	0.198176	0.982336	0.28353	0.899613	0.312333	0.239973	0.979393
White_316	0.484395	0.259701	0.231011	0.265601	0.24175	0.341192	0.227733	0.576293	0.268999	0.216974	0.251823	0.191439	0.30868	0.224891	0.618434	0.694907	0.249965	0.355885	0.915569	0.206956	0.223347	0.247385	0.300255	0.284546	0.551626	0.297197	0.274842	0.468508	0.273589	0.412671	0.218391	0.28366	0.286039	0.29732	0.661851	0.326942	0.450738	0.298554	0.978095	0.226377	0.66045	0.305199	0.23334	0.980459	0.198283	0.886956	0.317689	0.27558	0.977197
White_317	0.646781	0.261508	0.21526	0.314987	0.280935	0.509045	0.393993	0.681806	0.193496	0.316852	0.265157	0.267069	0.275386	0.29612	0.751056	0.787119	0.345009	0.497525	0.945194	0.356602	0.292371	0.272466	0.359998	0.394018	0.710821	0.336649	0.264102	0.497391	0.215799	0.413893	0.19982	0.279939	0.312118	0.275768	0.736735	0.53031	0.395771	0.205449	0.986541	0.329913	0.748761	0.206121	0.311137	0.988002	0.419261	0.923971	0.234777	0.414549	0.986002
White_318	0.916873	0.965062	0.967571	0.959541	0.969749	0.938381	0.963181	0.946708	0.972016	0.959919	0.966079	0.96656	0.965111	0.959384	0.906861	0.875415	0.957584	0.943112	0.919691	0.954641	0.96092	0.965751	0.961272	0.949256	0.886742	0.96503	0.9657	0.956442	0.975027	0.958986	0.970083	0.967097	0.962524	0.97565	0.965104	0.932629	0.970298	0.974507	0.303579	0.957351	0.947543	0.977128	0.962639	0.393323	0.952512	0.920614	0.976814	0.952939	0.370474
White_319	0.513532	0.815642	0.812104	0.773533	0.777932	0.638069	0.77177	0.780581	0.83174	0.768041	0.794361	0.800373	0.82306	0.792911	0.561421	0.766953	0.745364	0.673172	0.790009	0.732761	0.77764	0.797888	0.77287	0.768402	0.610114	0.783413	0.793627	0.721302	0.836574	0.742169	0.810334	0.808342	0.780738	0.846344	0.79231	0.626795	0.789206	0.835133	0.872453	0.745332	0.735485	0.846342	0.769114	0.883374	0.712191	0.743403	0.844048	0.740259	0.8665
White_320	0.478839	0.230233	0.196376	0.309623	0.225608	0.315709	0.328284	0.547838	0.241798	0.210903	0.145525	0.228822	0.298319	0.224874	0.617542	0.671504	0.174365	0.27946	0.91627	0.183943	0.23189	0.185917	0.160353	0.29795	0.574736	0.138888	0.147576	0.331162	0.213694	0.274719	0.166284	0.29474	0.181721	0.272479	0.648093	0.339525	0.411607	0.213147	0.979517	0.164074	0.652848	0.298827	0.163043	0.981696	0.325715	0.883655	0.315827	0.246325	0.978666
White_321	0.508875	0.152996	0.154977	0.292936	0.27727	0.363166	0.421585	0.598136	0.228385	0.190371	0.169675	0.287054	0.16457	0.220435	0.642509	0.695025	0.236763	0.368462	0.925611	0.22659	0.164933	0.235321	0.249714	0.263509	0.615243	0.226757	0.227157	0.444856	0.241551	0.36958	0.216149	0.304426	0.17177	0.247223	0.665208	0.38304	0.419214	0.288619	0.978758	0.205687	0.674869	0.361363	0.217091	0.980727	0.332932	0.899682	0.37444	0.231181	0.977516
White_322	0.616192	0.566831	0.594492	0.548966	0.640162	0.560781	0.650004	0.693835	0.634576	0.565693	0.637072	0.597737	0.555828	0.528077	0.709136	0.451003	0.599183	0.552144	0.914227	0.56084	0.563906	0.604117	0.630538	0.444625	0.634244	0.661196	0.65099	0.751984	0.665514	0.725428	0.658519	0.635983	0.607017	0.696502	0.764561	0.532822	0.633604	0.658707	0.93488	0.572123	0.71632	0.694451	0.613663	0.941589	0.584582	0.894754	0.692552	0.528005	0.932429
White_323	0.655747	0.292287	0.250224	0.346529	0.265787	0.520402	0.368048	0.698244	0.211731	0.342996	0.305691	0.257809	0.293429	0.332999	0.759346	0.792608	0.382535	0.512322	0.949082	0.400282	0.343169	0.296484	0.347539	0.438016	0.724077	0.312278	0.295203	0.482873	0.184404	0.405076	0.225414	0.305507	0.35158	0.259242	0.738236	0.54722	0.388341	0.199417	0.987902	0.367989	0.762047	0.128869	0.33359	0.989219	0.427256	0.928723	0.275079	0.42667	0.987412
White_324	0.680181	0.540303	0.513243	0.43685	0.526436	0.599758	0.566561	0.419608	0.501343	0.5252	0.541056	0.517914	0.551665	0.537655	0.7957	0.80535	0.565199	0.629238	0.952288	0.547539	0.53224	0.521577	0.554395	0.575878	0.561984	0.546354	0.529636	0.62527	0.50331	0.599451	0.505882	0.515259	0.523248	0.538887	0.754623	0.617367	0.58943	0.470467	0.972948	0.54359	0.742441	0.479433	0.517424	0.975873	0.600997	0.931579	0.466427	0.545471	0.971821
White_325	0.933139	0.969856	0.972156	0.970944	0.974457	0.950747	0.969258	0.964378	0.975749	0.966143	0.970855	0.97148	0.969735	0.965287	0.911105	0.896297	0.964157	0.95305	0.923726	0.962537	0.967034	0.971878	0.967174	0.957319	0.915406	0.969828	0.970749	0.9622	0.978479	0.964422	0.974273	0.972202	0.968839	0.978998	0.973864	0.945789	0.97441	0.978411	0.270811	0.964018	0.964681	0.980547	0.968591	0.4056	0.959194	0.924442	0.981518	0.961927	0.385773
White_326	0.561724	0.1336	0.100503	0.244486	0.231884	0.4069	0.373706	0.62269	0.158625	0.231989	0.193818	0.223581	0.160351	0.194286	0.675068	0.734339	0.271597	0.40645	0.931291	0.249687	0.191127	0.210381	0.29252	0.274758	0.646086	0.259984	0.237927	0.466545	0.182773	0.379817	0.209358	0.256721	0.228417	0.232843	0.69111	0.432379	0.37309	0.23162	0.98152	0.222102	0.695236	0.27593	0.241939	0.983407	0.312143	0.907722	0.306404	0.299869	0.98065
White_327	0.655742	0.271341	0.240809	0.354714	0.298668	0.524913	0.407185	0.694121	0.21599	0.362776	0.282603	0.282391	0.264032	0.328631	0.750553	0.791206	0.374662	0.517899	0.946997	0.374926	0.316522	0.296719	0.382221	0.413772	0.719289	0.338139	0.306063	0.511954	0.215795	0.429804	0.230367	0.320091	0.341785	0.274726	0.738637	0.547509	0.408625	0.232833	0.986735	0.353643	0.756044	0.233428	0.340098	0.987998	0.417528	0.926352	0.341522	0.434084	0.986006
White_328	0.941249	0.976737	0.97884	0.9736	0.979838	0.958386	0.975963	0.927139	0.981749	0.973619	0.9776	0.978189	0.976953	0.973405	0.910362	0.914761	0.970993	0.961572	0.826597	0.969111	0.973282	0.977845	0.974797	0.966507	0.919178	0.977251	0.977383	0.971944	0.983526	0.973085	0.980075	0.977813	0.975401	0.98365	0.970397	0.955118	0.980325	0.983542	0.113455	0.971113	0.957507	0.985175	0.975086	0.135753	0.968222	0.821057	0.984939	0.96835	0.0646261
White_329	0.649753	0.376811	0.375438	0.468142	0.476755	0.565864	0.538355	0.714262	0.414444	0.441987	0.475911	0.404425	0.357335	0.391403	0.731622	0.665095	0.522379	0.503522	0.93963	0.495896	0.467018	0.423364	0.496603	0.429314	0.707345	0.500619	0.497769	0.637249	0.453207	0.604486	0.496668	0.505361	0.476452	0.540199	0.782977	0.539239	0.508288	0.424625	0.975401	0.457507	0.77462	0.473888	0.500257	0.978	0.494667	0.922981	0.579179	0.486713	0.974403
White_330	0.489289	0.188929	0.222153	0.320007	0.324586	0.341271	0.455591	0.570413	0.303946	0.245587	0.193467	0.31248	0.197679	0.1765	0.615071	0.651043	0.251178	0.314883	0.914284	0.23133	0.223048	0.266253	0.273058	0.211573	0.55588	0.253525	0.227636	0.448532	0.319751	0.379256	0.265334	0.350453	0.202523	0.327149	0.65739	0.324539	0.401535	0.350765	0.974036	0.197444	0.660832	0.423293	0.228957	0.976443	0.367642	0.88857	0.422207	0.234058	0.972512
White_331	0.560765	0.19031	0.142303	0.23682	0.26378	0.407567	0.382645	0.618196	0.182993	0.229273	0.23904	0.231571	0.165904	0.200337	0.690447	0.732675	0.29179	0.413761	0.933445	0.280803	0.213885	0.225756	0.320219	0.269365	0.646552	0.319095	0.263787	0.503286	0.241741	0.427855	0.229387	0.285708	0.248206	0.320159	0.693733	0.430846	0.393212	0.210678	0.982268	0.252803	0.696982	0.257411	0.245879	0.98418	0.355054	0.911689	0.276524	0.310843	0.981554
White_332	0.451526	0.261216	0.252027	0.236455	0.238404	0.29323	0.268459	0.570721	0.281698	0.200722	0.189835	0.261332	0.336497	0.244561	0.646043	0.677105	0.178726	0.317485	0.91924	0.154532	0.187951	0.245486	0.259985	0.286442	0.571485	0.259186	0.218642	0.408987	0.279093	0.360156	0.172311	0.272633	0.215873	0.242455	0.599368	0.336725	0.44573	0.287244	0.979083	0.168831	0.614982	0.317994	0.139815	0.981341	0.321781	0.878786	0.260743	0.206744	0.978226
White_333	0.558251	0.205835	0.215427	0.32445	0.266345	0.436313	0.378603	0.653464	0.232594	0.270619	0.2271	0.301009	0.240627	0.292794	0.700898	0.729414	0.296222	0.428638	0.940515	0.312795	0.251291	0.228476	0.290158	0.34828	0.677632	0.240802	0.24886	0.434324	0.187526	0.372795	0.245233	0.27845	0.208629	0.186583	0.687077	0.449184	0.397382	0.268231	0.984523	0.304788	0.722867	0.295667	0.24456	0.98603	0.363685	0.912838	0.292864	0.319237	0.983716
White_334	0.822849	0.8015	0.794463	0.798867	0.804108	0.807778	0.787374	0.855053	0.802168	0.790155	0.801137	0.786369	0.805845	0.801248	0.865987	0.857329	0.798077	0.805733	0.954724	0.796658	0.797002	0.797296	0.797419	0.806644	0.846731	0.810854	0.811749	0.838195	0.807106	0.828072	0.804502	0.810427	0.804848	0.818444	0.873045	0.814016	0.8311	0.790857	0.969074	0.796181	0.87094	0.790068	0.792194	0.964377	0.802629	0.93665	0.808335	0.807643	0.962458
White_335	0.449539	0.269207	0.27674	0.369252	0.373914	0.337102	0.48981	0.578426	0.327671	0.284399	0.213325	0.388035	0.225657	0.302209	0.614137	0.641747	0.225305	0.342838	0.917796	0.289103	0.243595	0.314025	0.229019	0.308127	0.586684	0.246154	0.23066	0.424915	0.358129	0.35547	0.315064	0.401778	0.198446	0.348416	0.666526	0.341221	0.497745	0.405626	0.974692	0.262225	0.676962	0.453215	0.269738	0.977	0.387069	0.885353	0.468781	0.248545	0.973166
White_336	0.57757	0.191117	0.17774	0.277017	0.204696	0.427767	0.351057	0.630983	0.165406	0.22853	0.206145	0.249714	0.240899	0.228588	0.698222	0.73592	0.280058	0.408877	0.93414	0.26951	0.221989	0.201273	0.243065	0.318323	0.657275	0.215902	0.194429	0.397488	0.158746	0.32466	0.145701	0.214395	0.22031	0.188208	0.683129	0.455355	0.371813	0.204829	0.983549	0.251517	0.698979	0.242122	0.238111	0.98532	0.356711	0.910542	0.241972	0.326557	0.982891
White_337	0.939019	0.975443	0.977672	0.972204	0.978697	0.956467	0.974771	0.941474	0.980685	0.972185	0.976365	0.977059	0.975678	0.971948	0.90575	0.914142	0.969215	0.959542	0.87733	0.967444	0.971808	0.976618	0.973251	0.964697	0.91646	0.97596	0.976165	0.970421	0.982556	0.971679	0.97904	0.976481	0.974019	0.982718	0.966779	0.952861	0.97913	0.98258	0.188697	0.969586	0.954403	0.984395	0.973739	0.283095	0.966638	0.875832	0.9841	0.96666	0.266714
White_338	0.534628	0.128304	0.100126	0.242244	0.266916	0.387258	0.383361	0.617009	0.168025	0.209793	0.212935	0.236462	0.107399	0.182391	0.661593	0.713954	0.295141	0.369094	0.930904	0.285766	0.215073	0.200699	0.270865	0.250429	0.632538	0.262004	0.270109	0.474911	0.201293	0.416228	0.268623	0.304911	0.205221	0.271972	0.691558	0.399303	0.383616	0.233994	0.980966	0.241008	0.694928	0.308922	0.251658	0.98302	0.320996	0.905054	0.331182	0.284766	0.980197
White_339	0.380805	0.281992	0.277526	0.301732	0.300481	0.212588	0.370983	0.510498	0.338385	0.173575	0.190676	0.308061	0.313112	0.269614	0.587414	0.643995	0.109368	0.260042	0.904927	0.183798	0.152916	0.293933	0.2025	0.291342	0.523196	0.200483	0.203657	0.356355	0.346546	0.300726	0.24303	0.332519	0.218203	0.32334	0.625387	0.242685	0.48413	0.362635	0.974148	0.129346	0.625528	0.404596	0.123479	0.976679	0.336847	0.864269	0.37227	0.180068	0.972903
White_340	0.524418	0.190652	0.185339	0.282185	0.240265	0.368012	0.388945	0.590137	0.195665	0.217851	0.159588	0.263754	0.216716	0.235493	0.657274	0.703235	0.232961	0.363593	0.926565	0.231649	0.172492	0.223236	0.183431	0.306211	0.624009	0.176654	0.148805	0.393428	0.222154	0.313896	0.159073	0.269902	0.173071	0.190351	0.656724	0.397379	0.396719	0.269309	0.980421	0.199924	0.67243	0.309802	0.189287	0.982533	0.339132	0.898483	0.32813	0.255977	0.97962
White_341	0.8652	0.95386	0.953376	0.939142	0.953146	0.904509	0.943803	0.828892	0.958833	0.94208	0.947685	0.950614	0.954803	0.946425	0.8837	0.932709	0.934203	0.917374	0.899078	0.932041	0.942879	0.950623	0.943228	0.939782	0.867438	0.946585	0.947497	0.93032	0.961261	0.934756	0.953071	0.952993	0.945004	0.961805	0.945742	0.900421	0.963922	0.961361	0.873109	0.936236	0.925161	0.963642	0.941524	0.861372	0.926661	0.896089	0.962118	0.93255	0.848317
White_342	0.523901	0.382431	0.370752	0.44685	0.369372	0.370546	0.444897	0.626698	0.352484	0.391689	0.255453	0.417802	0.425652	0.414596	0.665576	0.74185	0.285871	0.350741	0.927413	0.362472	0.383556	0.377329	0.242755	0.489394	0.627955	0.180523	0.200751	0.232975	0.304368	0.170262	0.247515	0.374343	0.302964	0.254539	0.704376	0.405114	0.492633	0.380347	0.982693	0.337705	0.735239	0.37222	0.300487	0.984565	0.489521	0.89203	0.339352	0.418504	0.981984
White_343	0.432872	0.528558	0.520228	0.406446	0.428227	0.326339	0.469291	0.449781	0.558691	0.455977	0.4694	0.488353	0.548201	0.488417	0.642524	0.687289	0.380281	0.367694	0.884384	0.358906	0.445567	0.521971	0.445032	0.477426	0.395886	0.454745	0.441329	0.553807	0.566851	0.5135	0.476725	0.537385	0.460729	0.562286	0.689101	0.328609	0.46289	0.575494	0.960382	0.399015	0.609855	0.584565	0.430367	0.964547	0.449117	0.84073	0.575213	0.407853	0.958774
White_344	0.588597	0.197055	0.15577	0.261279	0.217673	0.435406	0.357569	0.641888	0.135399	0.239711	0.213155	0.216858	0.191323	0.239232	0.714245	0.748943	0.291439	0.434955	0.938461	0.305491	0.238542	0.195189	0.29592	0.330145	0.675089	0.252491	0.211822	0.435624	0.13615	0.371886	0.178776	0.237165	0.23367	0.208028	0.694094	0.460982	0.35833	0.195687	0.984966	0.264819	0.715332	0.231147	0.227555	0.986592	0.363621	0.914926	0.239269	0.33058	0.984361
White_345	0.874851	0.936561	0.941665	0.931328	0.940763	0.887203	0.926558	0.922104	0.947854	0.928121	0.935362	0.934325	0.943634	0.928845	0.90894	0.911439	0.916948	0.900802	0.925493	0.912732	0.92944	0.936755	0.930677	0.920462	0.837188	0.933269	0.935366	0.939725	0.949843	0.937072	0.941506	0.941851	0.931443	0.952069	0.935807	0.885727	0.94805	0.95049	0.945637	0.919435	0.915237	0.954415	0.928615	0.947339	0.91739	0.923504	0.955055	0.915949	0.944129
White_346	0.4356	0.310176	0.306623	0.160676	0.308327	0.300928	0.338929	0.496042	0.36052	0.237009	0.290681	0.314466	0.34442	0.298305	0.639199	0.662373	0.256596	0.333851	0.910937	0.230579	0.218382	0.326114	0.310303	0.303704	0.477254	0.354556	0.313409	0.509419	0.395316	0.464301	0.299583	0.384363	0.269802	0.380353	0.629319	0.324831	0.486612	0.394897	0.971667	0.246236	0.58734	0.410187	0.249395	0.974666	0.339606	0.872359	0.389451	0.232344	0.970538
White_347	0.454203	0.307627	0.320609	0.410093	0.354434	0.316748	0.461829	0.590299	0.328037	0.34484	0.251602	0.338543	0.378699	0.340507	0.582374	0.695821	0.278941	0.264113	0.90784	0.312945	0.357901	0.301435	0.225145	0.411738	0.576023	0.176077	0.228848	0.219655	0.305772	0.163482	0.283446	0.377535	0.267641	0.342988	0.685026	0.313932	0.444195	0.340592	0.977153	0.305596	0.702153	0.396983	0.295787	0.979613	0.450923	0.872794	0.422834	0.3568	0.976225
White_348	0.41006	0.38247	0.356226	0.285035	0.381211	0.279006	0.392155	0.434816	0.384349	0.292008	0.31687	0.360147	0.404695	0.341306	0.619112	0.663837	0.242938	0.292105	0.901224	0.250855	0.310644	0.375313	0.296112	0.34789	0.427573	0.301198	0.305172	0.441664	0.429278	0.397418	0.342298	0.380239	0.311324	0.449017	0.648372	0.291316	0.531857	0.43159	0.967904	0.249968	0.589908	0.463326	0.271943	0.971352	0.369277	0.860635	0.436733	0.273571	0.966566
White_349	0.595156	0.264199	0.249808	0.34628	0.317643	0.489163	0.386947	0.67809	0.244126	0.295129	0.278805	0.322386	0.271958	0.346377	0.74372	0.759039	0.370042	0.510938	0.947908	0.394567	0.274841	0.289557	0.310402	0.416998	0.705722	0.28215	0.267447	0.463473	0.21591	0.39748	0.272462	0.310284	0.288061	0.18146	0.710836	0.512788	0.439014	0.296827	0.985732	0.35519	0.749179	0.307521	0.289776	0.987275	0.413657	0.922854	0.242349	0.373381	0.985155
White_350	0.442825	0.261819	0.241727	0.274265	0.234838	0.266718	0.320093	0.541703	0.293423	0.195131	0.143031	0.247055	0.304714	0.232521	0.616975	0.661109	0.1055	0.279415	0.913238	0.166433	0.176626	0.218253	0.183013	0.286197	0.554162	0.187753	0.149854	0.361474	0.280176	0.303258	0.171949	0.307032	0.183508	0.274302	0.61373	0.299885	0.449296	0.297629	0.978479	0.133371	0.631803	0.333172	0.112671	0.980803	0.327781	0.872803	0.310589	0.207891	0.977594
White_351	0.633762	0.244509	0.204886	0.334775	0.27432	0.506823	0.373752	0.684971	0.169005	0.323123	0.264256	0.265718	0.268242	0.313192	0.742965	0.781298	0.372156	0.481578	0.948367	0.379972	0.332465	0.2484	0.316767	0.418838	0.712727	0.256639	0.271412	0.444706	0.145642	0.370757	0.246912	0.266928	0.295966	0.20135	0.725528	0.533486	0.369392	0.208009	0.987624	0.347571	0.755585	0.223755	0.317273	0.988969	0.406166	0.92638	0.216543	0.414037	0.987129
White_352	0.417783	0.226059	0.207204	0.230108	0.267544	0.253182	0.328421	0.535545	0.295297	0.158352	0.182665	0.258786	0.24926	0.208486	0.61022	0.651365	0.151882	0.288638	0.909044	0.123733	0.135569	0.257343	0.25006	0.226676	0.534137	0.262056	0.226214	0.448931	0.320176	0.382815	0.216608	0.307944	0.178358	0.313436	0.605133	0.281073	0.464645	0.331813	0.974588	0.11523	0.599881	0.371553	0.151696	0.977327	0.288931	0.873198	0.336132	0.150994	0.97355
White_353	0.72708	0.66736	0.680931	0.715859	0.735174	0.702645	0.725241	0.793534	0.714859	0.701422	0.72146	0.687333	0.668583	0.642946	0.763737	0.46812	0.726971	0.653518	0.9337	0.691284	0.710382	0.700018	0.726132	0.573092	0.664788	0.740299	0.743225	0.810981	0.74377	0.793562	0.752285	0.748738	0.722928	0.77766	0.846671	0.65051	0.699742	0.723093	0.935663	0.694593	0.825922	0.746195	0.735578	0.942369	0.618785	0.921944	0.799262	0.685003	0.933075
White_354	0.481578	0.228306	0.211012	0.271969	0.26833	0.332642	0.395945	0.568328	0.276624	0.254345	0.143178	0.302381	0.262656	0.239149	0.633811	0.697354	0.181402	0.369364	0.921412	0.204172	0.188657	0.266978	0.263786	0.28472	0.601201	0.253416	0.186597	0.427695	0.29748	0.353259	0.183799	0.320841	0.176718	0.257913	0.635293	0.374827	0.454841	0.314312	0.978311	0.196001	0.653435	0.354814	0.180336	0.980062	0.337444	0.887546	0.32008	0.216992	0.976742
White_355	0.540174	0.467098	0.444043	0.333254	0.327791	0.425951	0.421606	0.579391	0.482	0.377436	0.428385	0.438318	0.511791	0.427356	0.710298	0.734333	0.393764	0.436529	0.925968	0.386109	0.389803	0.440316	0.439862	0.451053	0.584742	0.468071	0.442245	0.552697	0.482335	0.526144	0.403269	0.474742	0.427045	0.466433	0.678429	0.458664	0.349543	0.470465	0.977211	0.371689	0.650795	0.488657	0.381875	0.979619	0.477582	0.890215	0.430764	0.392251	0.976321
White_356	0.5605	0.31179	0.28228	0.262446	0.172487	0.421778	0.36703	0.628252	0.296965	0.288078	0.320749	0.298681	0.341774	0.304581	0.712733	0.734853	0.32923	0.440403	0.93551	0.329264	0.291984	0.295161	0.34305	0.368342	0.652757	0.353278	0.318583	0.496789	0.290592	0.442646	0.278572	0.334924	0.316793	0.329318	0.670845	0.45209	0.249807	0.298269	0.982758	0.320003	0.692087	0.329052	0.271094	0.984602	0.411619	0.9066	0.256742	0.332818	0.982085
White_357	0.611774	0.210751	0.200851	0.299433	0.215986	0.464172	0.343966	0.655333	0.171001	0.2831	0.207432	0.254716	0.259334	0.263454	0.719994	0.766153	0.294547	0.449957	0.940789	0.317397	0.254926	0.224094	0.287729	0.361427	0.689822	0.22855	0.198708	0.413881	0.141416	0.328585	0.150003	0.238243	0.261667	0.142332	0.698399	0.492931	0.381647	0.229967	0.985633	0.285814	0.725295	0.241748	0.259261	0.987188	0.360993	0.9149	0.248285	0.364163	0.985063
White_358	0.740048	0.883756	0.884674	0.852275	0.884732	0.76958	0.86982	0.618513	0.897663	0.858833	0.867172	0.88325	0.889513	0.871573	0.824764	0.858858	0.828236	0.803492	0.891288	0.828877	0.8565	0.880155	0.861899	0.854912	0.740934	0.868012	0.868327	0.856033	0.903354	0.849672	0.882324	0.884287	0.863388	0.900109	0.881753	0.777112	0.911322	0.904941	0.87781	0.841929	0.839905	0.910401	0.852178	0.863633	0.855183	0.868783	0.90496	0.829971	0.847939
White_359	0.611146	0.274972	0.222289	0.319304	0.311828	0.481514	0.403563	0.676777	0.228009	0.308441	0.306288	0.279382	0.297565	0.321886	0.750105	0.768355	0.385428	0.48611	0.947556	0.352102	0.33921	0.266266	0.344068	0.395165	0.694888	0.294315	0.309676	0.480702	0.189607	0.420455	0.280737	0.30286	0.270415	0.275857	0.710977	0.504557	0.377704	0.177301	0.986758	0.358156	0.741612	0.180253	0.312573	0.988175	0.439752	0.927019	0.185203	0.378561	0.986248
White_360	0.548916	0.379662	0.324192	0.400315	0.327065	0.444995	0.264411	0.659115	0.3543	0.362759	0.380472	0.251567	0.386497	0.361334	0.666975	0.745479	0.405684	0.440303	0.932055	0.359348	0.393943	0.315186	0.39671	0.402771	0.605626	0.387571	0.423221	0.52719	0.298483	0.504137	0.342726	0.397341	0.407779	0.404098	0.710434	0.426615	0.483831	0.282093	0.982077	0.37462	0.728671	0.27486	0.369044	0.984012	0.271377	0.908318	0.343219	0.40753	0.981345
White_361	0.694049	0.541095	0.516083	0.467936	0.542489	0.616263	0.594107	0.432272	0.533331	0.553087	0.557947	0.527108	0.550161	0.559628	0.799095	0.810767	0.591516	0.633661	0.954067	0.564893	0.568726	0.538162	0.571591	0.588467	0.566504	0.536808	0.563278	0.655786	0.506037	0.621638	0.552578	0.558914	0.525066	0.549009	0.771321	0.630722	0.595517	0.502597	0.973577	0.572928	0.756115	0.479746	0.551797	0.976431	0.617627	0.93522	0.513089	0.560331	0.972485
White_362	0.58089	0.312697	0.290073	0.383845	0.295777	0.438384	0.381785	0.637517	0.274803	0.336087	0.168539	0.339663	0.368151	0.354227	0.706254	0.747319	0.279543	0.418715	0.938881	0.307817	0.319974	0.300234	0.240558	0.438676	0.670527	0.17796	0.168328	0.330826	0.207594	0.271145	0.171395	0.31587	0.22954	0.17744	0.679443	0.473309	0.445321	0.301753	0.985535	0.276496	0.720562	0.291093	0.226579	0.987101	0.432762	0.907816	0.271535	0.365966	0.984953
White_363	0.595025	0.288057	0.286459	0.3627	0.173956	0.468159	0.40394	0.655591	0.328668	0.329484	0.336254	0.317666	0.36586	0.318626	0.701398	0.740755	0.376966	0.434616	0.931855	0.365599	0.347918	0.285825	0.366085	0.388038	0.665639	0.349639	0.352618	0.49723	0.281209	0.453904	0.319098	0.357643	0.352372	0.346023	0.699238	0.47836	0.1641	0.310999	0.982352	0.344645	0.710181	0.367142	0.341188	0.984228	0.429296	0.906579	0.400445	0.382581	0.981685
White_364	0.428253	0.283416	0.28602	0.210446	0.272953	0.269849	0.330217	0.543989	0.34397	0.222353	0.217278	0.286311	0.329221	0.2845	0.62171	0.660951	0.173103	0.325959	0.913882	0.188266	0.19306	0.31111	0.273019	0.307845	0.533133	0.288434	0.244278	0.45939	0.363473	0.405381	0.251749	0.348768	0.220284	0.314871	0.61023	0.300552	0.457651	0.37347	0.97519	0.190492	0.60768	0.385162	0.175953	0.977608	0.327145	0.875505	0.344576	0.169669	0.973908
White_365	0.451935	0.218476	0.187354	0.182145	0.255097	0.283887	0.344502	0.515584	0.282227	0.183021	0.208323	0.255698	0.223911	0.184099	0.619067	0.667083	0.210241	0.325098	0.913948	0.163698	0.162587	0.241914	0.275907	0.205849	0.535924	0.278855	0.24923	0.462102	0.300203	0.397104	0.21062	0.305794	0.20295	0.314897	0.626667	0.311254	0.454539	0.31654	0.97505	0.158604	0.602824	0.364303	0.193166	0.977738	0.288546	0.881531	0.33227	0.195476	0.97403
White_366	0.408817	0.455853	0.439109	0.388073	0.334232	0.331006	0.40581	0.620247	0.472166	0.3667	0.405912	0.436412	0.492504	0.410934	0.686592	0.693007	0.35171	0.329433	0.900827	0.319782	0.376041	0.397616	0.412689	0.413096	0.558194	0.442071	0.412993	0.543181	0.48602	0.511674	0.3911	0.459283	0.396545	0.471444	0.639068	0.351406	0.360987	0.482719	0.972948	0.337495	0.617607	0.503799	0.349253	0.975809	0.44341	0.853006	0.456446	0.34035	0.971882
White_367	0.706197	0.370205	0.342274	0.441109	0.365547	0.593079	0.450338	0.751495	0.30511	0.440772	0.378884	0.373094	0.38273	0.42582	0.807264	0.829599	0.451669	0.589641	0.95942	0.473785	0.417202	0.384858	0.450021	0.514018	0.776927	0.387502	0.3602	0.506382	0.236505	0.457224	0.308123	0.364361	0.423554	0.227687	0.763929	0.619824	0.450406	0.289864	0.990315	0.446177	0.796723	0.244345	0.408538	0.991362	0.520603	0.939349	0.240958	0.506595	0.989934
White_368	0.722123	0.620666	0.603532	0.544437	0.625604	0.664041	0.650428	0.260143	0.631578	0.618145	0.617715	0.639388	0.64722	0.628914	0.816625	0.821182	0.634124	0.683879	0.954105	0.628999	0.618011	0.612725	0.629774	0.647637	0.606407	0.628539	0.627149	0.689393	0.60858	0.668562	0.614593	0.636469	0.607672	0.626037	0.778363	0.678649	0.696557	0.62957	0.961943	0.634217	0.770644	0.640373	0.605767	0.966023	0.669894	0.93279	0.575885	0.628197	0.96036
White_369	0.510424	0.369671	0.323348	0.341592	0.320958	0.392914	0.174179	0.63928	0.360137	0.335347	0.35729	0.2338	0.399271	0.349195	0.65815	0.733221	0.345119	0.408433	0.923528	0.300425	0.3398	0.328701	0.402906	0.388695	0.553372	0.397936	0.382668	0.534152	0.338633	0.49639	0.323652	0.381647	0.402064	0.368898	0.689558	0.374156	0.492168	0.338552	0.979121	0.331547	0.690533	0.320909	0.326327	0.981375	0.239616	0.891646	0.330231	0.368993	0.978264
White_370	0.303647	0.485833	0.510486	0.500146	0.536754	0.263841	0.450492	0.599671	0.571743	0.442851	0.483182	0.488948	0.529363	0.451091	0.544344	0.649043	0.384571	0.279913	0.852696	0.380754	0.453323	0.494797	0.453226	0.432383	0.320242	0.466788	0.482525	0.472231	0.576996	0.442207	0.526811	0.570655	0.47031	0.592871	0.694475	0.227271	0.602076	0.578201	0.948321	0.399325	0.64197	0.613679	0.45167	0.953833	0.381634	0.806588	0.619251	0.401066	0.946189
White_371	0.347302	0.446296	0.455637	0.502453	0.469484	0.378873	0.552378	0.611396	0.485061	0.450918	0.387626	0.496267	0.488713	0.456691	0.390912	0.707933	0.36022	0.371827	0.853614	0.389805	0.427731	0.454934	0.360172	0.482851	0.606527	0.366136	0.39861	0.233844	0.489791	0.266108	0.442788	0.509883	0.402618	0.488595	0.700617	0.399281	0.581019	0.510323	0.961857	0.392669	0.700937	0.55229	0.404627	0.965936	0.511564	0.789176	0.56829	0.436751	0.960298
White_372	0.548684	0.283183	0.261283	0.361815	0.272726	0.392506	0.374652	0.601544	0.238383	0.297864	0.150167	0.305853	0.325532	0.31869	0.676743	0.721211	0.23307	0.377305	0.932218	0.279123	0.295455	0.265749	0.181848	0.406862	0.637596	0.131647	0.138883	0.298728	0.195715	0.239417	0.154259	0.300233	0.204077	0.222878	0.671294	0.427247	0.422099	0.268013	0.983851	0.250689	0.704673	0.271523	0.210714	0.985608	0.402067	0.901894	0.305761	0.339974	0.983193
White_373	0.625406	0.333646	0.280863	0.377045	0.308969	0.494788	0.306826	0.684979	0.29618	0.352609	0.316339	0.250897	0.356729	0.351456	0.731166	0.780142	0.370876	0.487827	0.948136	0.397233	0.34834	0.312524	0.356031	0.437008	0.703956	0.346529	0.366349	0.500584	0.249182	0.469688	0.301468	0.388499	0.382268	0.315737	0.734556	0.523325	0.457693	0.210827	0.987265	0.361386	0.760364	0.185029	0.332074	0.988643	0.393523	0.922486	0.270345	0.419527	0.986754
White_374	0.708322	0.377164	0.343185	0.444146	0.380727	0.599865	0.432593	0.751905	0.277545	0.438654	0.395754	0.35546	0.380445	0.436415	0.800429	0.822491	0.477082	0.587143	0.959199	0.486315	0.440451	0.383788	0.429104	0.528729	0.771847	0.379197	0.395674	0.500062	0.240352	0.455181	0.336675	0.343576	0.424236	0.274247	0.768768	0.627398	0.435116	0.276827	0.98974	0.46496	0.800108	0.23812	0.429387	0.990848	0.506457	0.941454	0.288782	0.522281	0.98933
White_375	0.680337	0.316061	0.28912	0.424388	0.334451	0.563884	0.422694	0.736594	0.260933	0.382819	0.371112	0.3046	0.358931	0.363439	0.772608	0.802968	0.446612	0.531692	0.953338	0.425357	0.415133	0.307081	0.399607	0.461789	0.74346	0.335593	0.375849	0.463109	0.165944	0.433652	0.308535	0.342525	0.384588	0.277203	0.749149	0.575359	0.39574	0.176089	0.98902	0.416173	0.779194	0.210637	0.394192	0.990193	0.480147	0.937398	0.253213	0.456531	0.988566
White_376	0.476963	0.68317	0.698317	0.639674	0.682671	0.522205	0.689865	0.692727	0.731541	0.648782	0.666003	0.672066	0.714736	0.646487	0.16087	0.69742	0.61001	0.526088	0.696745	0.602278	0.656808	0.667343	0.651916	0.607352	0.594314	0.659891	0.670904	0.590031	0.735875	0.610989	0.702023	0.71856	0.639783	0.746454	0.758446	0.50678	0.70432	0.73786	0.91171	0.627296	0.703949	0.759838	0.640821	0.920945	0.685197	0.582094	0.757771	0.603126	0.908117
White_377	0.579301	0.143443	0.118029	0.275953	0.225101	0.429415	0.374218	0.635103	0.136163	0.228175	0.197402	0.226714	0.174366	0.203021	0.688976	0.741242	0.297427	0.405938	0.935716	0.295799	0.245721	0.179615	0.280628	0.301653	0.66178	0.229303	0.221605	0.439061	0.147779	0.36767	0.211741	0.251364	0.209056	0.215063	0.701307	0.447752	0.350415	0.210336	0.983982	0.25286	0.710913	0.276196	0.246867	0.985714	0.342299	0.913723	0.29998	0.321201	0.983333
White_378	0.74986	0.610365	0.583399	0.485461	0.589491	0.671792	0.623591	0.594013	0.576099	0.615275	0.590376	0.584054	0.61961	0.616768	0.852974	0.855732	0.636181	0.716094	0.967803	0.62954	0.611982	0.587673	0.631603	0.650833	0.629388	0.608947	0.57421	0.664165	0.541876	0.656173	0.552582	0.590444	0.583663	0.541413	0.801999	0.692576	0.652394	0.546667	0.983315	0.63324	0.794584	0.523318	0.595525	0.985122	0.686909	0.951111	0.463947	0.625027	0.982631
White_379	0.491778	0.270477	0.294216	0.373043	0.414893	0.425606	0.454508	0.625776	0.373372	0.3319	0.382233	0.352903	0.255086	0.251006	0.622399	0.634845	0.418017	0.348128	0.916135	0.36489	0.342383	0.313762	0.39138	0.243192	0.556445	0.418924	0.42842	0.586753	0.413394	0.543996	0.441742	0.460899	0.361704	0.463209	0.700575	0.346306	0.405186	0.408822	0.96993	0.361316	0.678844	0.459933	0.396143	0.973143	0.332713	0.893262	0.48918	0.333498	0.968816
White_380	0.464774	0.240414	0.221424	0.192332	0.262052	0.302271	0.367806	0.527087	0.283535	0.215268	0.189155	0.265619	0.260076	0.211065	0.631183	0.668491	0.21173	0.351265	0.916669	0.191846	0.165233	0.224935	0.248864	0.253494	0.544349	0.264766	0.214372	0.439202	0.307538	0.375043	0.18843	0.312433	0.19447	0.303797	0.610418	0.318701	0.455629	0.319416	0.975994	0.177697	0.609291	0.356197	0.174685	0.978544	0.32655	0.883234	0.324139	0.19805	0.974961
White_381	0.482502	0.191184	0.203219	0.239963	0.242122	0.32438	0.339013	0.578195	0.271017	0.170984	0.227602	0.214682	0.27389	0.17466	0.631733	0.672824	0.200387	0.324227	0.915412	0.138674	0.147111	0.204681	0.284318	0.227807	0.571328	0.263403	0.248387	0.465545	0.260247	0.40043	0.199612	0.266637	0.218303	0.276704	0.631417	0.33342	0.411579	0.274902	0.977433	0.169332	0.633593	0.343936	0.186812	0.979169	0.304125	0.886637	0.315044	0.19518	0.975688
White_382	0.564766	0.217101	0.23561	0.35775	0.281963	0.453469	0.378336	0.649977	0.256067	0.237884	0.261288	0.281695	0.27302	0.286143	0.696443	0.720237	0.355306	0.398287	0.938722	0.342771	0.276133	0.217895	0.232181	0.349871	0.659454	0.231197	0.270931	0.433769	0.208845	0.381648	0.253723	0.320477	0.221463	0.238872	0.700834	0.445987	0.391144	0.233541	0.983709	0.324844	0.729107	0.287034	0.273893	0.985464	0.401335	0.915996	0.30351	0.314359	0.983088
White_383	0.534784	0.123877	0.135312	0.274298	0.221406	0.408668	0.360429	0.623133	0.173369	0.18877	0.195661	0.225504	0.162429	0.206813	0.679656	0.70789	0.281791	0.37861	0.931684	0.267191	0.195214	0.167557	0.237062	0.28478	0.634021	0.205852	0.208007	0.442455	0.16122	0.376333	0.212383	0.260438	0.161559	0.204832	0.686216	0.40776	0.365253	0.206938	0.982161	0.253506	0.697663	0.270946	0.23003	0.98409	0.332113	0.906604	0.294617	0.270673	0.981436
White_384	0.557151	0.231242	0.203086	0.314466	0.269638	0.423082	0.364371	0.65391	0.222651	0.295747	0.268156	0.242461	0.24791	0.280992	0.69205	0.737802	0.306953	0.422608	0.93706	0.31198	0.285585	0.208295	0.313766	0.349388	0.657161	0.292429	0.315138	0.493918	0.217053	0.434828	0.28508	0.339406	0.291893	0.288056	0.689819	0.460971	0.375043	0.222917	0.983574	0.295226	0.707486	0.240837	0.29097	0.985157	0.35529	0.909638	0.335453	0.326183	0.982818
White_385	0.372092	0.457321	0.469646	0.396452	0.512651	0.307325	0.414547	0.509869	0.539827	0.411747	0.452426	0.450856	0.480985	0.433275	0.584028	0.64423	0.374055	0.359891	0.877482	0.336786	0.425493	0.48167	0.448622	0.400773	0.246085	0.462562	0.458223	0.578955	0.554749	0.545578	0.50218	0.531576	0.431906	0.57585	0.687045	0.278029	0.607168	0.557939	0.951711	0.359237	0.599307	0.5874	0.420785	0.956747	0.352541	0.842854	0.588988	0.377454	0.949657
White_386	0.638881	0.38276	0.352926	0.432366	0.417803	0.526436	0.405008	0.709238	0.351165	0.417606	0.424495	0.372912	0.399356	0.419998	0.723621	0.768063	0.468902	0.49701	0.947256	0.42257	0.433287	0.396671	0.411711	0.457396	0.712803	0.43688	0.458364	0.577581	0.385423	0.53972	0.417967	0.453538	0.441757	0.459482	0.779924	0.54694	0.502975	0.327322	0.98452	0.444926	0.774183	0.313328	0.444965	0.9862	0.439543	0.925435	0.427853	0.479808	0.983869
White_387	0.567079	0.200177	0.163753	0.251613	0.2422	0.409452	0.344444	0.627355	0.179317	0.250244	0.196743	0.203529	0.230777	0.241805	0.698616	0.737543	0.25937	0.43216	0.936741	0.284011	0.206842	0.210158	0.307954	0.312087	0.654557	0.285713	0.236179	0.482316	0.216513	0.422262	0.208501	0.28517	0.242096	0.243199	0.68416	0.446604	0.384041	0.184509	0.983966	0.25387	0.70079	0.217927	0.211668	0.985682	0.342665	0.908468	0.240023	0.311626	0.983297
White_388	0.551643	0.131844	0.114381	0.27266	0.260174	0.395736	0.351894	0.610168	0.155872	0.228064	0.210338	0.173316	0.160141	0.181921	0.660495	0.718848	0.293068	0.381369	0.929648	0.274194	0.2289	0.194148	0.308134	0.254199	0.626304	0.276697	0.281239	0.488065	0.19684	0.424486	0.258325	0.294542	0.251741	0.279085	0.701282	0.406607	0.354575	0.202926	0.981675	0.234516	0.688275	0.27602	0.262078	0.983632	0.312736	0.907615	0.328309	0.288044	0.980915
White_389	0.607265	0.223958	0.206579	0.313791	0.309472	0.478655	0.41813	0.662877	0.180641	0.309429	0.251089	0.286114	0.21988	0.300253	0.724518	0.769858	0.335695	0.481694	0.943152	0.335673	0.255377	0.291012	0.347356	0.373667	0.696477	0.306887	0.261414	0.497843	0.232512	0.408378	0.251595	0.306006	0.300495	0.233236	0.727619	0.502531	0.400196	0.258317	0.984679	0.296963	0.738554	0.281354	0.286923	0.98616	0.370878	0.920413	0.302893	0.377608	0.983857
White_390	0.944677	0.977924	0.979917	0.974922	0.980833	0.960499	0.977177	0.930664	0.982684	0.974945	0.978739	0.979287	0.978115	0.974733	0.915096	0.918815	0.972682	0.963473	0.850959	0.970765	0.974615	0.978963	0.976055	0.968172	0.922967	0.978424	0.978527	0.973359	0.984379	0.974446	0.981064	0.978946	0.976646	0.984498	0.973938	0.957328	0.981305	0.984378	0.0691454	0.972567	0.961883	0.985929	0.976343	0.178671	0.969808	0.847631	0.985722	0.970155	0.149337
White_391	0.624561	0.660077	0.668532	0.652394	0.668846	0.583918	0.673911	0.712875	0.688616	0.605301	0.630514	0.669665	0.681794	0.643747	0.749161	0.729179	0.586129	0.622142	0.914974	0.56935	0.600554	0.648736	0.629822	0.630458	0.681197	0.653103	0.642689	0.720078	0.712336	0.698773	0.656977	0.661007	0.616346	0.701388	0.0873187	0.601955	0.746894	0.715104	0.966388	0.578076	0.106756	0.734592	0.588073	0.96537	0.664767	0.887985	0.718118	0.571933	0.961869
White_392	0.543974	0.21042	0.171586	0.279702	0.218163	0.384225	0.273456	0.596189	0.210565	0.239664	0.177418	0.184181	0.26896	0.218065	0.648273	0.721641	0.258388	0.380037	0.930511	0.273804	0.224845	0.195692	0.255163	0.300498	0.623572	0.252744	0.253153	0.439169	0.21905	0.391152	0.209574	0.310099	0.250027	0.259077	0.679398	0.420336	0.418888	0.231295	0.982656	0.2354	0.696096	0.239485	0.223524	0.984516	0.260953	0.90005	0.31007	0.300184	0.981954
White_393	0.357466	0.330542	0.304547	0.242152	0.31679	0.197156	0.303563	0.513545	0.341901	0.247978	0.242774	0.302826	0.378453	0.293036	0.605835	0.646476	0.192499	0.263553	0.897574	0.133749	0.249841	0.286829	0.256194	0.307856	0.4611	0.26871	0.243292	0.430342	0.370647	0.385514	0.273454	0.3477	0.243654	0.378291	0.604637	0.220144	0.492667	0.367957	0.972586	0.191053	0.563024	0.389724	0.195037	0.975496	0.316052	0.85539	0.36762	0.222872	0.971435
White_394	0.642488	0.285878	0.265858	0.353516	0.27678	0.52328	0.366173	0.690231	0.231003	0.339511	0.281688	0.328941	0.335088	0.344189	0.755856	0.788996	0.384769	0.487429	0.950732	0.40917	0.341459	0.284667	0.319504	0.446767	0.728953	0.276582	0.270017	0.427871	0.195346	0.366988	0.238568	0.292395	0.326217	0.176383	0.729552	0.550002	0.398629	0.257933	0.987974	0.371664	0.765367	0.256735	0.315414	0.98927	0.431494	0.926119	0.233016	0.428758	0.98749
White_395	0.6894	0.386288	0.350899	0.443231	0.389414	0.586141	0.440547	0.74484	0.30598	0.429944	0.381434	0.385863	0.379744	0.428689	0.795541	0.814619	0.46554	0.568571	0.960095	0.491807	0.422359	0.362873	0.397797	0.515391	0.771019	0.361169	0.371853	0.501178	0.263958	0.473325	0.342513	0.40258	0.408177	0.245934	0.759666	0.612006	0.450153	0.258721	0.99039	0.462776	0.800618	0.260746	0.408681	0.991426	0.53192	0.938587	0.232684	0.50243	0.990013
White_396	0.578499	0.208375	0.189087	0.308012	0.223906	0.425453	0.291941	0.634758	0.204	0.280632	0.217211	0.253212	0.261525	0.252094	0.694815	0.749021	0.287838	0.419463	0.936365	0.277596	0.261685	0.222373	0.301184	0.328557	0.664651	0.257768	0.240948	0.429393	0.150722	0.36111	0.178844	0.273644	0.280624	0.189332	0.696181	0.453478	0.388938	0.230597	0.984479	0.267919	0.711538	0.250292	0.253031	0.986148	0.312763	0.907202	0.288477	0.347425	0.983834
White_397	0.312112	0.404924	0.388319	0.409915	0.344636	0.320271	0.45982	0.577437	0.412839	0.348677	0.331482	0.401203	0.449789	0.38785	0.502356	0.693239	0.286075	0.29735	0.880383	0.325426	0.35861	0.386937	0.305544	0.428644	0.570437	0.30386	0.322665	0.154009	0.426999	0.191403	0.348034	0.426076	0.336647	0.449975	0.67418	0.334086	0.492186	0.433361	0.969661	0.316186	0.680007	0.47273	0.314326	0.972905	0.462777	0.82832	0.454784	0.378628	0.968418
White_398	0.305907	0.378505	0.376782	0.387202	0.410457	0.201646	0.320017	0.544584	0.44572	0.326397	0.343556	0.375121	0.402719	0.366767	0.514369	0.649852	0.260158	0.179407	0.87265	0.254709	0.331624	0.405733	0.322875	0.360988	0.392422	0.328542	0.355874	0.383559	0.465671	0.343355	0.40239	0.467621	0.353159	0.470682	0.664119	0.164653	0.547339	0.47016	0.963274	0.253964	0.628134	0.503694	0.320583	0.967207	0.270188	0.826161	0.52228	0.31795	0.961757
White_399	0.613566	0.507553	0.528054	0.550639	0.574956	0.564965	0.585056	0.701569	0.562111	0.54573	0.584878	0.52577	0.504569	0.490156	0.688168	0.602472	0.579967	0.520954	0.914171	0.537689	0.553103	0.54488	0.585804	0.482186	0.635752	0.607082	0.598802	0.712955	0.61107	0.682694	0.608866	0.598228	0.580088	0.6459	0.662622	0.512607	0.589437	0.590155	0.953653	0.541112	0.65436	0.628133	0.586075	0.957232	0.51943	0.900208	0.663463	0.528728	0.95061
White_400	0.271835	0.434203	0.42683	0.318705	0.439099	0.156183	0.368	0.507402	0.478395	0.353752	0.369335	0.408074	0.446155	0.397653	0.538707	0.639272	0.260367	0.233759	0.868767	0.251491	0.334548	0.426082	0.35408	0.378357	0.377474	0.365283	0.356474	0.405091	0.495363	0.358888	0.396482	0.46492	0.371484	0.479292	0.645311	0.154043	0.588236	0.507718	0.961298	0.285316	0.561282	0.525822	0.332861	0.965445	0.346442	0.820055	0.507899	0.309909	0.95969
White_401	0.544501	0.224903	0.216889	0.303917	0.255421	0.404471	0.359959	0.607829	0.219894	0.224959	0.193108	0.273917	0.2508	0.277931	0.6834	0.707218	0.278188	0.388194	0.933528	0.299452	0.207497	0.231979	0.149803	0.356684	0.640589	0.1703	0.173647	0.386054	0.216728	0.328412	0.175151	0.310275	0.187385	0.209152	0.674873	0.429207	0.415574	0.253388	0.982315	0.267949	0.702178	0.261243	0.214142	0.98421	0.368629	0.90429	0.297713	0.292085	0.981621
White_402	0.649377	0.366375	0.350584	0.305774	0.401897	0.534467	0.476995	0.674341	0.32609	0.419103	0.379692	0.397711	0.383313	0.43002	0.790112	0.806097	0.441837	0.575397	0.956137	0.442615	0.396466	0.395274	0.44445	0.486112	0.7083	0.395943	0.352098	0.535776	0.319869	0.468825	0.359997	0.384533	0.370624	0.269117	0.739171	0.561162	0.457572	0.344556	0.986805	0.442681	0.743936	0.312631	0.376689	0.988227	0.502258	0.933381	0.24953	0.445125	0.986271
White_403	0.578003	0.185812	0.202426	0.305599	0.224273	0.445246	0.409498	0.638892	0.22848	0.26141	0.300504	0.230466	0.228887	0.231514	0.67392	0.713332	0.353644	0.357602	0.931861	0.331478	0.298318	0.235982	0.322089	0.301536	0.637141	0.309469	0.331453	0.516015	0.265898	0.458931	0.329579	0.369382	0.275511	0.353817	0.727149	0.414622	0.268212	0.261965	0.981584	0.312795	0.720242	0.32417	0.313655	0.983559	0.372098	0.91201	0.385297	0.323756	0.980862
White_404	0.777128	0.89818	0.89715	0.864675	0.893107	0.788845	0.873474	0.628421	0.909024	0.871151	0.879707	0.889338	0.902875	0.883276	0.850872	0.875956	0.848315	0.819641	0.906035	0.846168	0.871389	0.891058	0.872256	0.869619	0.747376	0.877967	0.878623	0.876603	0.911859	0.871083	0.89114	0.895982	0.875561	0.908823	0.887741	0.793104	0.919602	0.911216	0.885652	0.856123	0.85246	0.915843	0.865973	0.8713	0.864351	0.888202	0.908558	0.85088	0.856738
White_405	0.629579	0.256289	0.234058	0.372021	0.312831	0.508718	0.377435	0.69794	0.220145	0.328524	0.314761	0.256457	0.305906	0.317783	0.738454	0.760613	0.404493	0.454601	0.946538	0.379524	0.371822	0.228042	0.341169	0.398787	0.70524	0.281242	0.336846	0.450758	0.150379	0.40826	0.289732	0.304152	0.315448	0.265116	0.722066	0.520635	0.381211	0.175817	0.98683	0.37985	0.757653	0.246445	0.334963	0.988245	0.439603	0.927299	0.203365	0.400137	0.986291
White_406	0.264602	0.496356	0.493593	0.368385	0.485874	0.206979	0.456476	0.509068	0.53518	0.425343	0.429957	0.485514	0.52016	0.464825	0.555485	0.642839	0.345369	0.283045	0.863995	0.322107	0.409914	0.479444	0.426349	0.441258	0.336681	0.439963	0.424711	0.460659	0.557209	0.420769	0.471564	0.509558	0.434819	0.535434	0.647237	0.215338	0.618846	0.564893	0.956186	0.360513	0.557395	0.577045	0.387141	0.960788	0.392594	0.809788	0.555258	0.372994	0.954304
White_407	0.622002	0.344776	0.305821	0.283388	0.368279	0.507998	0.471376	0.651609	0.288109	0.375316	0.384625	0.349281	0.335325	0.366254	0.76514	0.79133	0.441952	0.515593	0.947085	0.412459	0.401547	0.347798	0.420758	0.429074	0.669881	0.376838	0.374014	0.514105	0.270527	0.465038	0.346622	0.366811	0.351849	0.344321	0.737681	0.513534	0.411985	0.270223	0.984756	0.412092	0.717322	0.296935	0.400625	0.986413	0.46116	0.927609	0.297087	0.39932	0.984146
White_408	0.724454	0.669482	0.683102	0.715033	0.733597	0.699668	0.722544	0.790619	0.715305	0.699944	0.721869	0.686963	0.670788	0.645742	0.761383	0.475299	0.723028	0.653893	0.930884	0.689935	0.708772	0.70136	0.72456	0.577862	0.648138	0.740749	0.742298	0.807022	0.742267	0.791174	0.750805	0.745282	0.723458	0.775223	0.842233	0.648014	0.700726	0.723326	0.931907	0.693345	0.821889	0.748034	0.73338	0.93898	0.618769	0.918829	0.796461	0.685244	0.929173
White_409	0.642723	0.317709	0.294794	0.365318	0.215078	0.516712	0.469502	0.680603	0.280943	0.373356	0.350276	0.350486	0.323108	0.3663	0.74037	0.782737	0.402201	0.492521	0.943241	0.41844	0.364395	0.34057	0.393502	0.439605	0.708781	0.374202	0.350508	0.528038	0.311195	0.457572	0.349788	0.379408	0.36984	0.349677	0.738568	0.538404	0.145367	0.312545	0.985213	0.382457	0.748277	0.332822	0.375709	0.986784	0.45436	0.920763	0.38861	0.439748	0.984654
White_410	0.355787	0.366654	0.364433	0.407681	0.375198	0.329046	0.473835	0.588981	0.3854	0.353304	0.274394	0.410144	0.408596	0.389492	0.541796	0.704907	0.279549	0.319811	0.895683	0.345445	0.333393	0.367933	0.258773	0.439595	0.583954	0.250457	0.249136	0.132309	0.389456	0.109164	0.302932	0.405152	0.282721	0.36348	0.679624	0.333811	0.514545	0.418852	0.973571	0.329368	0.700219	0.451037	0.289455	0.976378	0.456763	0.846753	0.41516	0.368423	0.972501
White_411	0.535401	0.282959	0.252954	0.218431	0.239677	0.394734	0.295781	0.600998	0.288172	0.266097	0.26646	0.268694	0.346135	0.280796	0.712574	0.732966	0.295742	0.41886	0.935946	0.294938	0.271665	0.233756	0.314409	0.344898	0.622009	0.299476	0.292762	0.446941	0.234016	0.407334	0.220671	0.292229	0.271998	0.271148	0.646565	0.430142	0.448307	0.250433	0.982804	0.287746	0.669178	0.270956	0.231377	0.984664	0.374764	0.905585	0.179516	0.312204	0.982127
White_412	0.833541	0.930063	0.935416	0.919949	0.93863	0.877987	0.927314	0.788401	0.944339	0.919907	0.93268	0.933582	0.929694	0.918976	0.830255	0.79373	0.914311	0.886019	0.869634	0.907931	0.920361	0.932155	0.92356	0.898975	0.773708	0.9308	0.93115	0.91452	0.949226	0.917881	0.938734	0.932063	0.925957	0.950632	0.924304	0.867606	0.939945	0.949351	0.582205	0.913616	0.888076	0.954258	0.925144	0.617502	0.906167	0.865367	0.953623	0.906652	0.56881
White_413	0.540355	0.153953	0.116025	0.241759	0.23045	0.378506	0.349265	0.610594	0.160971	0.220592	0.175444	0.195845	0.175441	0.208759	0.673996	0.717403	0.254009	0.393926	0.932533	0.265117	0.206796	0.198018	0.294645	0.276124	0.636926	0.259985	0.238855	0.477921	0.205304	0.41679	0.2319	0.271554	0.211029	0.250635	0.678709	0.419639	0.380178	0.210769	0.98228	0.230621	0.689882	0.251288	0.202998	0.98419	0.319155	0.90473	0.257779	0.279603	0.981566
White_414	0.540035	0.18297	0.150354	0.243037	0.27713	0.376997	0.412107	0.609854	0.202587	0.218075	0.246733	0.241391	0.129663	0.19625	0.672259	0.716119	0.294881	0.416893	0.93067	0.263451	0.201181	0.231692	0.329708	0.238157	0.630403	0.313869	0.279202	0.517021	0.246034	0.443073	0.263266	0.294404	0.240776	0.313218	0.68514	0.397055	0.390688	0.242429	0.980197	0.220765	0.686005	0.305858	0.25012	0.98234	0.351428	0.908573	0.315699	0.279305	0.97939
White_415	0.499833	0.20552	0.218109	0.336315	0.331414	0.353167	0.463724	0.594888	0.288853	0.263906	0.1876	0.327049	0.198683	0.235831	0.61846	0.685956	0.229086	0.36538	0.922004	0.234353	0.229346	0.26157	0.262403	0.271888	0.594063	0.24922	0.248174	0.444154	0.298584	0.371337	0.268239	0.364094	0.208759	0.316097	0.662786	0.365812	0.449609	0.342146	0.977183	0.220086	0.670372	0.419117	0.244155	0.979278	0.363375	0.895472	0.441852	0.231068	0.975817
White_416	0.737057	0.864235	0.874828	0.860232	0.860366	0.768282	0.851765	0.850108	0.890022	0.844953	0.863442	0.866143	0.875084	0.855786	0.809718	0.835291	0.832326	0.78371	0.886631	0.822993	0.846404	0.863772	0.84898	0.837537	0.737229	0.860476	0.865651	0.853679	0.89668	0.847477	0.8808	0.879124	0.852949	0.899642	0.5904	0.752314	0.853668	0.896244	0.944299	0.834503	0.525241	0.905381	0.84937	0.945397	0.820735	0.871802	0.905484	0.823208	0.939446
White_417	0.525097	0.196677	0.202545	0.311606	0.258623	0.38928	0.269172	0.603431	0.266356	0.260312	0.251036	0.162633	0.288862	0.231849	0.629519	0.675988	0.303454	0.333522	0.924794	0.278202	0.281773	0.185176	0.309992	0.281071	0.596462	0.2877	0.31843	0.49222	0.23211	0.445604	0.288959	0.33911	0.271164	0.327381	0.68363	0.376619	0.396604	0.234309	0.98013	0.272273	0.69462	0.287371	0.259908	0.982272	0.282599	0.898619	0.339981	0.282431	0.979319
White_418	0.591812	0.341996	0.289531	0.406497	0.324761	0.475067	0.314049	0.676976	0.299193	0.35662	0.367545	0.258645	0.363999	0.34948	0.698798	0.769362	0.409458	0.476853	0.93896	0.359981	0.386907	0.314964	0.375806	0.414459	0.659866	0.353286	0.393075	0.50924	0.252922	0.475744	0.323546	0.38784	0.39912	0.366803	0.746276	0.463443	0.448363	0.224662	0.985201	0.377126	0.750889	0.201431	0.372761	0.986805	0.326205	0.919877	0.345284	0.412763	0.984598
White_419	0.545649	0.161861	0.168612	0.293525	0.320777	0.421626	0.372376	0.616954	0.237056	0.241261	0.293039	0.197021	0.154561	0.171089	0.647224	0.679715	0.358237	0.333875	0.925508	0.331174	0.277897	0.238254	0.310911	0.232244	0.588101	0.317717	0.340694	0.523823	0.278498	0.473586	0.332876	0.369825	0.279308	0.368829	0.720024	0.381812	0.341987	0.275882	0.978076	0.293595	0.71266	0.319611	0.321189	0.98044	0.330714	0.905414	0.380406	0.296198	0.977192
White_420	0.73208	0.80665	0.801906	0.740081	0.784813	0.699509	0.750811	0.343003	0.820766	0.750216	0.771387	0.779228	0.819812	0.780379	0.820312	0.821052	0.735157	0.737699	0.925382	0.719728	0.757108	0.789412	0.773458	0.765417	0.657505	0.782114	0.770631	0.805506	0.818147	0.799589	0.772393	0.79811	0.765291	0.811047	0.811175	0.707423	0.844449	0.819377	0.894428	0.72841	0.770349	0.820963	0.737395	0.905429	0.770914	0.898892	0.804963	0.728133	0.890125
White_421	0.725536	0.66985	0.6818	0.714348	0.732859	0.703332	0.725011	0.790688	0.71356	0.699453	0.720065	0.688771	0.671874	0.64581	0.762399	0.47837	0.723183	0.654428	0.931213	0.690048	0.708171	0.698941	0.72904	0.578892	0.649457	0.738879	0.742934	0.805266	0.740808	0.788048	0.748465	0.744901	0.724079	0.773324	0.841936	0.648625	0.702141	0.724685	0.930369	0.693018	0.822133	0.754404	0.731819	0.93773	0.617876	0.919373	0.792394	0.686979	0.927547
White_422	0.472193	0.251679	0.241458	0.322681	0.332256	0.35249	0.379768	0.589215	0.313384	0.241675	0.249138	0.288161	0.256003	0.272906	0.605935	0.690663	0.265153	0.393154	0.921189	0.305083	0.218954	0.302697	0.297264	0.299511	0.584501	0.330097	0.323524	0.498507	0.351235	0.446952	0.315074	0.397088	0.2805	0.34802	0.678039	0.381571	0.490831	0.359811	0.976914	0.256792	0.686069	0.385462	0.273067	0.978118	0.301817	0.888339	0.432999	0.26214	0.974795
White_423	0.367859	0.432462	0.418729	0.413627	0.449279	0.292389	0.31087	0.599365	0.478067	0.36335	0.391706	0.398389	0.446896	0.406448	0.611002	0.682067	0.337196	0.357459	0.879946	0.297035	0.362622	0.444086	0.414819	0.406269	0.34544	0.438663	0.416658	0.556096	0.499774	0.508851	0.415842	0.470158	0.405446	0.507768	0.658025	0.30479	0.592738	0.508439	0.961581	0.313979	0.607163	0.522542	0.359396	0.965665	0.268701	0.843112	0.536853	0.364648	0.959937
White_424	0.729837	0.401559	0.369537	0.46474	0.395772	0.619441	0.47968	0.770294	0.308893	0.462832	0.414669	0.407271	0.403541	0.452656	0.817997	0.846463	0.482319	0.609228	0.961747	0.503776	0.452446	0.410821	0.467624	0.543659	0.789969	0.430027	0.400058	0.533297	0.274299	0.485555	0.347086	0.398205	0.456125	0.299638	0.790962	0.645218	0.4586	0.289702	0.991043	0.48076	0.810973	0.267409	0.4518	0.992015	0.539174	0.944353	0.320202	0.537354	0.990697
White_425	0.469215	0.173995	0.152757	0.224328	0.240845	0.323694	0.370729	0.558559	0.245444	0.134939	0.209095	0.232881	0.183277	0.156029	0.634158	0.671952	0.235491	0.335636	0.917129	0.189393	0.12704	0.204327	0.250931	0.194245	0.567973	0.254871	0.225605	0.453459	0.261091	0.387539	0.192975	0.271406	0.171545	0.284828	0.63687	0.32534	0.412396	0.268222	0.976694	0.164487	0.640204	0.35062	0.178832	0.979195	0.296049	0.889849	0.301998	0.191719	0.975727
White_426	0.431152	0.393099	0.376326	0.409595	0.359152	0.32761	0.443454	0.598907	0.367489	0.368897	0.273447	0.406238	0.432031	0.389651	0.601075	0.718317	0.27552	0.32257	0.909443	0.334716	0.358972	0.374052	0.272668	0.449712	0.601687	0.228285	0.204482	0.169462	0.343115	0.108923	0.251581	0.360048	0.29453	0.316244	0.679957	0.342352	0.502849	0.393933	0.97772	0.320851	0.705387	0.401475	0.287436	0.980128	0.479257	0.866812	0.360321	0.386703	0.976797
White_427	0.593909	0.237705	0.243167	0.361644	0.257564	0.473057	0.342965	0.676053	0.262817	0.289268	0.291648	0.254126	0.337124	0.273976	0.708807	0.735147	0.374124	0.397054	0.93948	0.349069	0.342839	0.175717	0.317979	0.345073	0.677093	0.282285	0.324783	0.431574	0.16231	0.407866	0.252898	0.298721	0.28537	0.277289	0.693995	0.463479	0.385569	0.189881	0.985457	0.342359	0.73627	0.277165	0.299804	0.987003	0.403913	0.91821	0.267702	0.359908	0.984855
White_428	0.264244	0.399363	0.402129	0.393283	0.447821	0.175948	0.409333	0.55054	0.469586	0.317127	0.372054	0.40172	0.414742	0.374225	0.525375	0.624029	0.290713	0.194648	0.866147	0.271494	0.335464	0.39986	0.335158	0.352392	0.382368	0.35596	0.374422	0.429226	0.496418	0.39174	0.431815	0.477848	0.333555	0.51442	0.653114	0.143185	0.562486	0.488346	0.961415	0.290007	0.606378	0.525208	0.330746	0.965476	0.324621	0.819008	0.531293	0.305144	0.959842
White_429	0.424704	0.534055	0.530164	0.453814	0.545483	0.334057	0.495112	0.324061	0.57298	0.461566	0.494548	0.506856	0.548892	0.494053	0.610481	0.672092	0.413982	0.398837	0.879174	0.38171	0.472675	0.524713	0.477002	0.471068	0.327373	0.488665	0.493688	0.582994	0.590091	0.5514	0.533321	0.547253	0.479575	0.606234	0.690121	0.295007	0.650457	0.595688	0.946263	0.421818	0.597815	0.626586	0.460988	0.951981	0.426247	0.843596	0.620579	0.409912	0.944015
White_430	0.615052	0.291986	0.259921	0.336022	0.198283	0.491733	0.442323	0.668607	0.251059	0.340392	0.324413	0.328327	0.285966	0.322957	0.722695	0.772972	0.382138	0.449334	0.937	0.374957	0.326166	0.312208	0.361558	0.388012	0.69545	0.351271	0.33153	0.500784	0.274844	0.42268	0.297132	0.338373	0.351028	0.336907	0.730263	0.49682	0.229851	0.321242	0.983367	0.353397	0.738324	0.346249	0.361476	0.985126	0.400885	0.914121	0.366599	0.392571	0.982707
White_431	0.308816	0.342558	0.335253	0.309713	0.361518	0.141817	0.325476	0.512901	0.396184	0.232984	0.266251	0.337673	0.369404	0.317927	0.590153	0.628715	0.135264	0.245215	0.888191	0.177044	0.223133	0.343337	0.260726	0.302299	0.465518	0.27622	0.274634	0.437382	0.414389	0.395811	0.322158	0.396186	0.267446	0.394057	0.61582	0.174789	0.530633	0.421743	0.969719	0.171641	0.580241	0.442114	0.19535	0.972715	0.307792	0.841638	0.413229	0.172609	0.968174
White_432	0.296037	0.378258	0.370909	0.294087	0.378704	0.137566	0.362588	0.5139	0.416972	0.301222	0.30427	0.378441	0.421832	0.350845	0.569414	0.648843	0.207871	0.233083	0.88168	0.175359	0.289577	0.360211	0.293595	0.339444	0.413485	0.297024	0.300582	0.380222	0.423672	0.327642	0.332877	0.394439	0.29324	0.418733	0.622467	0.172992	0.544419	0.442522	0.967784	0.239132	0.557845	0.470326	0.249429	0.971251	0.358198	0.833053	0.434745	0.274299	0.96645
White_433	0.554287	0.208529	0.186485	0.296278	0.201297	0.396656	0.348663	0.606611	0.188317	0.224093	0.176831	0.228977	0.237251	0.235727	0.678329	0.719925	0.258707	0.389095	0.929959	0.244541	0.205221	0.205859	0.213348	0.320518	0.640946	0.167384	0.151798	0.380146	0.160837	0.303669	0.116297	0.236879	0.200841	0.168051	0.667245	0.423017	0.383069	0.232507	0.982429	0.223822	0.685515	0.260103	0.211774	0.984323	0.356755	0.904173	0.30004	0.288138	0.981722
White_434	0.508743	0.698047	0.701145	0.692887	0.698155	0.561518	0.668596	0.714405	0.736201	0.653562	0.667423	0.670258	0.724159	0.677097	0.138788	0.753898	0.599521	0.578393	0.68866	0.603039	0.660553	0.684379	0.647896	0.665881	0.658404	0.644597	0.665539	0.568813	0.726201	0.591156	0.690648	0.717054	0.660606	0.736385	0.772332	0.554368	0.770506	0.735226	0.916144	0.619581	0.758195	0.74429	0.638429	0.924966	0.651241	0.56709	0.753217	0.631353	0.912709
White_435	0.31231	0.347331	0.346321	0.344551	0.385149	0.162029	0.37337	0.529694	0.417632	0.260144	0.299861	0.370419	0.355784	0.329065	0.557565	0.63423	0.16597	0.239898	0.884862	0.180925	0.251676	0.369388	0.285433	0.309669	0.448746	0.30493	0.308153	0.434424	0.440715	0.380129	0.352425	0.419041	0.284554	0.438612	0.638115	0.204144	0.542483	0.450643	0.967127	0.206378	0.605329	0.47831	0.260843	0.969585	0.340122	0.840997	0.472261	0.240521	0.964193
White_436	0.6099	0.258102	0.270942	0.383444	0.318709	0.499612	0.409237	0.693299	0.266553	0.33819	0.340796	0.267541	0.297963	0.253849	0.722994	0.71485	0.410037	0.380564	0.941141	0.390799	0.379637	0.228768	0.359652	0.333521	0.669538	0.302964	0.356806	0.494475	0.202808	0.437002	0.315728	0.34867	0.314378	0.314962	0.724989	0.470989	0.310612	0.224577	0.984227	0.38796	0.750407	0.276011	0.351197	0.985929	0.449529	0.922033	0.33341	0.392962	0.983586
White_437	0.609425	0.392644	0.395648	0.431966	0.387009	0.493359	0.482023	0.660556	0.394154	0.391735	0.363109	0.435319	0.433998	0.408098	0.702314	0.712014	0.394298	0.476156	0.934699	0.398962	0.375774	0.380541	0.378721	0.450439	0.686186	0.370313	0.349588	0.484401	0.366707	0.443956	0.328601	0.396674	0.367982	0.364691	0.689618	0.522664	0.508783	0.42476	0.975659	0.388272	0.716801	0.43889	0.36331	0.978227	0.499184	0.907471	0.436415	0.425314	0.974693
White_438	0.583496	0.292621	0.255466	0.336212	0.251764	0.450623	0.305235	0.643942	0.264408	0.273142	0.213704	0.281253	0.352831	0.300073	0.715973	0.74668	0.300644	0.433432	0.940532	0.325226	0.263425	0.239143	0.272189	0.391638	0.677907	0.245101	0.240104	0.379797	0.194655	0.34392	0.138649	0.280947	0.279435	0.183051	0.667142	0.485771	0.452474	0.220222	0.985964	0.289256	0.717232	0.246252	0.229524	0.98746	0.382484	0.911137	0.197848	0.354868	0.985376
White_439	0.527205	0.140735	0.117628	0.213686	0.247398	0.375852	0.376193	0.602395	0.180961	0.205379	0.191988	0.243749	0.146027	0.194318	0.675229	0.714261	0.26155	0.400828	0.932075	0.254343	0.18501	0.202202	0.276556	0.251406	0.630107	0.263959	0.22363	0.470336	0.205183	0.400862	0.236507	0.288569	0.165162	0.245212	0.669548	0.398376	0.3898	0.2493	0.981418	0.231043	0.686403	0.283803	0.208267	0.98343	0.31968	0.905081	0.268294	0.265292	0.980663
White_440	0.483494	0.145465	0.134903	0.205188	0.224376	0.330082	0.364366	0.574026	0.231214	0.175953	0.198633	0.226727	0.17918	0.160482	0.639962	0.6853	0.250037	0.358833	0.922171	0.207742	0.15007	0.179295	0.255945	0.200614	0.581051	0.26448	0.239307	0.474759	0.232174	0.405371	0.220282	0.281397	0.163786	0.273575	0.649997	0.337139	0.403952	0.250797	0.978235	0.208661	0.65459	0.31784	0.210437	0.980592	0.296461	0.894523	0.300886	0.199366	0.977346
White_441	0.645007	0.2632	0.252664	0.354772	0.33123	0.531459	0.419532	0.701737	0.202904	0.341135	0.295974	0.308361	0.275025	0.358793	0.761512	0.790341	0.389334	0.513369	0.952315	0.414094	0.322144	0.306101	0.330863	0.445269	0.726572	0.296388	0.290741	0.481157	0.220645	0.413195	0.281785	0.331185	0.3089	0.228527	0.745095	0.549013	0.379207	0.225017	0.987688	0.390166	0.773844	0.227545	0.336869	0.989018	0.432902	0.929834	0.265194	0.426627	0.987201
White_442	0.42512	0.428007	0.415643	0.385613	0.405303	0.319698	0.229484	0.592165	0.459432	0.34276	0.350039	0.347767	0.46069	0.401988	0.611388	0.665247	0.306856	0.349766	0.900353	0.287526	0.351349	0.413579	0.381774	0.402395	0.46774	0.390989	0.370212	0.515151	0.460103	0.481216	0.369246	0.416115	0.384916	0.440747	0.660317	0.328269	0.569084	0.470338	0.96923	0.271381	0.641526	0.455364	0.299563	0.972464	0.321896	0.863082	0.47138	0.354154	0.967969
White_443	0.518825	0.245139	0.219313	0.25782	0.184593	0.359657	0.283812	0.618835	0.250686	0.200659	0.241277	0.206727	0.288361	0.206699	0.67881	0.705614	0.240351	0.382575	0.927569	0.237789	0.204768	0.170889	0.286357	0.283596	0.616364	0.266506	0.255228	0.434826	0.181439	0.381732	0.170735	0.215525	0.263525	0.245285	0.628495	0.389554	0.413719	0.232448	0.981911	0.215004	0.660598	0.261955	0.203891	0.983871	0.334222	0.897459	0.264295	0.244869	0.981173
White_444	0.707923	0.383087	0.342501	0.438043	0.375995	0.603273	0.426073	0.752223	0.285779	0.444663	0.376441	0.361251	0.388778	0.437736	0.803977	0.829143	0.471923	0.586909	0.960516	0.496549	0.443656	0.37608	0.428774	0.530984	0.776465	0.374849	0.367168	0.492477	0.24145	0.444792	0.314574	0.375317	0.425811	0.232641	0.765927	0.630314	0.441978	0.256723	0.990786	0.467488	0.804466	0.223191	0.416095	0.991782	0.516245	0.939731	0.214548	0.525475	0.990398
White_445	0.594703	0.178038	0.139304	0.247456	0.235713	0.444389	0.363028	0.637813	0.156931	0.261407	0.195886	0.207128	0.191878	0.221778	0.704942	0.755578	0.277348	0.444792	0.936508	0.287375	0.218264	0.223305	0.31336	0.32042	0.667677	0.292977	0.245168	0.481191	0.196579	0.400276	0.185298	0.276957	0.248099	0.256323	0.703413	0.467156	0.369365	0.180698	0.983974	0.257766	0.712944	0.214125	0.257151	0.985705	0.344926	0.91313	0.263489	0.342744	0.983312
White_446	0.468144	0.353185	0.334979	0.262791	0.347084	0.31655	0.443172	0.430221	0.374103	0.326801	0.263654	0.361775	0.387386	0.330054	0.626227	0.680529	0.233231	0.350315	0.910707	0.262545	0.282862	0.3523	0.271908	0.373287	0.454506	0.263816	0.240527	0.408058	0.395395	0.349929	0.272555	0.375215	0.276398	0.388364	0.650213	0.346308	0.522445	0.410863	0.971095	0.264813	0.617481	0.438716	0.263401	0.974209	0.41119	0.873612	0.413698	0.301354	0.969894
White_447	0.58688	0.522045	0.546434	0.515395	0.599667	0.521292	0.597612	0.682636	0.593198	0.514235	0.598266	0.549062	0.510271	0.477169	0.694855	0.589159	0.558203	0.502027	0.911795	0.502906	0.515173	0.55958	0.592116	0.388154	0.624792	0.624307	0.610013	0.724665	0.625656	0.692791	0.611301	0.595731	0.56652	0.662364	0.751748	0.484086	0.597822	0.617198	0.942877	0.523714	0.705765	0.652064	0.571022	0.948722	0.535969	0.891812	0.651033	0.483294	0.940711
White_448	0.50562	0.443997	0.419453	0.309879	0.30643	0.375778	0.401499	0.552418	0.461851	0.35494	0.403136	0.420358	0.485411	0.410463	0.698902	0.725783	0.357204	0.400782	0.917637	0.334293	0.367282	0.42453	0.414768	0.440678	0.534251	0.432002	0.404524	0.528692	0.461318	0.49149	0.364548	0.454457	0.395648	0.448729	0.669062	0.409063	0.34497	0.466026	0.97467	0.342181	0.623404	0.468553	0.345892	0.977379	0.461548	0.880314	0.427192	0.367579	0.973653
White_449	0.4943	0.564089	0.563772	0.478032	0.504243	0.415502	0.545705	0.423515	0.598614	0.496836	0.531521	0.542999	0.581832	0.530314	0.654417	0.699145	0.477022	0.468071	0.886282	0.406982	0.495293	0.567992	0.549145	0.502491	0.414604	0.561168	0.545343	0.652029	0.620094	0.61973	0.5553	0.520392	0.520857	0.630594	0.708333	0.387004	0.576151	0.625124	0.945497	0.445297	0.616049	0.649343	0.49474	0.95062	0.480945	0.858411	0.651775	0.44815	0.942505
White_450	0.32384	0.450318	0.451669	0.501609	0.46875	0.394976	0.539056	0.622859	0.473161	0.423861	0.384213	0.4937	0.472229	0.475144	0.461246	0.707797	0.385482	0.368857	0.874436	0.427315	0.427611	0.449167	0.325192	0.503994	0.61176	0.333104	0.373802	0.183564	0.47078	0.227464	0.433312	0.502727	0.36534	0.48306	0.70781	0.401325	0.577029	0.477748	0.967542	0.419102	0.722483	0.525487	0.399253	0.970981	0.523095	0.8166	0.515562	0.445611	0.966246
White_451	0.460335	0.30584	0.273219	0.332011	0.255931	0.296531	0.268884	0.545198	0.313839	0.265746	0.178191	0.258418	0.360169	0.287437	0.613949	0.675612	0.19527	0.292379	0.915863	0.199571	0.262049	0.247401	0.19498	0.333146	0.564677	0.181629	0.179122	0.360354	0.286367	0.312217	0.20124	0.347377	0.240347	0.280748	0.645344	0.326823	0.471576	0.300732	0.979535	0.205342	0.658048	0.314196	0.180065	0.981741	0.315854	0.876344	0.323498	0.261709	0.978698
White_452	0.570231	0.225864	0.214562	0.327449	0.23844	0.419939	0.383972	0.627113	0.20151	0.271046	0.173045	0.284594	0.2675	0.276488	0.694345	0.738364	0.263997	0.409507	0.933742	0.264096	0.238852	0.242035	0.23816	0.362781	0.660607	0.177249	0.163704	0.369184	0.178356	0.270127	0.131601	0.247307	0.210648	0.15411	0.673111	0.449194	0.38378	0.257768	0.983749	0.235458	0.698176	0.277334	0.215555	0.985502	0.373233	0.90753	0.2966	0.31308	0.983092
White_453	0.624469	0.267912	0.238814	0.312061	0.132645	0.488475	0.396969	0.663074	0.224827	0.32176	0.285622	0.292134	0.29042	0.320445	0.727082	0.767575	0.360826	0.462102	0.940678	0.376325	0.318506	0.281021	0.341402	0.404714	0.692711	0.31531	0.288649	0.470041	0.215673	0.406925	0.259039	0.304243	0.321509	0.270744	0.710909	0.511737	0.212444	0.283383	0.985063	0.335815	0.732283	0.298119	0.317053	0.986661	0.414789	0.916325	0.332548	0.403749	0.984487
White_454	0.715794	0.426435	0.384958	0.481113	0.413521	0.614466	0.43187	0.767596	0.339368	0.466428	0.417551	0.380291	0.443249	0.470528	0.806833	0.836279	0.495613	0.599375	0.962393	0.514555	0.467838	0.413748	0.45884	0.552342	0.782808	0.421001	0.434612	0.52847	0.295917	0.511547	0.369145	0.438163	0.465087	0.340866	0.783303	0.642472	0.505532	0.293241	0.991059	0.49256	0.814736	0.224332	0.444503	0.992022	0.525765	0.942929	0.323392	0.546733	0.990702
White_455	0.521747	0.508509	0.506384	0.563918	0.492461	0.427518	0.559394	0.68368	0.499556	0.520805	0.376652	0.541596	0.561165	0.538126	0.662443	0.778092	0.396557	0.410934	0.928818	0.469218	0.503218	0.502012	0.360467	0.592127	0.679904	0.294089	0.335893	0.206474	0.448126	0.176416	0.39741	0.509402	0.41877	0.371958	0.743296	0.448611	0.599153	0.540329	0.982812	0.451697	0.781296	0.528371	0.417525	0.984671	0.582259	0.891019	0.476177	0.521893	0.982109
White_456	0.554808	0.525827	0.554866	0.522225	0.587831	0.507821	0.561355	0.658724	0.610166	0.501775	0.586859	0.549161	0.527886	0.473471	0.651274	0.613577	0.542958	0.489768	0.90134	0.495244	0.50799	0.552494	0.572475	0.409401	0.559258	0.609958	0.594589	0.70471	0.632295	0.676012	0.599802	0.594087	0.552363	0.643055	0.731176	0.444286	0.617096	0.633808	0.940149	0.511947	0.691994	0.665124	0.557532	0.946349	0.44685	0.882973	0.660711	0.469936	0.937982
White_457	0.482111	0.269286	0.292273	0.33717	0.338528	0.382448	0.278345	0.601692	0.351843	0.249439	0.356451	0.245672	0.345825	0.226539	0.624496	0.63172	0.336283	0.290411	0.914651	0.275566	0.296286	0.272006	0.350311	0.246502	0.531529	0.377983	0.380993	0.544724	0.360776	0.50985	0.356863	0.378953	0.30367	0.434643	0.693875	0.329576	0.412053	0.338985	0.974592	0.303126	0.68905	0.373463	0.305252	0.977323	0.28044	0.889669	0.386962	0.299076	0.973542
White_458	0.603089	0.279152	0.227086	0.274905	0.247325	0.456826	0.315544	0.65847	0.194537	0.272423	0.266665	0.218004	0.276768	0.249747	0.728128	0.752872	0.319027	0.469001	0.94253	0.336169	0.282742	0.225566	0.324223	0.361329	0.681124	0.29629	0.264855	0.457553	0.177388	0.402153	0.158277	0.245382	0.30124	0.255236	0.687811	0.477329	0.401186	0.184107	0.985715	0.310568	0.724139	0.204815	0.258818	0.987267	0.395456	0.916087	0.183154	0.347518	0.985133
White_459	0.941809	0.976534	0.978424	0.973046	0.979479	0.958174	0.975641	0.925458	0.981458	0.973033	0.977438	0.977803	0.976498	0.972809	0.909236	0.912522	0.971185	0.960989	0.776125	0.969578	0.973563	0.977311	0.974302	0.965975	0.919036	0.976839	0.976955	0.971215	0.983185	0.97264	0.979945	0.978239	0.975101	0.98354	0.971576	0.954484	0.979831	0.983122	0.190651	0.971065	0.958375	0.984816	0.97489	0.292871	0.968297	0.766282	0.984585	0.968271	0.285915
White_460	0.763274	0.807773	0.810968	0.805038	0.814807	0.755466	0.774149	0.825766	0.837991	0.772745	0.805848	0.799586	0.815059	0.796598	0.816866	0.835339	0.768669	0.767156	0.924311	0.759779	0.776891	0.810369	0.804023	0.780714	0.779719	0.815591	0.821959	0.855663	0.839019	0.843372	0.819401	0.83003	0.797311	0.840417	0.843498	0.744429	0.857984	0.83884	0.870064	0.771252	0.825611	0.849979	0.788399	0.877604	0.742082	0.904022	0.853336	0.753299	0.871151
White_461	0.485074	0.271777	0.255712	0.278585	0.240828	0.328716	0.305344	0.586525	0.289438	0.174273	0.217954	0.257931	0.327983	0.255309	0.671558	0.703627	0.193229	0.363564	0.923149	0.203903	0.140172	0.245505	0.285649	0.301977	0.610359	0.26285	0.224835	0.425218	0.255802	0.368397	0.163175	0.260057	0.245199	0.231311	0.617128	0.362133	0.455926	0.29763	0.980304	0.158338	0.648127	0.324024	0.118552	0.982288	0.342854	0.890166	0.262389	0.217594	0.979454
White_462	0.772059	0.449297	0.481272	0.5875	0.530475	0.690842	0.594715	0.814374	0.455855	0.544214	0.555604	0.462192	0.516427	0.437118	0.827306	0.815247	0.617444	0.577458	0.964411	0.583455	0.584262	0.461264	0.561181	0.505168	0.778731	0.505274	0.564245	0.647884	0.40482	0.612117	0.515408	0.52617	0.543124	0.507111	0.834237	0.663423	0.426916	0.399633	0.989597	0.581537	0.846937	0.409013	0.57188	0.990736	0.629792	0.957092	0.502022	0.595256	0.989178
White_463	0.60395	0.206109	0.191789	0.300408	0.234431	0.457502	0.342076	0.65706	0.184769	0.292652	0.19566	0.249201	0.250715	0.277642	0.713179	0.765265	0.30569	0.460272	0.943316	0.33673	0.26398	0.22407	0.302243	0.363215	0.6858	0.24181	0.205155	0.420107	0.151125	0.353644	0.187538	0.249368	0.258774	0.150689	0.69616	0.488396	0.384799	0.238841	0.986044	0.299894	0.731809	0.243646	0.250971	0.987547	0.349905	0.914968	0.255526	0.362086	0.985467
White_464	0.369021	0.271449	0.264121	0.269466	0.286348	0.199579	0.303359	0.535311	0.341283	0.180928	0.200421	0.271099	0.317351	0.251993	0.597641	0.630891	0.114994	0.237519	0.901272	0.103618	0.193293	0.260744	0.249693	0.256152	0.505969	0.239438	0.232082	0.42912	0.31966	0.373983	0.252444	0.333633	0.181301	0.338865	0.60514	0.234653	0.46884	0.337554	0.973875	0.125153	0.588501	0.385028	0.146523	0.976498	0.310228	0.862927	0.359735	0.151567	0.972585
White_465	0.946391	0.978851	0.980771	0.975973	0.981661	0.962109	0.978117	0.933472	0.983421	0.975983	0.979629	0.980147	0.979045	0.975805	0.918046	0.922	0.973537	0.965052	0.851222	0.97188	0.975679	0.979857	0.977068	0.969501	0.926512	0.979316	0.979431	0.974462	0.985039	0.97551	0.981861	0.979825	0.977619	0.985151	0.973253	0.959135	0.98213	0.985052	0.0426669	0.973717	0.961462	0.986519	0.977331	0.154812	0.97112	0.847986	0.986323	0.971192	0.117296
White_466	0.434375	0.323106	0.344489	0.275094	0.363391	0.285344	0.3719	0.538569	0.395711	0.286267	0.313222	0.326211	0.376356	0.317254	0.611376	0.61033	0.278	0.315611	0.907003	0.218473	0.288633	0.318273	0.340023	0.303905	0.51228	0.343753	0.327002	0.506112	0.394185	0.454604	0.329734	0.376846	0.28214	0.400566	0.627232	0.295426	0.503469	0.40714	0.969983	0.25128	0.592432	0.454865	0.268994	0.973186	0.3725	0.874625	0.429516	0.21775	0.968766
White_467	0.597159	0.223414	0.195383	0.301643	0.24774	0.45417	0.368398	0.653028	0.116952	0.283104	0.254688	0.2215	0.227444	0.266469	0.716617	0.757848	0.32694	0.455068	0.938336	0.303081	0.266074	0.239621	0.319925	0.352611	0.671847	0.276286	0.248	0.456705	0.171693	0.38382	0.197411	0.177334	0.281406	0.236892	0.698488	0.484207	0.361205	0.21865	0.983868	0.286302	0.705413	0.269075	0.281584	0.985602	0.381161	0.916537	0.280064	0.362503	0.983213
White_468	0.169884	0.445981	0.454548	0.410844	0.48359	0.153989	0.439634	0.554888	0.521735	0.376998	0.412806	0.441522	0.47715	0.426868	0.492391	0.628851	0.304323	0.230526	0.848312	0.293759	0.393078	0.436412	0.39584	0.389675	0.377236	0.404271	0.424759	0.382172	0.530179	0.347462	0.470967	0.520085	0.384162	0.540865	0.652706	0.149895	0.596671	0.528009	0.956122	0.335921	0.595645	0.563139	0.368851	0.960681	0.366558	0.790849	0.553755	0.308156	0.954147
White_469	0.648882	0.302306	0.258542	0.349613	0.291768	0.516226	0.373331	0.695892	0.212467	0.350929	0.290752	0.280392	0.309057	0.335922	0.761576	0.790201	0.386246	0.519381	0.951236	0.411946	0.347086	0.278967	0.352226	0.436258	0.725247	0.303131	0.268662	0.456195	0.184514	0.39582	0.227204	0.294877	0.33568	0.193001	0.729036	0.545236	0.373304	0.196942	0.988339	0.377457	0.763637	0.181523	0.323419	0.989599	0.45475	0.927237	0.194441	0.423075	0.987876
White_470	0.55183	0.330498	0.278724	0.208133	0.195758	0.421648	0.364859	0.586379	0.311846	0.317494	0.34052	0.296578	0.347974	0.316746	0.704786	0.743353	0.346069	0.416609	0.930263	0.342943	0.321619	0.325698	0.378542	0.364368	0.605262	0.394895	0.349587	0.534776	0.344257	0.48422	0.322496	0.386588	0.347012	0.3892	0.694376	0.443953	0.324502	0.327562	0.980013	0.32055	0.667584	0.337357	0.325151	0.982167	0.389876	0.898768	0.313239	0.34635	0.979217
White_471	0.559346	0.201135	0.167346	0.292755	0.304789	0.403383	0.31939	0.612434	0.21672	0.283053	0.266336	0.211162	0.17519	0.239289	0.647112	0.724296	0.325404	0.411433	0.92983	0.298793	0.266146	0.286403	0.333759	0.288682	0.618051	0.333761	0.321901	0.522574	0.281499	0.454351	0.311821	0.352908	0.313659	0.331815	0.720083	0.417378	0.409114	0.279305	0.980308	0.262852	0.707484	0.292471	0.307687	0.982437	0.254758	0.905415	0.381675	0.326823	0.979508
White_472	0.61099	0.397038	0.376683	0.345456	0.277685	0.511923	0.452385	0.666156	0.383765	0.397169	0.411375	0.398917	0.417065	0.429486	0.734004	0.741056	0.446015	0.511961	0.945337	0.432979	0.403872	0.401834	0.403722	0.468423	0.685831	0.431424	0.411962	0.564716	0.398496	0.521724	0.397691	0.442025	0.393912	0.417439	0.721541	0.531264	0.327537	0.353525	0.981687	0.436757	0.729358	0.363453	0.393576	0.983649	0.5097	0.919955	0.346167	0.439686	0.980959
White_473	0.416261	0.241361	0.230574	0.202089	0.291501	0.25108	0.387704	0.49162	0.315235	0.218727	0.166001	0.291316	0.278983	0.240181	0.594836	0.639929	0.14444	0.299362	0.909683	0.181479	0.175178	0.27062	0.19451	0.267949	0.511795	0.20656	0.181713	0.391287	0.338522	0.338377	0.239606	0.347154	0.168987	0.320742	0.62034	0.282576	0.478686	0.351969	0.973942	0.174124	0.611472	0.38293	0.162108	0.976732	0.326689	0.871333	0.350624	0.19196	0.972852
White_474	0.604148	0.48619	0.48208	0.476665	0.417288	0.531289	0.559851	0.675889	0.531246	0.493379	0.52511	0.513229	0.519971	0.498165	0.726446	0.755147	0.515299	0.532798	0.926845	0.497813	0.484151	0.513599	0.525499	0.505375	0.683242	0.55625	0.538692	0.654392	0.551823	0.61934	0.536215	0.548192	0.502781	0.570304	0.733907	0.536566	0.422652	0.555666	0.976855	0.492124	0.731822	0.563482	0.500339	0.979177	0.52167	0.898538	0.558595	0.481557	0.975936
White_475	0.729669	0.887268	0.893384	0.868196	0.896675	0.799471	0.888147	0.862704	0.90595	0.868952	0.885306	0.890906	0.893729	0.869912	0.794108	0.854714	0.856311	0.814181	0.863722	0.845094	0.869949	0.883462	0.876159	0.852922	0.767786	0.882681	0.884232	0.855397	0.911323	0.860869	0.895021	0.883447	0.877097	0.914916	0.645602	0.785559	0.906637	0.912345	0.927413	0.856735	0.57158	0.922066	0.873117	0.929701	0.855071	0.84952	0.91928	0.850028	0.921548
White_476	0.715995	0.380716	0.364336	0.485929	0.428779	0.614088	0.512426	0.771474	0.366952	0.437743	0.468054	0.387119	0.401118	0.449141	0.803863	0.82315	0.525521	0.588291	0.959883	0.500407	0.473512	0.409567	0.454153	0.525168	0.769424	0.414419	0.473242	0.586164	0.32736	0.540676	0.424503	0.463477	0.458449	0.434168	0.80917	0.616946	0.496051	0.313703	0.989632	0.497391	0.815452	0.300856	0.472305	0.990748	0.533421	0.948105	0.423129	0.51135	0.989219
White_477	0.517741	0.40884	0.403003	0.47262	0.394069	0.361646	0.473563	0.635039	0.383489	0.42437	0.283733	0.444468	0.45403	0.43832	0.656903	0.745256	0.307092	0.346799	0.926558	0.384127	0.406563	0.404865	0.26069	0.503979	0.637504	0.198413	0.229183	0.204707	0.340372	0.164752	0.285512	0.405047	0.331389	0.272052	0.709072	0.401674	0.514474	0.416997	0.982223	0.363269	0.738958	0.416915	0.328392	0.984144	0.502665	0.890553	0.384445	0.43674	0.981499
White_478	0.675146	0.475334	0.454767	0.382298	0.468748	0.57961	0.516214	0.516995	0.450669	0.497467	0.473255	0.489336	0.504987	0.500551	0.794911	0.80574	0.521815	0.608991	0.954011	0.517467	0.492513	0.470708	0.502581	0.547449	0.562469	0.467789	0.448725	0.560046	0.404286	0.529602	0.433509	0.463987	0.462806	0.392147	0.740354	0.604591	0.555586	0.467889	0.979297	0.517041	0.740327	0.458762	0.476313	0.981526	0.574004	0.930495	0.377725	0.520377	0.978445
White_479	0.27625	0.364731	0.365672	0.349518	0.408923	0.155906	0.39382	0.529407	0.434291	0.305559	0.333113	0.373111	0.40731	0.335601	0.528427	0.624441	0.257719	0.167456	0.875002	0.216591	0.326452	0.341612	0.318039	0.326743	0.398609	0.322695	0.340749	0.416722	0.455919	0.376503	0.393113	0.449037	0.304378	0.478267	0.626016	0.136502	0.526418	0.445835	0.964308	0.253931	0.583164	0.501154	0.295794	0.968126	0.331713	0.829325	0.478864	0.274672	0.962868
White_480	0.386478	0.294407	0.286504	0.186897	0.315248	0.249504	0.355903	0.507469	0.369082	0.244183	0.28811	0.330061	0.309773	0.263919	0.601649	0.644611	0.257983	0.274647	0.899252	0.190709	0.241721	0.317036	0.317256	0.245809	0.461734	0.346634	0.323393	0.509124	0.40584	0.466037	0.328705	0.39562	0.265223	0.41235	0.619983	0.247451	0.469679	0.404274	0.969363	0.209406	0.562486	0.447919	0.253582	0.972645	0.315459	0.860357	0.428548	0.198461	0.968108
White_481	0.328361	0.420931	0.417819	0.454316	0.42922	0.354711	0.521016	0.597416	0.452496	0.418034	0.340357	0.441881	0.455857	0.422655	0.418411	0.704403	0.320472	0.361319	0.860331	0.361297	0.381388	0.426795	0.35836	0.451245	0.593085	0.34451	0.351353	0.209771	0.459052	0.230478	0.385868	0.463074	0.372108	0.461383	0.683312	0.373551	0.567519	0.483707	0.964332	0.35602	0.691484	0.517471	0.362845	0.968162	0.474333	0.799956	0.523068	0.404384	0.962867
White_482	0.498759	0.159007	0.13586	0.209867	0.231338	0.352865	0.356372	0.58096	0.225944	0.170168	0.216101	0.236848	0.144543	0.157348	0.645763	0.69018	0.252157	0.364191	0.923417	0.224186	0.146162	0.207487	0.266929	0.198426	0.596611	0.289976	0.239504	0.479341	0.259069	0.409553	0.214485	0.27033	0.207159	0.288222	0.659893	0.359108	0.427392	0.27771	0.978274	0.207243	0.664785	0.321916	0.208034	0.980457	0.286585	0.895212	0.302272	0.233977	0.977192
White_483	0.561468	0.235752	0.182679	0.274719	0.222386	0.399934	0.263797	0.627485	0.224072	0.276363	0.239371	0.194492	0.248801	0.236841	0.686907	0.74206	0.282193	0.412082	0.932962	0.291644	0.253595	0.232826	0.314776	0.319663	0.646932	0.290316	0.264102	0.461983	0.189849	0.391823	0.193711	0.299069	0.305169	0.239589	0.691494	0.430384	0.405381	0.232195	0.983705	0.261941	0.700696	0.215862	0.264677	0.985475	0.298696	0.90303	0.270041	0.310589	0.983038
White_484	0.770206	0.759864	0.774175	0.777002	0.794005	0.76618	0.768517	0.825276	0.795522	0.752619	0.80029	0.746066	0.774182	0.738508	0.804966	0.386201	0.778654	0.734574	0.930832	0.747964	0.765519	0.769825	0.788503	0.69011	0.764345	0.797737	0.801753	0.84829	0.802623	0.833455	0.801763	0.799388	0.782176	0.832932	0.864486	0.725545	0.778028	0.795625	0.907164	0.765991	0.842688	0.800566	0.782088	0.933546	0.732929	0.920715	0.833432	0.754909	0.915904
White_485	0.414552	0.578167	0.570921	0.583109	0.549059	0.469213	0.608421	0.66056	0.597529	0.541877	0.500994	0.574495	0.609374	0.557839	0.298632	0.737207	0.471981	0.469055	0.819994	0.510636	0.537959	0.536433	0.482279	0.573225	0.646593	0.472419	0.497671	0.3318	0.576474	0.367393	0.529291	0.586591	0.504595	0.582683	0.713836	0.476886	0.658476	0.595369	0.954627	0.503329	0.735464	0.616181	0.492698	0.959477	0.604067	0.737728	0.60444	0.527305	0.952759
White_486	0.285744	0.35902	0.359281	0.350311	0.386798	0.128037	0.377793	0.533038	0.416105	0.253502	0.291528	0.383566	0.382415	0.339884	0.57265	0.645015	0.152067	0.217861	0.88275	0.210544	0.237668	0.363177	0.294374	0.331865	0.450624	0.302998	0.302648	0.397918	0.436457	0.346834	0.338272	0.403361	0.306922	0.416514	0.637561	0.184644	0.537326	0.448188	0.967538	0.180346	0.595341	0.484166	0.229678	0.970517	0.370133	0.836496	0.46504	0.248481	0.965673
[truncated: 210 more rows]
[truncated: 969 more columns]

## Sheet: beta diversity-jensen shannon
	Asian_1	Asian_2	Asian_3	Asian_4	Asian_5	Asian_6	Asian_7	Asian_8	Asian_9	Asian_10	Asian_11	Asian_12	Asian_13	Asian_14	Asian_15	Asian_16	Asian_17	Asian_18	Asian_19	Asian_20	Asian_21	Asian_22	Asian_23	Asian_24	Asian_25	Asian_26	Asian_27	Asian_28	Asian_29	Asian_30	Asian_31	Asian_32	Asian_33	Asian_34	Asian_35	Asian_36	Asian_37	Asian_38	Asian_39	Asian_40	Asian_41	Asian_42	Asian_43	Asian_44	Asian_45	Asian_46	Asian_47	Asian_48	Asian_49
[truncated: 1,018 more rows]
[truncated: 969 more columns]

[truncated: 7 more sheets: PCA, XLSTAT_20220103_075344_1_HID3, XLSTAT_20220103_075344_1_HID2, XLSTAT_20220103_075344_1_HID1, XLSTAT_20220103_075344_1_HID, PCoA, Fisher alpha]
